# Supplementary material for: Organ-specific transcriptome profiling of metabolic and pigment biosynthesis pathways in the floral ornamental progenitor species Anthurium amnicola Dressler
Source: Sci Rep. 2017 May 4;7:1596. doi: 10.1038/s41598-017-00808-2 (PMC5431427; doi:10.1038/s41598-017-00808-2)
Supplement: Supplementary file 4 — Supplementary Tables [file 41598_2017_808_MOESM4_ESM.xls]

## Sheet: Table S1
Supplementary Table S1. A. amnicola sample and raw data statistics and database accessions
		Raw	Filtered
Sample Name	Description	Total Read Pairs	Total Read Pairs	Percent Retained	SRA Accession	BioSample	TSA Accession	BioProject
Spathe-1	late unfurling	17792333	16863476	0.9478	SRS979605	SAMN03839010	GDJX00000000	PRJNA288827
Spathe-2	unfurled	19714948	18760118	0.9516	SRS979608	SAMN03839012	GDJX00000000	PRJNA288827
Spathe-3	recurved	19182629	18214368	0.9495	SRS980613	SAMN03839014	GDJX00000000	PRJNA288827
Spadix-1	late unfurling	18045055	16995970	0.9419	SRS979607	SAMN03839011	GDJX00000000	PRJNA288827
Spadix-2	unfurled	19038412	18157296	0.9537	SRS980612	SAMN03839013	GDJX00000000	PRJNA288827
Spadix-3	recurved	18979206	17956607	0.9461	SRS980614	SAMN03839015	GDJX00000000	PRJNA288827
Leaf-1	newly expanded	17264691	16361334	0.9477	SRS980615	SAMN03839016	GDJX00000000	PRJNA288827
Leaf-2	newly expanded	20107845	18675447	0.9288	SRS980616	SAMN03839017	GDJX00000000	PRJNA288827
Leaf-3	newly expanded	19073267	18109222	0.9495	SRS980618	SAMN03839018	GDJX00000000	PRJNA288827
Root-1	subterranean (brown)	21093512	20109787	0.9534	SRS980622	SAMN03839019	GDJX00000000	PRJNA288827
Root-2	subterranean (brown)	23645202	22609674	0.9562	SRS980623	SAMN03839020	GDJX00000000	PRJNA288827
Root-3	subterranean (pink)	20861477	19644389	0.9417	SRS980628	SAMN03839021	GDJX00000000	PRJNA288827
	Total Read Pairs	234798577	222457688	0.9474
	Total Gb of data	70.9092	67.1822	0.9474

## Sheet: Table S2
Supplementary Table S2. A. amnicola transcriptome assembly and annotation statistics
Unassembled Reads
Number of read pairs used in assembly	234798577
Number of read pairs retained after in silico normalization (% total)	12,198,122 (5.2)
Assembled Reads	Unfiltered	Filtered de novo assembly
Number of transcripts	499693	27959
Number of unigenes	412974	19420
N50 unigene length (longest transcript/unigene) (bp)	684	2229
Sum longest transcript/unigene (Mb)	236.6	35.8
N50 transcript length (bp)	1015	2247
Sum transcript length (Mb)	345.3	52.5
Isoforms per unigene	1.2	1.44
GC %	43.15	47.28
N50 protein length (amino acids)		252
Number of transcripts with complete predicted ORF (% of total transcripts)		14,108 (50.5)
Number of unigenes with complete predicted ORF (% of unigenes)		9,781 (50.3)
Annotation Statistics on Filtered, de novo Assembled Reads	BlastP	Pfam domain	GO	KEGG orthology
Number of peptides with match (% total peptides)	26,368 (94.3)	21,863 (78.2)	17,294 (61.7)	5,136 (18.3)
Number unigenes with match (% total unigenes)	18,688 (96.2)	15,303 (78.8)	12,100 (62.2)	4,335 (22.3)

## Sheet: Table S3A
Supplementary Table S3A. KEGG metabolic pathways assignment using the bi-directional best hit method for partial genomes and the Oryza sativa genome as a reference
Gene ID	KEGG Orthology	KEGG Annotation
Biosynthesis of Secondary Metabolites
c105335_g2_i3|m.82959	K00001	ko:K00001 E1.1.1.1; alcohol dehydrogenase [EC:1.1.1.1]
c78611_g1_i2|m.23548	K00001	ko:K00001 E1.1.1.1; alcohol dehydrogenase [EC:1.1.1.1]
c106692_g5_i1|m.93831	K00006	ko:K00006 GPD1; glycerol-3-phosphate dehydrogenase (NAD+) [EC:1.1.1.8]
c78485_g1_i1|m.23474	K00006	ko:K00006 GPD1; glycerol-3-phosphate dehydrogenase (NAD+) [EC:1.1.1.8]
c63172_g1_i1|m.15729	K00006	ko:K00006 GPD1; glycerol-3-phosphate dehydrogenase (NAD+) [EC:1.1.1.8]
c97322_g2_i2|m.46885	K00016	ko:K00016 LDH; L-lactate dehydrogenase [EC:1.1.1.27]
c97322_g2_i2|m.46885	K00016	ko:K00016 LDH; L-lactate dehydrogenase [EC:1.1.1.27]
c105187_g3_i2|m.81759	K00021	ko:K00021 HMGCR; hydroxymethylglutaryl-CoA reductase (NADPH) [EC:1.1.1.34]
c105187_g6_i1|m.81754	K00021	ko:K00021 HMGCR; hydroxymethylglutaryl-CoA reductase (NADPH) [EC:1.1.1.34]
c108401_g1_i1|m.108955	K00025	ko:K00025 MDH1; malate dehydrogenase [EC:1.1.1.37]
c108401_g1_i12|m.108974	K00025	ko:K00025 MDH1; malate dehydrogenase [EC:1.1.1.37]
c103050_g2_i2|m.68328	K00026	ko:K00026 MDH2; malate dehydrogenase [EC:1.1.1.37]
c81837_g1_i2|m.26232	K00026	ko:K00026 MDH2; malate dehydrogenase [EC:1.1.1.37]
c81837_g1_i1|m.26231	K00026	ko:K00026 MDH2; malate dehydrogenase [EC:1.1.1.37]
c101342_g2_i2|m.60226	K00026	ko:K00026 MDH2; malate dehydrogenase [EC:1.1.1.37]
c103050_g2_i2|m.68328	K00026	ko:K00026 MDH2; malate dehydrogenase [EC:1.1.1.37]
c108497_g1_i1|m.109875	K00030	ko:K00026 MDH2; malate dehydrogenase [EC:1.1.1.37]
c355279_g1_i1|m.170720	K00030	ko:K00030 IDH3; isocitrate dehydrogenase (NAD+) [EC:1.1.1.41]
c108095_g4_i1|m.106224	K00031	ko:K00031 IDH1; isocitrate dehydrogenase [EC:1.1.1.42]
c110138_g1_i12|m.122873	K00031	ko:K00031 IDH1; isocitrate dehydrogenase [EC:1.1.1.42]
c104015_g1_i5|m.73751	K00033	ko:K00033 PGD; 6-phosphogluconate dehydrogenase [EC:1.1.1.44 1.1.1.343]
c95226_g1_i1|m.41959	K00033	ko:K00033 PGD; 6-phosphogluconate dehydrogenase [EC:1.1.1.44 1.1.1.343]
c104015_g1_i1|m.73749	K00033	ko:K00033 PGD; 6-phosphogluconate dehydrogenase [EC:1.1.1.44 1.1.1.343]
c104015_g1_i7|m.73753	K00033	ko:K00033 PGD; 6-phosphogluconate dehydrogenase [EC:1.1.1.44 1.1.1.343]
c104015_g1_i5|m.73751	K00033	ko:K00033 PGD; 6-phosphogluconate dehydrogenase [EC:1.1.1.44 1.1.1.343]
c104733_g9_i3|m.78392	K00036	ko:K00036 G6PD; glucose-6-phosphate 1-dehydrogenase [EC:1.1.1.49]
c108166_g3_i1|m.106791	K00036	ko:K00036 G6PD; glucose-6-phosphate 1-dehydrogenase [EC:1.1.1.49]
c91882_g1_i4|m.36164	K00036	ko:K00036 G6PD; glucose-6-phosphate 1-dehydrogenase [EC:1.1.1.49]
c99349_g1_i1|m.52920	K00036	ko:K00036 G6PD; glucose-6-phosphate 1-dehydrogenase [EC:1.1.1.49]
c108166_g3_i3|m.106792	K00036	ko:K00036 G6PD; glucose-6-phosphate 1-dehydrogenase [EC:1.1.1.49]
c104733_g9_i3|m.78392	K00036	ko:K00036 G6PD; glucose-6-phosphate 1-dehydrogenase [EC:1.1.1.49]
c100976_g4_i4|m.58706	K00052	ko:K00052 leuB; 3-isopropylmalate dehydrogenase [EC:1.1.1.85]
c100976_g4_i4|m.58706	K00052	ko:K00052 leuB; 3-isopropylmalate dehydrogenase [EC:1.1.1.85]
c97659_g2_i2|m.47796	K00053	ko:K00053 ilvC; ketol-acid reductoisomerase [EC:1.1.1.86]
c106560_g1_i7|m.92717	K00083	ko:K00083 E1.1.1.195; cinnamyl-alcohol dehydrogenase [EC:1.1.1.195]
c107690_g3_i2|m.102761	K00083	ko:K00083 E1.1.1.195; cinnamyl-alcohol dehydrogenase [EC:1.1.1.195]
c87209_g1_i1|m.30356	K00083	ko:K00083 E1.1.1.195; cinnamyl-alcohol dehydrogenase [EC:1.1.1.195]
c99695_g2_i3|m.54083	K00083	ko:K00083 E1.1.1.195; cinnamyl-alcohol dehydrogenase [EC:1.1.1.195]
c105818_g2_i2|m.86533	K00083	ko:K00083 E1.1.1.195; cinnamyl-alcohol dehydrogenase [EC:1.1.1.195]
c106560_g1_i7|m.92717	K00083	ko:K00083 E1.1.1.195; cinnamyl-alcohol dehydrogenase [EC:1.1.1.195]
c95713_g1_i2|m.43059	K00111	ko:K00111 glpA; glycerol-3-phosphate dehydrogenase [EC:1.1.5.3]
c105245_g6_i19|m.82193	K00121	ko:K00121 frmA; S-(hydroxymethyl)glutathione dehydrogenase / alcohol dehydrogenase [EC:1.1.1.284 1.1.1.1]
c90515_g1_i2|m.33934	K00121	ko:K00121 frmA; S-(hydroxymethyl)glutathione dehydrogenase / alcohol dehydrogenase [EC:1.1.1.284 1.1.1.1]
c105245_g6_i11|m.82182	K00121	ko:K00121 frmA; S-(hydroxymethyl)glutathione dehydrogenase / alcohol dehydrogenase [EC:1.1.1.284 1.1.1.1]
c90515_g1_i1|m.33931	K00121	ko:K00121 frmA; S-(hydroxymethyl)glutathione dehydrogenase / alcohol dehydrogenase [EC:1.1.1.284 1.1.1.1]
c107692_g9_i4|m.102786	K00128	ko:K00121 frmA; S-(hydroxymethyl)glutathione dehydrogenase / alcohol dehydrogenase [EC:1.1.1.284 1.1.1.1]
c108437_g5_i2|m.109314	K00128	ko:K00121 frmA; S-(hydroxymethyl)glutathione dehydrogenase / alcohol dehydrogenase [EC:1.1.1.284 1.1.1.1]
c107692_g2_i3|m.102772	K00128	ko:K00128 E1.2.1.3; aldehyde dehydrogenase (NAD+) [EC:1.2.1.3]
c107692_g2_i1|m.102765	K00128	ko:K00128 E1.2.1.3; aldehyde dehydrogenase (NAD+) [EC:1.2.1.3]
c103792_g1_i2|m.72448	K00128	ko:K00128 E1.2.1.3; aldehyde dehydrogenase (NAD+) [EC:1.2.1.3]
c107692_g9_i1|m.102776	K00128	ko:K00128 E1.2.1.3; aldehyde dehydrogenase (NAD+) [EC:1.2.1.3]
c110397_g3_i6|m.124647	K00134	ko:K00134 GAPDH; glyceraldehyde 3-phosphate dehydrogenase [EC:1.2.1.12]
c102799_g1_i1|m.67007	K00161	ko:K00161 PDHA; pyruvate dehydrogenase E1 component alpha subunit [EC:1.2.4.1]
c105556_g1_i1|m.84672	K00161	ko:K00161 PDHA; pyruvate dehydrogenase E1 component alpha subunit [EC:1.2.4.1]
c109559_g6_i3|m.118444	K00162	ko:K00162 PDHB; pyruvate dehydrogenase E1 component beta subunit [EC:1.2.4.1]
c107439_g1_i1|m.100394	K00164	ko:K00164 OGDH; 2-oxoglutarate dehydrogenase E1 component [EC:1.2.4.2]
c107439_g1_i2|m.100396	K00164	ko:K00164 OGDH; 2-oxoglutarate dehydrogenase E1 component [EC:1.2.4.2]
c107439_g1_i1|m.100394	K00164	ko:K00164 OGDH; 2-oxoglutarate dehydrogenase E1 component [EC:1.2.4.2]
c109882_g12_i1|m.121084	K00213	ko:K00213 DHCR7; 7-dehydrocholesterol reductase [EC:1.3.1.21]
c105580_g1_i1|m.84814	K00215	ko:K00215 dapB; 4-hydroxy-tetrahydrodipicolinate reductase [EC:1.17.1.8]
c105580_g1_i3|m.84817	K00215	ko:K00215 dapB; 4-hydroxy-tetrahydrodipicolinate reductase [EC:1.17.1.8]
c105580_g1_i5|m.84820	K00215	ko:K00215 dapB; 4-hydroxy-tetrahydrodipicolinate reductase [EC:1.17.1.8]
c107474_g1_i3|m.100793	K00218	ko:K00218 E1.3.1.33; protochlorophyllide reductase [EC:1.3.1.33]
c94297_g1_i2|m.39879	K00225	ko:K00225 GLDH; L-galactono-1,4-lactone dehydrogenase [EC:1.3.2.3]
c62280_g1_i1|m.15311	K00227	ko:K00227 SC5DL; lathosterol oxidase [EC:1.14.21.6]
c62280_g1_i1|m.15311	K00227	ko:K00227 SC5DL; lathosterol oxidase [EC:1.14.21.6]
c93812_g1_i2|m.39014	K00232	ko:K00232 E1.3.3.6; acyl-CoA oxidase [EC:1.3.3.6]
c102900_g1_i4|m.67533	K00232	ko:K00232 E1.3.3.6; acyl-CoA oxidase [EC:1.3.3.6]
c109313_g3_i6|m.116599	K00234	ko:K00234 SDHA; succinate dehydrogenase (ubiquinone) flavoprotein subunit [EC:1.3.5.1]
c98476_g1_i2|m.50125	K00249	ko:K00249 ACADM; acyl-CoA dehydrogenase [EC:1.3.8.7]
c101864_g1_i2|m.62391	K00264	ko:K00264 GLT1; glutamate synthase (NADPH/NADH) [EC:1.4.1.13 1.4.1.14]
c99210_g1_i1|m.52465	K00276	ko:K00276 AOC3; primary-amine oxidase [EC:1.4.3.21]
c109098_g2_i2|m.114857	K00276	ko:K00276 AOC3; primary-amine oxidase [EC:1.4.3.21]
c88025_g1_i2|m.31303	K00276	ko:K00276 AOC3; primary-amine oxidase [EC:1.4.3.21]
c106944_g1_i4|m.96319	K00281	ko:K00281 GLDC; glycine dehydrogenase [EC:1.4.4.2]
c96153_g1_i1|m.43929	K00286	ko:K00286 proC; pyrroline-5-carboxylate reductase [EC:1.5.1.2]
c8573_g1_i1|m.1762	K00382	ko:K00382 DLD; dihydrolipoamide dehydrogenase [EC:1.8.1.4]
c81576_g1_i3|m.26056	K00382	ko:K00382 DLD; dihydrolipoamide dehydrogenase [EC:1.8.1.4]
c8573_g1_i1|m.1762	K00382	ko:K00382 DLD; dihydrolipoamide dehydrogenase [EC:1.8.1.4]
c107716_g1_i1|m.103030	K00422	ko:K00422 E1.10.3.1; polyphenol oxidase [EC:1.10.3.1]
c1805_g1_i1|m.458	K00430	ko:K00430 E1.11.1.7; peroxidase [EC:1.11.1.7]
c94543_g1_i1|m.40389	K00430	ko:K00430 E1.11.1.7; peroxidase [EC:1.11.1.7]
c106707_g1_i1|m.94099	K00430	ko:K00430 E1.11.1.7; peroxidase [EC:1.11.1.7]
c107516_g4_i1|m.101181	K00430	ko:K00430 E1.11.1.7; peroxidase [EC:1.11.1.7]
c104662_g4_i1|m.77831	K00430	ko:K00430 E1.11.1.7; peroxidase [EC:1.11.1.7]
c106888_g6_i1|m.95776	K00430	ko:K00430 E1.11.1.7; peroxidase [EC:1.11.1.7]
c94885_g1_i2|m.41179	K00430	ko:K00430 E1.11.1.7; peroxidase [EC:1.11.1.7]
c91047_g1_i2|m.34697	K00430	ko:K00430 E1.11.1.7; peroxidase [EC:1.11.1.7]
c93917_g2_i1|m.39172	K00430	ko:K00430 E1.11.1.7; peroxidase [EC:1.11.1.7]
c91580_g1_i1|m.35635	K00430	ko:K00430 E1.11.1.7; peroxidase [EC:1.11.1.7]
c95126_g1_i1|m.41757	K00430	ko:K00430 E1.11.1.7; peroxidase [EC:1.11.1.7]
c106707_g2_i1|m.94100	K00430	ko:K00430 E1.11.1.7; peroxidase [EC:1.11.1.7]
c108259_g3_i4|m.107685	K00430	ko:K00430 E1.11.1.7; peroxidase [EC:1.11.1.7]
c78407_g1_i2|m.23416	K00430	ko:K00430 E1.11.1.7; peroxidase [EC:1.11.1.7]
c93917_g1_i2|m.39169	K00430	ko:K00430 E1.11.1.7; peroxidase [EC:1.11.1.7]
c1805_g1_i1|m.458	K00430	ko:K00430 E1.11.1.7; peroxidase [EC:1.11.1.7]
c94543_g1_i1|m.40389	K00430	ko:K00430 E1.11.1.7; peroxidase [EC:1.11.1.7]
c106707_g1_i1|m.94099	K00430	ko:K00430 E1.11.1.7; peroxidase [EC:1.11.1.7]
c107516_g4_i1|m.101181	K00430	ko:K00430 E1.11.1.7; peroxidase [EC:1.11.1.7]
c109812_g2_i1|m.120570	K00454	ko:K00454 LOX2S; lipoxygenase [EC:1.13.11.12]
c103830_g3_i2|m.72661	K00454	ko:K00454 LOX2S; lipoxygenase [EC:1.13.11.12]
c109264_g4_i1|m.116308	K00511	ko:K00511 SQLE; squalene monooxygenase [EC:1.14.13.132]
c109264_g4_i2|m.116309	K00511	ko:K00511 SQLE; squalene monooxygenase [EC:1.14.13.132]
c109264_g4_i1|m.116308	K00511	ko:K00511 SQLE; squalene monooxygenase [EC:1.14.13.132]
c109264_g4_i2|m.116309	K00511	ko:K00511 SQLE; squalene monooxygenase [EC:1.14.13.132]
c101593_g1_i4|m.61235	K00517	ko:K00517 E1.14.-.-
c110753_g1_i2|m.126958	K00517	ko:K00517 E1.14.-.-
c110753_g2_i3|m.126965	K00517	ko:K00517 E1.14.-.-
c110753_g2_i1|m.126956	K00517	ko:K00517 E1.14.-.-
c102596_g1_i2|m.65970	K00517	ko:K00517 E1.14.-.-
c110753_g1_i5|m.126968	K00517	ko:K00517 E1.14.-.-
c102596_g1_i1|m.65969	K00517	ko:K00517 E1.14.-.-
c110753_g1_i6|m.126970	K00517	ko:K00517 E1.14.-.-
c101593_g1_i4|m.61235	K00517	ko:K00517 E1.14.-.-
c79366_g1_i3|m.24123	K00547	ko:K00547 mmuM; homocysteine S-methyltransferase [EC:2.1.1.10]
c71498_g2_i1|m.19748	K00547	ko:K00547 mmuM; homocysteine S-methyltransferase [EC:2.1.1.10]
c79366_g1_i3|m.24123	K00547	ko:K00547 mmuM; homocysteine S-methyltransferase [EC:2.1.1.10]
c71498_g2_i1|m.19748	K00547	ko:K00547 mmuM; homocysteine S-methyltransferase [EC:2.1.1.10]
c16953_g1_i1|m.3840	K00550	ko:K00550 OPI3; methylene-fatty-acyl-phospholipid synthase [EC:2.1.1.16]
c16953_g1_i1|m.3840	K00550	ko:K00550 OPI3; methylene-fatty-acyl-phospholipid synthase [EC:2.1.1.16]
c99729_g1_i1|m.54184	K00559	ko:K00559 E2.1.1.41; sterol 24-C-methyltransferase [EC:2.1.1.41]
c106882_g1_i1|m.95757	K00588	ko:K00588 E2.1.1.104; caffeoyl-CoA O-methyltransferase [EC:2.1.1.104]
c85963_g2_i3|m.29002	K00600	ko:K00600 glyA; glycine hydroxymethyltransferase [EC:2.1.2.1]
c101792_g1_i2|m.62095	K00600	ko:K00600 glyA; glycine hydroxymethyltransferase [EC:2.1.2.1]
c107466_g5_i5|m.100634	K00601	ko:K00601 E2.1.2.2; phosphoribosylglycinamide formyltransferase [EC:2.1.2.2]
c103243_g1_i1|m.69277	K00602	ko:K00602 purH; phosphoribosylaminoimidazolecarboxamide formyltransferase / IMP cyclohydrolase [EC:2.1.2.3 3.5.4.10]
c103243_g1_i2|m.69278	K00602	ko:K00602 purH; phosphoribosylaminoimidazolecarboxamide formyltransferase / IMP cyclohydrolase [EC:2.1.2.3 3.5.4.10]
c103243_g1_i1|m.69277	K00602	ko:K00602 purH; phosphoribosylaminoimidazolecarboxamide formyltransferase / IMP cyclohydrolase [EC:2.1.2.3 3.5.4.10]
c89052_g1_i3|m.32529	K00605	ko:K00605 gcvT; aminomethyltransferase [EC:2.1.2.10]
c89052_g1_i1|m.32524	K00605	ko:K00605 gcvT; aminomethyltransferase [EC:2.1.2.10]
c104656_g2_i1|m.77812	K00606	ko:K00606 panB; 3-methyl-2-oxobutanoate hydroxymethyltransferase [EC:2.1.2.11]
c104598_g1_i1|m.77391	K00615	ko:K00615 E2.2.1.1; transketolase [EC:2.2.1.1]
c104598_g1_i3|m.77393	K00615	ko:K00615 E2.2.1.1; transketolase [EC:2.2.1.1]
c104598_g1_i1|m.77391	K00615	ko:K00615 E2.2.1.1; transketolase [EC:2.2.1.1]
c97248_g1_i1|m.46692	K00616	ko:K00616 E2.2.1.2; transaldolase [EC:2.2.1.2]
c101278_g1_i3|m.59964	K00616	ko:K00616 E2.2.1.2; transaldolase [EC:2.2.1.2]
c97248_g1_i1|m.46692	K00616	ko:K00616 E2.2.1.2; transaldolase [EC:2.2.1.2]
c106083_g17_i2|m.88746	K00620	ko:K00620 argJ; glutamate N-acetyltransferase / amino-acid N-acetyltransferase [EC:2.3.1.35 2.3.1.1]
c106083_g17_i2|m.88746	K00620	ko:K00620 argJ; glutamate N-acetyltransferase / amino-acid N-acetyltransferase [EC:2.3.1.35 2.3.1.1]
c101474_g5_i1|m.60786	K00627	ko:K00627 DLAT; pyruvate dehydrogenase E2 component (dihydrolipoamide acetyltransferase) [EC:2.3.1.12]
c87486_g1_i1|m.30691	K00627	ko:K00627 DLAT; pyruvate dehydrogenase E2 component (dihydrolipoamide acetyltransferase) [EC:2.3.1.12]
c87486_g1_i3|m.30693	K00627	ko:K00627 DLAT; pyruvate dehydrogenase E2 component (dihydrolipoamide acetyltransferase) [EC:2.3.1.12]
c103626_g1_i4|m.71724	K00630	ko:K00630 ATS1; glycerol-3-phosphate O-acyltransferase [EC:2.3.1.15]
c97589_g1_i1|m.47593	K00640	ko:K00640 cysE; serine O-acetyltransferase [EC:2.3.1.30]
c107561_g1_i10|m.101663	K00688	ko:K00688 E2.4.1.1; starch phosphorylase [EC:2.4.1.1]
c106425_g7_i11|m.91752	K00688	ko:K00688 E2.4.1.1; starch phosphorylase [EC:2.4.1.1]
c106425_g7_i4|m.91727	K00688	ko:K00688 E2.4.1.1; starch phosphorylase [EC:2.4.1.1]
c107561_g1_i10|m.101663	K00688	ko:K00688 E2.4.1.1; starch phosphorylase [EC:2.4.1.1]
c96576_g1_i2|m.44790	K00700	ko:K00700 glgB; 1,4-alpha-glucan branching enzyme [EC:2.4.1.18]
c102905_g1_i7|m.67571	K00700	ko:K00700 glgB; 1,4-alpha-glucan branching enzyme [EC:2.4.1.18]
c96576_g1_i1|m.44789	K00700	ko:K00700 glgB; 1,4-alpha-glucan branching enzyme [EC:2.4.1.18]
c105104_g1_i1|m.81118	K00700	ko:K00700 glgB; 1,4-alpha-glucan branching enzyme [EC:2.4.1.18]
c96576_g1_i2|m.44790	K00700	ko:K00700 glgB; 1,4-alpha-glucan branching enzyme [EC:2.4.1.18]
c102905_g1_i7|m.67571	K00700	ko:K00700 glgB; 1,4-alpha-glucan branching enzyme [EC:2.4.1.18]
c100977_g1_i7|m.58718	K00703	ko:K00703 E2.4.1.21; starch synthase [EC:2.4.1.21]
c100977_g1_i4|m.58714	K00703	ko:K00703 E2.4.1.21; starch synthase [EC:2.4.1.21]
c100977_g1_i7|m.58718	K00703	ko:K00703 E2.4.1.21; starch synthase [EC:2.4.1.21]
c105524_g1_i4|m.84378	K00764	ko:K00764 purF; amidophosphoribosyltransferase [EC:2.4.2.14]
c105524_g1_i6|m.84384	K00764	ko:K00764 purF; amidophosphoribosyltransferase [EC:2.4.2.14]
c105524_g1_i1|m.84369	K00764	ko:K00764 purF; amidophosphoribosyltransferase [EC:2.4.2.14]
c106840_g3_i5|m.95465	K00766	ko:K00766 trpD; anthranilate phosphoribosyltransferase [EC:2.4.2.18]
c106840_g3_i5|m.95465	K00766	ko:K00766 trpD; anthranilate phosphoribosyltransferase [EC:2.4.2.18]
c83028_g2_i2|m.27077	K00787	ko:K00787 FDPS; farnesyl diphosphate synthase [EC:2.5.1.1 2.5.1.10]
c109530_g6_i5|m.118270	K00789	ko:K00789 metK; S-adenosylmethionine synthetase [EC:2.5.1.6]
c109530_g8_i1|m.118259	K00789	ko:K00789 metK; S-adenosylmethionine synthetase [EC:2.5.1.6]
c108644_g6_i2|m.111220	K00791	ko:K00791 miaA; tRNA dimethylallyltransferase [EC:2.5.1.75]
c108644_g6_i2|m.111220	K00791	ko:K00791 miaA; tRNA dimethylallyltransferase [EC:2.5.1.75]
c317923_g1_i1|m.164453	K00794	ko:K00794 ribH; 6,7-dimethyl-8-ribityllumazine synthase [EC:2.5.1.78]
c99536_g1_i3|m.53579	K00800	ko:K00800 aroA; 3-phosphoshikimate 1-carboxyvinyltransferase [EC:2.5.1.19]
c107839_g1_i2|m.103968	K00801	ko:K00801 FDFT1; farnesyl-diphosphate farnesyltransferase [EC:2.5.1.21]
c107839_g1_i3|m.103969	K00801	ko:K00801 FDFT1; farnesyl-diphosphate farnesyltransferase [EC:2.5.1.21]
c102300_g1_i1|m.64437	K00815	ko:K00815 TAT; tyrosine aminotransferase [EC:2.6.1.5]
c103542_g1_i3|m.71019	K00817	ko:K00817 hisC; histidinol-phosphate aminotransferase [EC:2.6.1.9]
c103542_g1_i4|m.71020	K00817	ko:K00817 hisC; histidinol-phosphate aminotransferase [EC:2.6.1.9]
c100393_g1_i2|m.56452	K00818	ko:K00818 E2.6.1.11; acetylornithine aminotransferase [EC:2.6.1.11]
c100393_g1_i2|m.56452	K00818	ko:K00818 E2.6.1.11; acetylornithine aminotransferase [EC:2.6.1.11]
c95380_g1_i1|m.42328	K00819	ko:K00819 rocD; ornithine--oxo-acid transaminase [EC:2.6.1.13]
c105464_g1_i1|m.83977	K00826	ko:K00826 E2.6.1.42; branched-chain amino acid aminotransferase [EC:2.6.1.42]
c97555_g1_i1|m.47519	K00826	ko:K00826 E2.6.1.42; branched-chain amino acid aminotransferase [EC:2.6.1.42]
c97555_g1_i4|m.47522	K00826	ko:K00826 E2.6.1.42; branched-chain amino acid aminotransferase [EC:2.6.1.42]
c98347_g1_i1|m.49736	K00827	ko:K00827 AGXT2; alanine-glyoxylate transaminase / (R)-3-amino-2-methylpropionate-pyruvate transaminase [EC:2.6.1.44 2.6.1.40]
c98347_g2_i3|m.49741	K00827	ko:K00827 AGXT2; alanine-glyoxylate transaminase / (R)-3-amino-2-methylpropionate-pyruvate transaminase [EC:2.6.1.44 2.6.1.40]
c98347_g1_i1|m.49736	K00827	ko:K00827 AGXT2; alanine-glyoxylate transaminase / (R)-3-amino-2-methylpropionate-pyruvate transaminase [EC:2.6.1.44 2.6.1.40]
c76398_g1_i2|m.21924	K00830	ko:K00830 AGXT; alanine-glyoxylate transaminase / serine-glyoxylate transaminase / serine-pyruvate transaminase [EC:2.6.1.44 2.6.1.45 2.6.1.51]
c97879_g1_i4|m.48429	K00844	ko:K00844 HK; hexokinase [EC:2.7.1.1]
c93493_g4_i1|m.38519	K00844	ko:K00844 HK; hexokinase [EC:2.7.1.1]
c97879_g1_i3|m.48428	K00844	ko:K00844 HK; hexokinase [EC:2.7.1.1]
c101925_g1_i3|m.62627	K00844	ko:K00844 HK; hexokinase [EC:2.7.1.1]
c107295_g1_i11|m.99289	K00850	ko:K00850 pfkA; 6-phosphofructokinase 1 [EC:2.7.1.11]
c107295_g1_i6|m.99282	K00850	ko:K00850 pfkA; 6-phosphofructokinase 1 [EC:2.7.1.11]
c107295_g1_i12|m.99292	K00850	ko:K00850 pfkA; 6-phosphofructokinase 1 [EC:2.7.1.11]
c107295_g1_i11|m.99289	K00850	ko:K00850 pfkA; 6-phosphofructokinase 1 [EC:2.7.1.11]
c97989_g1_i1|m.48727	K00851	ko:K00851 E2.7.1.12; gluconokinase [EC:2.7.1.12]
c92565_g1_i1|m.37208	K00869	ko:K00869 E2.7.1.36; mevalonate kinase [EC:2.7.1.36]
c92565_g1_i1|m.37208	K00869	ko:K00869 E2.7.1.36; mevalonate kinase [EC:2.7.1.36]
c99947_g1_i5|m.54843	K00872	ko:K00872 thrB1; homoserine kinase [EC:2.7.1.39]
c91819_g1_i1|m.36067	K00873	ko:K00873 PK; pyruvate kinase [EC:2.7.1.40]
c105759_g3_i4|m.86186	K00873	ko:K00873 PK; pyruvate kinase [EC:2.7.1.40]
c105759_g3_i2|m.86181	K00873	ko:K00873 PK; pyruvate kinase [EC:2.7.1.40]
c100566_g2_i1|m.57168	K00873	ko:K00873 PK; pyruvate kinase [EC:2.7.1.40]
c91198_g1_i1|m.34953	K00873	ko:K00873 PK; pyruvate kinase [EC:2.7.1.40]
c107449_g1_i1|m.100478	K00873	ko:K00873 PK; pyruvate kinase [EC:2.7.1.40]
c91819_g1_i1|m.36067	K00873	ko:K00873 PK; pyruvate kinase [EC:2.7.1.40]
c108840_g5_i2|m.112738	K00891	ko:K00891 E2.7.1.71; shikimate kinase [EC:2.7.1.71]
c103750_g1_i1|m.72309	K00901	ko:K00901 dgkA; diacylglycerol kinase (ATP) [EC:2.7.1.107]
c103750_g1_i2|m.72311	K00901	ko:K00901 dgkA; diacylglycerol kinase (ATP) [EC:2.7.1.107]
c103750_g1_i1|m.72309	K00901	ko:K00901 dgkA; diacylglycerol kinase (ATP) [EC:2.7.1.107]
c103750_g1_i2|m.72311	K00901	ko:K00901 dgkA; diacylglycerol kinase (ATP) [EC:2.7.1.107]
c98909_g1_i2|m.51506	K00927	ko:K00927 PGK; phosphoglycerate kinase [EC:2.7.2.3]
c103156_g2_i1|m.68790	K00928	ko:K00928 lysC; aspartate kinase [EC:2.7.2.4]
c102023_g13_i2|m.63079	K00930	ko:K00930 argB; acetylglutamate kinase [EC:2.7.2.8]
c102023_g13_i2|m.63079	K00930	ko:K00930 argB; acetylglutamate kinase [EC:2.7.2.8]
c102109_g2_i4|m.63459	K00938	ko:K00938 E2.7.4.2; phosphomevalonate kinase [EC:2.7.4.2]
c102109_g2_i3|m.63458	K00938	ko:K00938 E2.7.4.2; phosphomevalonate kinase [EC:2.7.4.2]
c102109_g2_i11|m.63468	K00938	ko:K00938 E2.7.4.2; phosphomevalonate kinase [EC:2.7.4.2]
c108627_g2_i8|m.111033	K00939	ko:K00939 adk; adenylate kinase [EC:2.7.4.3]
c99672_g1_i3|m.54022	K00939	ko:K00939 adk; adenylate kinase [EC:2.7.4.3]
c102557_g2_i1|m.65815	K00939	ko:K00939 adk; adenylate kinase [EC:2.7.4.3]
c20757_g1_i2|m.4994	K00939	ko:K00939 adk; adenylate kinase [EC:2.7.4.3]
c92530_g4_i1|m.37160	K00940	ko:K00940 ndk; nucleoside-diphosphate kinase [EC:2.7.4.6]
c94279_g1_i1|m.39839	K00940	ko:K00940 ndk; nucleoside-diphosphate kinase [EC:2.7.4.6]
c98810_g1_i2|m.51190	K00940	ko:K00940 ndk; nucleoside-diphosphate kinase [EC:2.7.4.6]
c107708_g1_i3|m.102926	K00940	ko:K00940 ndk; nucleoside-diphosphate kinase [EC:2.7.4.6]
c92530_g4_i1|m.37160	K00940	ko:K00940 ndk; nucleoside-diphosphate kinase [EC:2.7.4.6]
c94279_g1_i1|m.39839	K00940	ko:K00940 ndk; nucleoside-diphosphate kinase [EC:2.7.4.6]
c101944_g1_i3|m.62719	K00948	ko:K00948 PRPS; ribose-phosphate pyrophosphokinase [EC:2.7.6.1]
c101944_g1_i1|m.62718	K00948	ko:K00948 PRPS; ribose-phosphate pyrophosphokinase [EC:2.7.6.1]
c109396_g2_i4|m.117233	K00966	ko:K00966 GMPP; mannose-1-phosphate guanylyltransferase [EC:2.7.7.13]
c109396_g1_i2|m.117229	K00966	ko:K00966 GMPP; mannose-1-phosphate guanylyltransferase [EC:2.7.7.13]
c95997_g1_i1|m.43650	K00966	ko:K00966 GMPP; mannose-1-phosphate guanylyltransferase [EC:2.7.7.13]
c109396_g1_i1|m.117219	K00966	ko:K00966 GMPP; mannose-1-phosphate guanylyltransferase [EC:2.7.7.13]
c95997_g1_i2|m.43653	K00966	ko:K00966 GMPP; mannose-1-phosphate guanylyltransferase [EC:2.7.7.13]
c109396_g2_i6|m.117239	K00966	ko:K00966 GMPP; mannose-1-phosphate guanylyltransferase [EC:2.7.7.13]
c109396_g2_i4|m.117233	K00966	ko:K00966 GMPP; mannose-1-phosphate guanylyltransferase [EC:2.7.7.13]
c109396_g1_i2|m.117229	K00966	ko:K00966 GMPP; mannose-1-phosphate guanylyltransferase [EC:2.7.7.13]
c95997_g1_i1|m.43650	K00966	ko:K00966 GMPP; mannose-1-phosphate guanylyltransferase [EC:2.7.7.13]
c98101_g2_i1|m.49015	K00975	ko:K00975 glgC; glucose-1-phosphate adenylyltransferase [EC:2.7.7.27]
c101520_g1_i4|m.60971	K00975	ko:K00975 glgC; glucose-1-phosphate adenylyltransferase [EC:2.7.7.27]
c98101_g2_i1|m.49015	K00975	ko:K00975 glgC; glucose-1-phosphate adenylyltransferase [EC:2.7.7.27]
c97482_g1_i4|m.47322	K00981	ko:K00981 E2.7.7.41; phosphatidate cytidylyltransferase [EC:2.7.7.41]
c98708_g1_i1|m.50889	K00991	ko:K00991 ispD; 2-C-methyl-D-erythritol 4-phosphate cytidylyltransferase [EC:2.7.7.60]
c98708_g1_i1|m.50889	K00991	ko:K00991 ispD; 2-C-methyl-D-erythritol 4-phosphate cytidylyltransferase [EC:2.7.7.60]
c109229_g2_i1|m.115928	K00993	ko:K00993 EPT1; ethanolaminephosphotransferase [EC:2.7.8.1]
c101178_g2_i3|m.59632	K01057	ko:K01057 PGLS; 6-phosphogluconolactonase [EC:3.1.1.31]
c99631_g1_i3|m.53878	K01057	ko:K01057 PGLS; 6-phosphogluconolactonase [EC:3.1.1.31]
c101178_g2_i2|m.59631	K01057	ko:K01057 PGLS; 6-phosphogluconolactonase [EC:3.1.1.31]
c99631_g1_i2|m.53875	K01057	ko:K01057 PGLS; 6-phosphogluconolactonase [EC:3.1.1.31]
c101178_g2_i4|m.59633	K01057	ko:K01057 PGLS; 6-phosphogluconolactonase [EC:3.1.1.31]
c101178_g2_i3|m.59632	K01057	ko:K01057 PGLS; 6-phosphogluconolactonase [EC:3.1.1.31]
c102052_g2_i1|m.63212	K01114	ko:K01114 plcC; phospholipase C [EC:3.1.4.3]
c108011_g9_i1|m.105420	K01114	ko:K01114 plcC; phospholipase C [EC:3.1.4.3]
c33835_g1_i1|m.8274	K01115	ko:K01115 PLD1_2; phospholipase D1/2 [EC:3.1.4.4]
c33835_g1_i2|m.8276	K01115	ko:K01115 PLD1_2; phospholipase D1/2 [EC:3.1.4.4]
c20380_g1_i1|m.4854	K01115	ko:K01115 PLD1_2; phospholipase D1/2 [EC:3.1.4.4]
c110212_g3_i11|m.123329	K01188	ko:K01188 E3.2.1.21; beta-glucosidase [EC:3.2.1.21]
c102886_g2_i3|m.67465	K01188	ko:K01188 E3.2.1.21; beta-glucosidase [EC:3.2.1.21]
c109342_g3_i5|m.116799	K01438	ko:K01438 argE; acetylornithine deacetylase [EC:3.5.1.16]
c109342_g3_i2|m.116791	K01438	ko:K01438 argE; acetylornithine deacetylase [EC:3.5.1.16]
c109342_g3_i3|m.116794	K01438	ko:K01438 argE; acetylornithine deacetylase [EC:3.5.1.16]
c87028_g1_i1|m.30156	K01476	ko:K01476 E3.5.3.1; arginase [EC:3.5.3.1]
c107739_g3_i2|m.103193	K01490	ko:K01490 AMPD; AMP deaminase [EC:3.5.4.6]
c109568_g1_i7|m.118541	K01568	ko:K01568 E4.1.1.1; pyruvate decarboxylase [EC:4.1.1.1]
c109568_g3_i1|m.118546	K01568	ko:K01568 E4.1.1.1; pyruvate decarboxylase [EC:4.1.1.1]
c103267_g2_i2|m.69370	K01580	ko:K01580 E4.1.1.15; glutamate decarboxylase [EC:4.1.1.15]
c95576_g1_i1|m.42733	K01590	ko:K01590 hdc; histidine decarboxylase [EC:4.1.1.22]
c100635_g1_i1|m.57410	K01592	ko:K01592 E4.1.1.25; tyrosine decarboxylase [EC:4.1.1.25]
c100635_g1_i6|m.57415	K01592	ko:K01592 E4.1.1.25; tyrosine decarboxylase [EC:4.1.1.25]
c100635_g1_i7|m.57416	K01592	ko:K01592 E4.1.1.25; tyrosine decarboxylase [EC:4.1.1.25]
c107727_g1_i1|m.103122	K01599	ko:K01599 hemE; uroporphyrinogen decarboxylase [EC:4.1.1.37]
c80790_g2_i1|m.25469	K01599	ko:K01599 hemE; uroporphyrinogen decarboxylase [EC:4.1.1.37]
c107727_g1_i9|m.103132	K01599	ko:K01599 hemE; uroporphyrinogen decarboxylase [EC:4.1.1.37]
c107727_g1_i1|m.103122	K01599	ko:K01599 hemE; uroporphyrinogen decarboxylase [EC:4.1.1.37]
c106237_g1_i10|m.90176	K01609	ko:K01609 trpC; indole-3-glycerol phosphate synthase [EC:4.1.1.48]
c100718_g2_i2|m.57651	K01613	ko:K01613 psd; phosphatidylserine decarboxylase [EC:4.1.1.65]
c85081_g2_i2|m.28247	K01623	ko:K01623 ALDO; fructose-bisphosphate aldolase, class I [EC:4.1.2.13]
c107068_g7_i1|m.97481	K01623	ko:K01623 ALDO; fructose-bisphosphate aldolase, class I [EC:4.1.2.13]
c107411_g1_i9|m.100093	K01626	ko:K01626 E2.5.1.54; 3-deoxy-7-phosphoheptulonate synthase [EC:2.5.1.54]
c107411_g1_i9|m.100093	K01626	ko:K01626 E2.5.1.54; 3-deoxy-7-phosphoheptulonate synthase [EC:2.5.1.54]
c4212_g1_i1|m.896	K01637	ko:K01637 E4.1.3.1; isocitrate lyase [EC:4.1.3.1]
c110888_g5_i2|m.127652	K01641	ko:K01641 E2.3.3.10; hydroxymethylglutaryl-CoA synthase [EC:2.3.3.10]
c110888_g5_i7|m.127658	K01641	ko:K01641 E2.3.3.10; hydroxymethylglutaryl-CoA synthase [EC:2.3.3.10]
c107692_g5_i2|m.102784	K01647	ko:K01647 CS; citrate synthase [EC:2.3.3.1]
c95169_g2_i3|m.41844	K01647	ko:K01647 CS; citrate synthase [EC:2.3.3.1]
c103509_g6_i3|m.70810	K01648	ko:K01648 ACLY; ATP citrate (pro-S)-lyase [EC:2.3.3.8]
c106773_g2_i2|m.94765	K01649	ko:K01649 leuA; 2-isopropylmalate synthase [EC:2.3.3.13]
c104176_g1_i2|m.74662	K01652	ko:K01652 E2.2.1.6L; acetolactate synthase I/II/III large subunit [EC:2.2.1.6]
c104176_g1_i1|m.74660	K01652	ko:K01652 E2.2.1.6L; acetolactate synthase I/II/III large subunit [EC:2.2.1.6]
c102995_g7_i6|m.68072	K01653	ko:K01653 E2.2.1.6S; acetolactate synthase I/III small subunit [EC:2.2.1.6]
c107971_g9_i4|m.105146	K01657	ko:K01657 trpE; anthranilate synthase component I [EC:4.1.3.27]
c102492_g1_i1|m.65482	K01661	ko:K01661 menB; naphthoate synthase [EC:4.1.3.36]
c102492_g1_i5|m.65488	K01661	ko:K01661 menB; naphthoate synthase [EC:4.1.3.36]
c102492_g1_i6|m.65489	K01661	ko:K01661 menB; naphthoate synthase [EC:4.1.3.36]
c102492_g1_i1|m.65482	K01661	ko:K01661 menB; naphthoate synthase [EC:4.1.3.36]
c102285_g1_i2|m.64352	K01662	ko:K01662 dxs; 1-deoxy-D-xylulose-5-phosphate synthase [EC:2.2.1.7]
c98094_g1_i3|m.49001	K01662	ko:K01662 dxs; 1-deoxy-D-xylulose-5-phosphate synthase [EC:2.2.1.7]
c98017_g1_i2|m.48798	K01662	ko:K01662 dxs; 1-deoxy-D-xylulose-5-phosphate synthase [EC:2.2.1.7]
c105012_g3_i2|m.80507	K01687	ko:K01687 ilvD; dihydroxy-acid dehydratase [EC:4.2.1.9]
c99491_g1_i1|m.53406	K01689	ko:K01689 ENO; enolase [EC:4.2.1.11]
c107430_g4_i3|m.100315	K01689	ko:K01689 ENO; enolase [EC:4.2.1.11]	ko:K01689 ENO; enolase [EC:4.2.1.11]	ko:K01689 ENO; enolase [EC:4.2.1.11]	ko:K01689 ENO; enolase [EC:4.2.1.11]	ko:K01689 ENO; enolase [EC:4.2.1.11]	ko:K01689 ENO; enolase [EC:4.2.1.11]
c107430_g4_i2|m.100314	K01689	ko:K01689 ENO; enolase [EC:4.2.1.11]	ko:K01689 ENO; enolase [EC:4.2.1.11]	ko:K01689 ENO; enolase [EC:4.2.1.11]	ko:K01689 ENO; enolase [EC:4.2.1.11]	ko:K01689 ENO; enolase [EC:4.2.1.11]	ko:K01689 ENO; enolase [EC:4.2.1.11]
c107430_g4_i4|m.100316	K01689	ko:K01689 ENO; enolase [EC:4.2.1.11]	ko:K01689 ENO; enolase [EC:4.2.1.11]	ko:K01689 ENO; enolase [EC:4.2.1.11]	ko:K01689 ENO; enolase [EC:4.2.1.11]	ko:K01689 ENO; enolase [EC:4.2.1.11]	ko:K01689 ENO; enolase [EC:4.2.1.11]
c63813_g1_i2|m.16106	K01693	ko:K01693 hisB; imidazoleglycerol-phosphate dehydratase [EC:4.2.1.19]
c82004_g1_i2|m.26345	K01695	ko:K01695 trpA; tryptophan synthase alpha chain [EC:4.2.1.20]
c107892_g3_i3|m.104445	K01703	ko:K01703 leuC; 3-isopropylmalate/(R)-2-methylmalate dehydratase large subunit [EC:4.2.1.33 4.2.1.35]
c85345_g1_i1|m.28398	K01704	ko:K01704 leuD; 3-isopropylmalate/(R)-2-methylmalate dehydratase small subunit [EC:4.2.1.33 4.2.1.35]
c100065_g1_i7|m.55186	K01714	ko:K01714 dapA; 4-hydroxy-tetrahydrodipicolinate synthase [EC:4.3.3.7]
c100065_g1_i4|m.55184	K01714	ko:K01714 dapA; 4-hydroxy-tetrahydrodipicolinate synthase [EC:4.3.3.7]
c105286_g4_i11|m.82535	K01719	ko:K01719 hemD; uroporphyrinogen-III synthase [EC:4.2.1.75]
c105815_g1_i2|m.86516	K01723	ko:K01723 AOS; hydroperoxide dehydratase [EC:4.2.1.92]
c104583_g1_i2|m.77240	K01733	ko:K01733 thrC; threonine synthase [EC:4.2.3.1]
c104583_g1_i4|m.77243	K01733	ko:K01733 thrC; threonine synthase [EC:4.2.3.1]
c104708_g1_i1|m.78199	K01735	ko:K01735 aroB; 3-dehydroquinate synthase [EC:4.2.3.4]
c104708_g1_i1|m.78199	K01735	ko:K01735 aroB; 3-dehydroquinate synthase [EC:4.2.3.4]
c89071_g1_i1|m.32544	K01738	ko:K01738 cysK; cysteine synthase A [EC:2.5.1.47]
c104024_g1_i1|m.73791	K01738	ko:K01738 cysK; cysteine synthase A [EC:2.5.1.47]
c96658_g1_i2|m.45003	K01738	ko:K01738 cysK; cysteine synthase A [EC:2.5.1.47]
c96202_g1_i4|m.44006	K01738	ko:K01738 cysK; cysteine synthase A [EC:2.5.1.47]
c100559_g1_i4|m.57149	K01738	ko:K01738 cysK; cysteine synthase A [EC:2.5.1.47]
c104024_g1_i2|m.73792	K01738	ko:K01738 cysK; cysteine synthase A [EC:2.5.1.47]
c89071_g1_i1|m.32544	K01738	ko:K01738 cysK; cysteine synthase A [EC:2.5.1.47]
c105651_g9_i3|m.85379	K01739	ko:K01739 metB; cystathionine gamma-synthase [EC:2.5.1.48]
c108901_g1_i9|m.113265	K01749	ko:K01749 hemC; hydroxymethylbilane synthase [EC:2.5.1.61]
c101084_g2_i1|m.59164	K01754	ko:K01754 E4.3.1.19; threonine dehydratase [EC:4.3.1.19]
c92001_g3_i1|m.36394	K01755	ko:K01755 argH; argininosuccinate lyase [EC:4.3.2.1]
c106198_g1_i5|m.89804	K01760	ko:K01760 metC; cystathionine beta-lyase [EC:4.4.1.8]
c106198_g1_i1|m.89798	K01760	ko:K01760 metC; cystathionine beta-lyase [EC:4.4.1.8]
c106198_g1_i8|m.89808	K01760	ko:K01760 metC; cystathionine beta-lyase [EC:4.4.1.8]
c106198_g1_i3|m.89800	K01760	ko:K01760 metC; cystathionine beta-lyase [EC:4.4.1.8]
c106198_g1_i5|m.89804	K01760	ko:K01760 metC; cystathionine beta-lyase [EC:4.4.1.8]
c106230_g2_i3|m.90142	K01770	ko:K01770 ispF; 2-C-methyl-D-erythritol 2,4-cyclodiphosphate synthase [EC:4.6.1.12]
c94004_g3_i2|m.39307	K01772	ko:K01772 hemH; ferrochelatase [EC:4.99.1.1]
c94339_g1_i2|m.39962	K01772	ko:K01772 hemH; ferrochelatase [EC:4.99.1.1]
c94339_g1_i3|m.39964	K01772	ko:K01772 hemH; ferrochelatase [EC:4.99.1.1]
c95186_g1_i2|m.41870	K01778	ko:K01778 dapF; diaminopimelate epimerase [EC:5.1.1.7]
c110157_g1_i6|m.123005	K01783	ko:K01783 rpe; ribulose-phosphate 3-epimerase [EC:5.1.3.1]
c45138_g1_i2|m.11133	K01783	ko:K01783 rpe; ribulose-phosphate 3-epimerase [EC:5.1.3.1]
c85184_g1_i1|m.28313	K01785	ko:K01785 galM; aldose 1-epimerase [EC:5.1.3.3]
c78202_g1_i2|m.23267	K01785	ko:K01785 galM; aldose 1-epimerase [EC:5.1.3.3]
c85184_g1_i2|m.28314	K01785	ko:K01785 galM; aldose 1-epimerase [EC:5.1.3.3]
c103384_g3_i7|m.70013	K01792	ko:K01792 E5.1.3.15; glucose-6-phosphate 1-epimerase [EC:5.1.3.15]
c98336_g1_i3|m.49708	K01792	ko:K01792 E5.1.3.15; glucose-6-phosphate 1-epimerase [EC:5.1.3.15]
c103384_g3_i14|m.70023	K01792	ko:K01792 E5.1.3.15; glucose-6-phosphate 1-epimerase [EC:5.1.3.15]
c104602_g3_i5|m.77444	K01792	ko:K01792 E5.1.3.15; glucose-6-phosphate 1-epimerase [EC:5.1.3.15]
c103384_g3_i7|m.70013	K01792	ko:K01792 E5.1.3.15; glucose-6-phosphate 1-epimerase [EC:5.1.3.15]
c92440_g1_i2|m.37045	K01803	ko:K01803 TPI; triosephosphate isomerase (TIM) [EC:5.3.1.1]
c98912_g1_i2|m.51524	K01803	ko:K01803 TPI; triosephosphate isomerase (TIM) [EC:5.3.1.1]
c104716_g2_i3|m.78257	K01807	ko:K01807 rpiA; ribose 5-phosphate isomerase A [EC:5.3.1.6]
c97884_g1_i3|m.48446	K01807	ko:K01807 rpiA; ribose 5-phosphate isomerase A [EC:5.3.1.6]
c81314_g2_i1|m.25850	K01809	ko:K01809 manA; mannose-6-phosphate isomerase [EC:5.3.1.8]
c109704_g1_i6|m.119660	K01810	ko:K01810 GPI; glucose-6-phosphate isomerase [EC:5.3.1.9]
c81365_g1_i1|m.25886	K01810	ko:K01810 GPI; glucose-6-phosphate isomerase [EC:5.3.1.9]
c109704_g1_i6|m.119660	K01810	ko:K01810 GPI; glucose-6-phosphate isomerase [EC:5.3.1.9]
c110437_g2_i1|m.124893	K01814	ko:K01814 hisA; phosphoribosylformimino-5-aminoimidazole carboxamide ribotide isomerase [EC:5.3.1.16]
c110437_g2_i3|m.124903	K01814	ko:K01814 hisA; phosphoribosylformimino-5-aminoimidazole carboxamide ribotide isomerase [EC:5.3.1.16]
c109396_g3_i1|m.117225	K01817	ko:K01817 trpF; phosphoribosylanthranilate isomerase [EC:5.3.1.24]
c96864_g1_i3|m.45573	K01823	ko:K01823 idi; isopentenyl-diphosphate delta-isomerase [EC:5.3.3.2]
c107011_g5_i1|m.97030	K01824	ko:K01824 EBP; cholestenol delta-isomerase [EC:5.3.3.5]
c99221_g1_i1|m.52497	K01834	ko:K01834 PGAM; 2,3-bisphosphoglycerate-dependent phosphoglycerate mutase [EC:5.4.2.11]
c99221_g1_i3|m.52498	K01834	ko:K01834 PGAM; 2,3-bisphosphoglycerate-dependent phosphoglycerate mutase [EC:5.4.2.11]
c99221_g1_i1|m.52497	K01834	ko:K01834 PGAM; 2,3-bisphosphoglycerate-dependent phosphoglycerate mutase [EC:5.4.2.11]
c105121_g1_i3|m.81293	K01835	ko:K01835 pgm; phosphoglucomutase [EC:5.4.2.2]
c105121_g1_i3|m.81293	K01835	ko:K01835 pgm; phosphoglucomutase [EC:5.4.2.2]
c99095_g1_i2|m.52037	K01850	ko:K01850 E5.4.99.5; chorismate mutase [EC:5.4.99.5]
c108091_g1_i1|m.106191	K01859	ko:K01859 E5.5.1.6; chalcone isomerase [EC:5.5.1.6]
c100917_g1_i2|m.58459	K01885	ko:K01885 EARS; glutamyl-tRNA synthetase [EC:6.1.1.17]
c100917_g1_i1|m.58457	K01885	ko:K01885 EARS; glutamyl-tRNA synthetase [EC:6.1.1.17]
c105853_g5_i8|m.86850	K01895	ko:K01895 ACSS; acetyl-CoA synthetase [EC:6.2.1.1]
c105853_g5_i2|m.86816	K01895	ko:K01895 ACSS; acetyl-CoA synthetase [EC:6.2.1.1]
c103872_g1_i3|m.72835	K01899	ko:K01899 LSC1; succinyl-CoA synthetase alpha subunit [EC:6.2.1.4 6.2.1.5]
c103872_g1_i4|m.72837	K01899	ko:K01899 LSC1; succinyl-CoA synthetase alpha subunit [EC:6.2.1.4 6.2.1.5]
c95429_g1_i1|m.42422	K01904	ko:K01904 4CL; 4-coumarate--CoA ligase [EC:6.2.1.12]
c103627_g1_i2|m.71733	K01904	ko:K01904 4CL; 4-coumarate--CoA ligase [EC:6.2.1.12]
c103627_g1_i1|m.71730	K01904	ko:K01904 4CL; 4-coumarate--CoA ligase [EC:6.2.1.12]
c95429_g1_i1|m.42422	K01904	ko:K01904 4CL; 4-coumarate--CoA ligase [EC:6.2.1.12]
c109225_g2_i2|m.115881	K01918	ko:K01918 panC; pantoate--beta-alanine ligase [EC:6.3.2.1]
c109225_g2_i1|m.115879	K01918	ko:K01918 panC; pantoate--beta-alanine ligase [EC:6.3.2.1]
c109225_g2_i3|m.115889	K01918	ko:K01918 panC; pantoate--beta-alanine ligase [EC:6.3.2.1]
c109225_g2_i2|m.115881	K01918	ko:K01918 panC; pantoate--beta-alanine ligase [EC:6.3.2.1]
c95474_g1_i2|m.42513	K01923	ko:K01923 purC; phosphoribosylaminoimidazole-succinocarboxamide synthase [EC:6.3.2.6]
c95474_g1_i1|m.42512	K01923	ko:K01923 purC; phosphoribosylaminoimidazole-succinocarboxamide synthase [EC:6.3.2.6]
c106180_g4_i2|m.89581	K01933	ko:K01933 purM; phosphoribosylformylglycinamidine cyclo-ligase [EC:6.3.3.1]
c106180_g4_i2|m.89581	K01933	ko:K01933 purM; phosphoribosylformylglycinamidine cyclo-ligase [EC:6.3.3.1]
c91549_g1_i1|m.35580	K01940	ko:K01940 argG; argininosuccinate synthase [EC:6.3.4.5]
c110233_g1_i1|m.123563	K01945	ko:K01945 purD; phosphoribosylamine--glycine ligase [EC:6.3.4.13]
c110233_g1_i6|m.123570	K01945	ko:K01945 purD; phosphoribosylamine--glycine ligase [EC:6.3.4.13]
c102519_g3_i1|m.65600	K01952	ko:K01952 purL; phosphoribosylformylglycinamidine synthase [EC:6.3.5.3]
c102519_g3_i3|m.65604	K01952	ko:K01952 purL; phosphoribosylformylglycinamidine synthase [EC:6.3.5.3]
c106817_g2_i2|m.95210	K01953	ko:K01953 asnB; asparagine synthase (glutamine-hydrolysing) [EC:6.3.5.4]
c103144_g1_i1|m.68713	K02259	ko:K02259 COX15; cytochrome c oxidase assembly protein subunit 15
c109194_g1_i7|m.115644	K02291	ko:K02291 crtB; phytoene synthase [EC:2.5.1.32]
c92313_g1_i4|m.36907	K02437	ko:K02437 gcvH; glycine cleavage system H protein
c91374_g1_i2|m.35279	K02437	ko:K02437 gcvH; glycine cleavage system H protein
c92313_g1_i4|m.36907	K02437	ko:K02437 gcvH; glycine cleavage system H protein
c102205_g1_i1|m.63901	K02492	ko:K02492 hemA; glutamyl-tRNA reductase [EC:1.2.1.70]
c107637_g8_i2|m.102334	K02495	ko:K02495 hemN; oxygen-independent coproporphyrinogen III oxidase [EC:1.3.99.22]
c100040_g1_i8|m.55124	K02548	ko:K02548 menA; 1,4-dihydroxy-2-naphthoate octaprenyltransferase [EC:2.5.1.74 2.5.1.-]
c103874_g1_i1|m.72843	K03403	ko:K03403 chlH; magnesium chelatase subunit H [EC:6.6.1.1]
c101087_g1_i4|m.59181	K03404	ko:K03404 chlD; magnesium chelatase subunit D [EC:6.6.1.1]
c101087_g1_i4|m.59181	K03404	ko:K03404 chlD; magnesium chelatase subunit D [EC:6.6.1.1]
c80587_g1_i3|m.25290	K03405	ko:K03405 chlI; magnesium chelatase subunit I [EC:6.6.1.1]
c108377_g5_i7|m.108802	K03526	ko:K03526 gcpE; (E)-4-hydroxy-3-methylbut-2-enyl-diphosphate synthase [EC:1.17.7.1 1.17.7.3]
c101394_g1_i2|m.60487	K03527	ko:K03527 ispH; 4-hydroxy-3-methylbut-2-enyl diphosphate reductase [EC:1.17.1.2]
c109062_g3_i2|m.114544	K03781	ko:K03781 katE; catalase [EC:1.11.1.6]
c109062_g3_i7|m.114551	K03781	ko:K03781 katE; catalase [EC:1.11.1.6]
c109062_g1_i4|m.114550	K03781	ko:K03781 katE; catalase [EC:1.11.1.6]
c99024_g1_i3|m.51835	K03787	ko:K03787 surE; 5'-nucleotidase [EC:3.1.3.5]
c91884_g1_i2|m.36167	K03787	ko:K03787 surE; 5'-nucleotidase [EC:3.1.3.5]
c108620_g5_i2|m.110939	K03809	ko:K03809 wrbA; NAD(P)H dehydrogenase (quinone) [EC:1.6.5.2]
c108620_g5_i2|m.110939	K03809	ko:K03809 wrbA; NAD(P)H dehydrogenase (quinone) [EC:1.6.5.2]
c100861_g2_i9|m.58247	K03841	ko:K03841 FBP; fructose-1,6-bisphosphatase I [EC:3.1.3.11]
c59706_g1_i1|m.14150	K03841	ko:K03841 FBP; fructose-1,6-bisphosphatase I [EC:3.1.3.11]
c100861_g2_i7|m.58244	K03841	ko:K03841 FBP; fructose-1,6-bisphosphatase I [EC:3.1.3.11]
c100861_g2_i2|m.58241	K03841	ko:K03841 FBP; fructose-1,6-bisphosphatase I [EC:3.1.3.11]
c107675_g1_i5|m.102654	K04035	ko:K04035 E1.14.13.81; magnesium-protoporphyrin IX monomethyl ester (oxidative) cyclase [EC:1.14.13.81]
c110268_g3_i5|m.123864	K04120	ko:K04120 E5.5.1.13; ent-copalyl diphosphate synthase [EC:5.5.1.13]
c108224_g4_i3|m.107268	K04122	ko:K04122 GA3; ent-kaurene oxidase [EC:1.14.13.78]
c108224_g4_i1|m.107263	K04122	ko:K04122 GA3; ent-kaurene oxidase [EC:1.14.13.78]
c104238_g1_i1|m.75040	K04124	ko:K04124 E1.14.11.15; gibberellin 3-beta-dioxygenase [EC:1.14.11.15]
c109165_g2_i1|m.115376	K05277	ko:K05277 E1.14.11.19; leucoanthocyanidin dioxygenase [EC:1.14.11.19]
c109165_g2_i1|m.115376	K05277	ko:K05277 E1.14.11.19; leucoanthocyanidin dioxygenase [EC:1.14.11.19]
c110285_g5_i1|m.123954	K05280	ko:K05280 E1.14.13.21; flavonoid 3'-monooxygenase [EC:1.14.13.21]
c103895_g2_i1|m.72955	K05349	ko:K05349 bglX; beta-glucosidase [EC:3.2.1.21]
c109590_g1_i4|m.118724	K05349	ko:K05349 bglX; beta-glucosidase [EC:3.2.1.21]
c103895_g1_i2|m.72953	K05349	ko:K05349 bglX; beta-glucosidase [EC:3.2.1.21]
c98984_g1_i2|m.51696	K05350	ko:K05350 bglB; beta-glucosidase [EC:3.2.1.21]
c98212_g1_i2|m.49358	K05356	ko:K05356 SPS; all-trans-nonaprenyl-diphosphate synthase [EC:2.5.1.84 2.5.1.85]
c103289_g5_i1|m.69483	K05359	ko:K05359 ADT; arogenate/prephenate dehydratase [EC:4.2.1.91 4.2.1.51]
c104093_g2_i3|m.74165	K05359	ko:K05359 ADT; arogenate/prephenate dehydratase [EC:4.2.1.91 4.2.1.51]	ko:K05359 ADT; arogenate/prephenate dehydratase [EC:4.2.1.91 4.2.1.51]
c104093_g2_i6|m.74170	K05359	ko:K05359 ADT; arogenate/prephenate dehydratase [EC:4.2.1.91 4.2.1.51]	ko:K05359 ADT; arogenate/prephenate dehydratase [EC:4.2.1.91 4.2.1.51]
c103289_g5_i6|m.69487	K05359	ko:K05359 ADT; arogenate/prephenate dehydratase [EC:4.2.1.91 4.2.1.51]	ko:K05359 ADT; arogenate/prephenate dehydratase [EC:4.2.1.91 4.2.1.51]
c103289_g5_i1|m.69483	K05359	ko:K05359 ADT; arogenate/prephenate dehydratase [EC:4.2.1.91 4.2.1.51]	ko:K05359 ADT; arogenate/prephenate dehydratase [EC:4.2.1.91 4.2.1.51]
c108163_g2_i4|m.106784	K05894	ko:K05894 OPR; 12-oxophytodienoic acid reductase [EC:1.3.1.42]
c109389_g1_i3|m.117181	K05894	ko:K05894 OPR; 12-oxophytodienoic acid reductase [EC:1.3.1.42]
c108163_g2_i1|m.106780	K05894	ko:K05894 OPR; 12-oxophytodienoic acid reductase [EC:1.3.1.42]
c109389_g1_i1|m.117177	K05894	ko:K05894 OPR; 12-oxophytodienoic acid reductase [EC:1.3.1.42]
c101449_g2_i1|m.60702	K05894	ko:K05894 OPR; 12-oxophytodienoic acid reductase [EC:1.3.1.42]
c109389_g1_i2|m.117179	K05894	ko:K05894 OPR; 12-oxophytodienoic acid reductase [EC:1.3.1.42]
c108163_g2_i4|m.106784	K05894	ko:K05894 OPR; 12-oxophytodienoic acid reductase [EC:1.3.1.42]
c109389_g1_i3|m.117181	K05894	ko:K05894 OPR; 12-oxophytodienoic acid reductase [EC:1.3.1.42]
c109907_g2_i3|m.121280	K05917	ko:K05917 CYP51; sterol 14-demethylase [EC:1.14.13.70]
c109907_g2_i3|m.121280	K05917	ko:K05917 CYP51; sterol 14-demethylase [EC:1.14.13.70]
c108685_g3_i3|m.111694	K05933	ko:K05933 E1.14.17.4; aminocyclopropanecarboxylate oxidase [EC:1.14.17.4]
c108685_g2_i1|m.111692	K05933	ko:K05933 E1.14.17.4; aminocyclopropanecarboxylate oxidase [EC:1.14.17.4]
c108685_g1_i1|m.111691	K05933	ko:K05933 E1.14.17.4; aminocyclopropanecarboxylate oxidase [EC:1.14.17.4]
c108685_g3_i3|m.111694	K05933	ko:K05933 E1.14.17.4; aminocyclopropanecarboxylate oxidase [EC:1.14.17.4]
c105309_g1_i2|m.82746	K06125	ko:K06125 COQ2; 4-hydroxybenzoate polyprenyltransferase [EC:2.5.1.39]
c106289_g1_i4|m.90698	K06126	ko:K06126 COQ6; ubiquinone biosynthesis monooxygenase Coq6 [EC:1.14.13.-]
c106289_g1_i4|m.90698	K06126	ko:K06126 COQ6; ubiquinone biosynthesis monooxygenase Coq6 [EC:1.14.13.-]
c79783_g1_i2|m.24537	K06127	ko:K06127 COQ5; 2-methoxy-6-polyprenyl-1,4-benzoquinol methylase [EC:2.1.1.201]
c79783_g1_i2|m.24537	K06127	ko:K06127 COQ5; 2-methoxy-6-polyprenyl-1,4-benzoquinol methylase [EC:2.1.1.201]
c88677_g1_i1|m.32159	K06443	ko:K06443 lcyB; lycopene beta-cyclase [EC:5.5.1.19]
c88677_g1_i4|m.32161	K06443	ko:K06443 lcyB; lycopene beta-cyclase [EC:5.5.1.19]
c88677_g1_i1|m.32159	K06443	ko:K06443 lcyB; lycopene beta-cyclase [EC:5.5.1.19]
c22523_g1_i1|m.5511	K06444	ko:K06444 lcyE; lycopene epsilon-cyclase [EC:5.5.1.18]
c104971_g2_i2|m.80041	K07513	ko:K07513 ACAA1; acetyl-CoA acyltransferase 1 [EC:2.3.1.16]
c109423_g2_i2|m.117457	K08081	ko:K08081 TR1; tropinone reductase I [EC:1.1.1.206]
c21494_g1_i1|m.5276	K08099	ko:K08099 E3.1.1.14; chlorophyllase [EC:3.1.1.14]
c97841_g1_i2|m.48313	K08242	ko:K08242 E2.1.1.143; 24-methylenesterol C-methyltransferase [EC:2.1.1.143]
c97841_g1_i1|m.48310	K08242	ko:K08242 E2.1.1.143; 24-methylenesterol C-methyltransferase [EC:2.1.1.143]
c96572_g1_i2|m.44778	K08695	ko:K08695 ANR; anthocyanidin reductase [EC:1.3.1.77]
c104692_g3_i4|m.78091	K08730	ko:K08730 PTDSS2; phosphatidylserine synthase 2 [EC:2.7.8.29]
c104692_g4_i3|m.78100	K08730	ko:K08730 PTDSS2; phosphatidylserine synthase 2 [EC:2.7.8.29]
c104692_g3_i5|m.78092	K08730	ko:K08730 PTDSS2; phosphatidylserine synthase 2 [EC:2.7.8.29]
c104692_g3_i4|m.78091	K08730	ko:K08730 PTDSS2; phosphatidylserine synthase 2 [EC:2.7.8.29]
c106837_g6_i3|m.95401	K09587	ko:K09587 CYP90B1; steroid 22-alpha-hydroxylase [EC:1.14.13.-]
c106837_g5_i5|m.95400	K09589	ko:K09589 CYP90D2; steroid 3-oxidase [EC:1.14.-.-]
c86285_g1_i1|m.29336	K09591	ko:K09591 DET2; steroid 5-alpha-reductase [EC:1.3.1.22]
c62302_g1_i1|m.15321	K09699	ko:K09699 DBT; 2-oxoisovalerate dehydrogenase E2 component (dihydrolipoyl transacylase) [EC:2.3.1.168]
c62302_g1_i1|m.15321	K09699	ko:K09699 DBT; 2-oxoisovalerate dehydrogenase E2 component (dihydrolipoyl transacylase) [EC:2.3.1.168]
c105629_g1_i3|m.85120	K09753	ko:K09753 CCR; cinnamoyl-CoA reductase [EC:1.2.1.44]
c105629_g1_i4|m.85121	K09753	ko:K09753 CCR; cinnamoyl-CoA reductase [EC:1.2.1.44]
c105629_g1_i3|m.85120	K09753	ko:K09753 CCR; cinnamoyl-CoA reductase [EC:1.2.1.44]
c94258_g2_i2|m.39795	K09754	ko:K09754 CYP98A3; coumaroylquinate(coumaroylshikimate) 3'-monooxygenase [EC:1.14.13.36]
c108618_g5_i2|m.110929	K09755	ko:K09755 CYP84A; ferulate-5-hydroxylase [EC:1.14.-.-]
c108618_g6_i3|m.110931	K09755	ko:K09755 CYP84A; ferulate-5-hydroxylase [EC:1.14.-.-]
c110749_g3_i5|m.126939	K09833	ko:K09833 HPT; homogentisate phytyltransferase / homogentisate geranylgeranyltransferase [EC:2.5.1.115 2.5.1.116]
c100544_g2_i2|m.57087	K09834	ko:K09834 VTE1; tocopherol cyclase [EC:5.5.1.24]
c94219_g1_i4|m.39696	K09837	ko:K09837 LUT1; carotene epsilon-monooxygenase [EC:1.14.99.45]
c107390_g1_i6|m.99902	K09839	ko:K09839 VDE; violaxanthin de-epoxidase [EC:1.23.5.1]
c107390_g1_i1|m.99896	K09839	ko:K09839 VDE; violaxanthin de-epoxidase [EC:1.23.5.1]
c110320_g1_i4|m.124197	K09840	ko:K09840 NCED; 9-cis-epoxycarotenoid dioxygenase [EC:1.13.11.51]
c110320_g1_i2|m.124193	K09840	ko:K09840 NCED; 9-cis-epoxycarotenoid dioxygenase [EC:1.13.11.51]
c14699_g1_i1|m.3262	K09841	ko:K09841 ABA2; xanthoxin dehydrogenase [EC:1.1.1.288]
c107341_g1_i3|m.99591	K10046	ko:K10046 GME; GDP-D-mannose 3', 5'-epimerase [EC:5.1.3.18 5.1.3.-]
c110041_g2_i7|m.122162	K10047	ko:K10047 VTC4; inositol-phosphate phosphatase / L-galactose 1-phosphate phosphatase [EC:3.1.3.25 3.1.3.93]
c78137_g1_i1|m.23226	K10251	ko:K10251 HSD17B12; 17beta-estradiol 17-dehydrogenase / very-long-chain 3-oxoacyl-CoA reductase [EC:1.1.1.62 1.1.1.330]
c91969_g2_i4|m.36333	K10258	ko:K10258 TER; very-long-chain enoyl-CoA reductase [EC:1.3.1.93]
c105007_g1_i3|m.80446	K10525	ko:K10525 AOC; allene oxide cyclase [EC:5.3.99.6]
c105007_g1_i2|m.80445	K10525	ko:K10525 AOC; allene oxide cyclase [EC:5.3.99.6]
c108333_g7_i1|m.108332	K10526	ko:K10526 OPCL1; OPC-8:0 CoA ligase 1 [EC:6.2.1.-]
c96695_g1_i4|m.45108	K10527	ko:K10527 MFP2; enoyl-CoA hydratase/3-hydroxyacyl-CoA dehydrogenase [EC:4.2.1.17 1.1.1.35 1.1.1.211]
c110412_g5_i1|m.124760	K10528	ko:K10528 HPL; hydroperoxide lyase [EC:4.1.2.-]
c98925_g1_i1|m.51537	K10703	ko:K10703 PHS1; very-long-chain (3R)-3-hydroxyacyl-CoA dehydratase [EC:4.2.1.134]
c109652_g6_i2|m.119264	K10703	ko:K10703 PHS1; very-long-chain (3R)-3-hydroxyacyl-CoA dehydratase [EC:4.2.1.134]
c98925_g1_i2|m.51538	K10703	ko:K10703 PHS1; very-long-chain (3R)-3-hydroxyacyl-CoA dehydratase [EC:4.2.1.134]
c97347_g2_i1|m.46942	K10760	ko:K10760 IPT; adenylate isopentenyltransferase (cytokinin synthase)
c86600_g1_i1|m.29705	K10760	ko:K10760 IPT; adenylate isopentenyltransferase (cytokinin synthase)
c108421_g2_i5|m.109136	K10775	ko:K10775 E4.3.1.24; phenylalanine ammonia-lyase [EC:4.3.1.24]
c108421_g2_i5|m.109136	K10775	ko:K10775 E4.3.1.24; phenylalanine ammonia-lyase [EC:4.3.1.24]
c100186_g1_i2|m.55634	K10960	ko:K10960 chlP; geranylgeranyl reductase [EC:1.3.1.83]
c108913_g10_i1|m.113376	K11188	ko:K11188 PRDX6; peroxiredoxin 6, 1-Cys peroxiredoxin [EC:1.11.1.7 1.11.1.15 3.1.1.-]
c21008_g1_i1|m.5079	K11188	ko:K11188 PRDX6; peroxiredoxin 6, 1-Cys peroxiredoxin [EC:1.11.1.7 1.11.1.15 3.1.1.-]
c110705_g1_i2|m.126720	K11517	ko:K11517 HAO; (S)-2-hydroxy-acid oxidase [EC:1.1.3.15]
c110705_g1_i3|m.126721	K11517	ko:K11517 HAO; (S)-2-hydroxy-acid oxidase [EC:1.1.3.15]
c110705_g1_i5|m.126730	K11517	ko:K11517 HAO; (S)-2-hydroxy-acid oxidase [EC:1.1.3.15]
c102809_g1_i7|m.67061	K11517	ko:K11517 HAO; (S)-2-hydroxy-acid oxidase [EC:1.1.3.15]
c110705_g1_i2|m.126720	K11517	ko:K11517 HAO; (S)-2-hydroxy-acid oxidase [EC:1.1.3.15]
c110705_g1_i3|m.126721	K11517	ko:K11517 HAO; (S)-2-hydroxy-acid oxidase [EC:1.1.3.15]
c94779_g1_i1|m.40933	K11752	ko:K11752 ribD; diaminohydroxyphosphoribosylaminopyrimidine deaminase / 5-amino-6-(5-phosphoribosylamino)uracil reductase [EC:3.5.4.26 1.1.1.193]
c92281_g2_i3|m.36880	K11755	ko:K11755 hisIE; phosphoribosyl-ATP pyrophosphohydrolase / phosphoribosyl-AMP cyclohydrolase [EC:3.6.1.31 3.5.4.19]
c107051_g4_i4|m.97339	K11778	ko:K11778 DHDDS; ditrans,polycis-polyprenyl diphosphate synthase [EC:2.5.1.87]
c61558_g1_i1|m.14977	K11778	ko:K11778 DHDDS; ditrans,polycis-polyprenyl diphosphate synthase [EC:2.5.1.87]
c107051_g4_i3|m.97338	K11778	ko:K11778 DHDDS; ditrans,polycis-polyprenyl diphosphate synthase [EC:2.5.1.87]
c89842_g1_i1|m.33260	K11778	ko:K11778 DHDDS; ditrans,polycis-polyprenyl diphosphate synthase [EC:2.5.1.87]
c91916_g1_i1|m.36228	K11808	ko:K11808 ADE2; phosphoribosylaminoimidazole carboxylase [EC:4.1.1.21]
c74329_g1_i1|m.21124	K12502	ko:K12502 VTE3; MPBQ/MSBQ methyltransferase [EC:2.1.1.295]
c110286_g3_i1|m.123965	K12524	ko:K12524 thrA; bifunctional aspartokinase / homoserine dehydrogenase 1 [EC:2.7.2.4 1.1.1.3]
c110286_g3_i1|m.123965	K12524	ko:K12524 thrA; bifunctional aspartokinase / homoserine dehydrogenase 1 [EC:2.7.2.4 1.1.1.3]
c98744_g2_i1|m.51005	K12639	ko:K12639 CYP724B1; cytochrome P450, family 724, subfamily B, polypeptide 1 [EC:1.14.13.-]
c87471_g1_i1|m.30674	K12640	ko:K12640 CYP85A2; brassinosteroid-6-oxidase 2 [EC:1.14.-.-]
c104314_g1_i3|m.75505	K13034	ko:K13034 ATCYSC1; L-3-cyanoalanine synthase/ cysteine synthase [EC:2.5.1.47 4.4.1.9]
c102117_g1_i1|m.63539	K13034	ko:K13034 ATCYSC1; L-3-cyanoalanine synthase/ cysteine synthase [EC:2.5.1.47 4.4.1.9]
c102117_g1_i4|m.63543	K13034	ko:K13034 ATCYSC1; L-3-cyanoalanine synthase/ cysteine synthase [EC:2.5.1.47 4.4.1.9]
c104314_g1_i3|m.75505	K13034	ko:K13034 ATCYSC1; L-3-cyanoalanine synthase/ cysteine synthase [EC:2.5.1.47 4.4.1.9]
c108173_g4_i2|m.106834	K13035	ko:K13035 NIT4; beta-cyano-L-alanine hydratase/nitrilase [EC:3.5.5.4 4.2.1.65]
c105721_g4_i2|m.85897	K13065	ko:K13065 E2.3.1.133; shikimate O-hydroxycinnamoyltransferase [EC:2.3.1.133]
c64472_g1_i1|m.16477	K13071	ko:K13071 PAO; pheophorbide a oxygenase [EC:1.14.12.20]
c97668_g1_i2|m.47828	K13427	ko:K13427 NOA1; nitric-oxide synthase, plant [EC:1.14.13.39]
c102210_g1_i1|m.63912	K13508	ko:K13508 GPAT; glycerol-3-phosphate acyltransferase [EC:2.3.1.15]
c102210_g2_i2|m.63918	K13508	ko:K13508 GPAT; glycerol-3-phosphate acyltransferase [EC:2.3.1.15]
c100750_g2_i1|m.57819	K13508	ko:K13508 GPAT; glycerol-3-phosphate acyltransferase [EC:2.3.1.15]
c100750_g1_i1|m.57812	K13508	ko:K13508 GPAT; glycerol-3-phosphate acyltransferase [EC:2.3.1.15]
c103263_g1_i4|m.69359	K13513	ko:K13513 LCLAT1; lysocardiolipin and lysophospholipid acyltransferase [EC:2.3.1.- 2.3.1.51]
c103263_g1_i4|m.69359	K13513	ko:K13513 LCLAT1; lysocardiolipin and lysophospholipid acyltransferase [EC:2.3.1.- 2.3.1.51]
c103620_g8_i7|m.71706	K13519	ko:K13519 LPT1; lysophospholipid acyltransferase [EC:2.3.1.51 2.3.1.23 2.3.1.-]
c103620_g8_i4|m.71693	K13519	ko:K13519 LPT1; lysophospholipid acyltransferase [EC:2.3.1.51 2.3.1.23 2.3.1.-]
c102164_g1_i3|m.63763	K13523	ko:K13523 AGPAT3_4; lysophosphatidic acid acyltransferase / lysophosphatidylinositol acyltransferase [EC:2.3.1.51 2.3.1.-]
c108757_g6_i1|m.112162	K13545	ko:K13545 ACD2; red chlorophyll catabolite reductase [EC:1.3.1.80]
c108757_g6_i3|m.112168	K13545	ko:K13545 ACD2; red chlorophyll catabolite reductase [EC:1.3.1.80]
c108757_g6_i1|m.112162	K13545	ko:K13545 ACD2; red chlorophyll catabolite reductase [EC:1.3.1.80]
c107841_g5_i1|m.103987	K13600	ko:K13600 CAO; chlorophyllide a oxygenase [EC:1.14.13.122]
c107841_g5_i4|m.103994	K13600	ko:K13600 CAO; chlorophyllide a oxygenase [EC:1.14.13.122]
c109478_g1_i13|m.117909	K13606	ko:K13606 NOL; chlorophyll(ide) b reductase [EC:1.1.1.294]
c107793_g10_i6|m.103545	K13789	ko:K13789 GGPS; geranylgeranyl diphosphate synthase, type II [EC:2.5.1.1 2.5.1.10 2.5.1.29]
c101919_g2_i2|m.62591	K13789	ko:K13789 GGPS; geranylgeranyl diphosphate synthase, type II [EC:2.5.1.1 2.5.1.10 2.5.1.29]
c102742_g1_i1|m.66716	K13832	ko:K13832 aroDE; 3-dehydroquinate dehydratase / shikimate dehydrogenase [EC:4.2.1.10 1.1.1.25]
c101947_g1_i1|m.62723	K14066	ko:K14066 GPS; geranyl diphosphate synthase [EC:2.5.1.1]
c101947_g1_i7|m.62729	K14066	ko:K14066 GPS; geranyl diphosphate synthase [EC:2.5.1.1]
c88857_g1_i1|m.32358	K14085	ko:K14085 ALDH7A1; aldehyde dehydrogenase family 7 member A1 [EC:1.2.1.31 1.2.1.8 1.2.1.3]
c98632_g1_i3|m.50582	K14190	ko:K14190 VTC2_5; GDP-L-galactose phosphorylase [EC:2.7.7.69]
c68774_g1_i2|m.18560	K14423	ko:K14423 SMO1; 4,4-dimethyl-9beta,19-cyclopropylsterol-4alpha-methyl oxidase [EC:1.14.13.72]
c83615_g1_i2|m.27490	K14424	ko:K14424 SMO2; 4-alpha-methyl-delta7-sterol-4alpha-methyl oxidase [EC:1.14.13.72]
c98823_g2_i1|m.51230	K14652	ko:K14652 ribBA; 3,4-dihydroxy 2-butanone 4-phosphate synthase / GTP cyclohydrolase II [EC:4.1.99.12 3.5.4.25]
c98823_g3_i1|m.51231	K14652	ko:K14652 ribBA; 3,4-dihydroxy 2-butanone 4-phosphate synthase / GTP cyclohydrolase II [EC:4.1.99.12 3.5.4.25]
c99480_g2_i1|m.53365	K14674	ko:K14674 TGL4; TAG lipase / steryl ester hydrolase / phospholipase A2 / LPA acyltransferase [EC:3.1.1.3 3.1.1.13 3.1.1.4 2.3.1.51]
c96874_g1_i2|m.45621	K14677	ko:K14677 ACY1; aminoacylase [EC:3.5.1.14]
c105639_g1_i1|m.85249	K14682	ko:K14682 argAB; amino-acid N-acetyltransferase [EC:2.3.1.1]
c105639_g1_i4|m.85254	K14682	ko:K14682 argAB; amino-acid N-acetyltransferase [EC:2.3.1.1]
c108144_g3_i3|m.106633	K15397	ko:K15397 KCS; 3-ketoacyl-CoA synthase [EC:2.3.1.199]
c107874_g7_i1|m.104293	K15397	ko:K15397 KCS; 3-ketoacyl-CoA synthase [EC:2.3.1.199]
c109359_g1_i7|m.116921	K15404	ko:K15404 CER1; aldehyde decarbonylase [EC:4.1.99.5]
c106757_g2_i1|m.94616	K15633	ko:K15633 gpmI; 2,3-bisphosphoglycerate-independent phosphoglycerate mutase [EC:5.4.2.12]
c106757_g2_i1|m.94616	K15633	ko:K15633 gpmI; 2,3-bisphosphoglycerate-independent phosphoglycerate mutase [EC:5.4.2.12]
c102178_g1_i2|m.63816	K15634	ko:K15634 gpmB; probable phosphoglycerate mutase [EC:5.4.2.12]
c107011_g9_i4|m.97057	K15634	ko:K15634 gpmB; probable phosphoglycerate mutase [EC:5.4.2.12]
c109377_g1_i2|m.117063	K15849	ko:K15849 PAT; bifunctional aspartate aminotransferase and glutamate/aspartate-prephenate aminotransferase [EC:2.6.1.1 2.6.1.78 2.6.1.79]
c109377_g1_i3|m.117064	K15849	ko:K15849 PAT; bifunctional aspartate aminotransferase and glutamate/aspartate-prephenate aminotransferase [EC:2.6.1.1 2.6.1.78 2.6.1.79]
c103981_g1_i4|m.73483	K15918	ko:K15918 GLYK; D-glycerate 3-kinase [EC:2.7.1.31]
c103981_g1_i10|m.73487	K15918	ko:K15918 GLYK; D-glycerate 3-kinase [EC:2.7.1.31]
c105768_g2_i1|m.86229	K15919	ko:K15919 HPR2; hydroxypyruvate reductase 2
c100745_g1_i2|m.57780	K16860	ko:K16860 PLD3_4; phospholipase D3/4 [EC:3.1.4.4]
c105287_g1_i3|m.82544	K16911	ko:K16911 DDX21; ATP-dependent RNA helicase DDX21 [EC:3.6.4.13]
c105287_g1_i3|m.82544	K16911	ko:K16911 DDX21; ATP-dependent RNA helicase DDX21 [EC:3.6.4.13]
c107002_g4_i4|m.96937	K18010	ko:K18010 HCAR; 7-hydroxymethyl chlorophyll a reductase [EC:1.17.7.2]
c107002_g4_i2|m.96934	K18010	ko:K18010 HCAR; 7-hydroxymethyl chlorophyll a reductase [EC:1.17.7.2]
c107526_g1_i1|m.101348	K18532	ko:K18532 AK6; adenylate kinase [EC:2.7.4.3]
c107526_g1_i9|m.101359	K18532	ko:K18532 AK6; adenylate kinase [EC:2.7.4.3]
c103268_g1_i4|m.69381	K18649	ko:K18649 IMPL2; inositol-phosphate phosphatase / L-galactose 1-phosphate phosphatase / histidinol-phosphatase [EC:3.1.3.25 3.1.3.93 3.1.3.15]
c99399_g1_i3|m.53114	K18857	ko:K18857 ADH1; alcohol dehydrogenase class-P [EC:1.1.1.1]
c104130_g1_i4|m.74349	K19269	ko:K19269 PGP; phosphoglycolate phosphatase [EC:3.1.3.18 3.1.3.48]
Ribosome
c59816_g1_i2|m.14214	K02863	ko:K02863 RP-L1; large subunit ribosomal protein L1
c108732_g1_i7|m.112005	K02864	ko:K02864 RP-L10; large subunit ribosomal protein L10
c108732_g1_i5|m.112004	K02864	ko:K02864 RP-L10; large subunit ribosomal protein L10
c101578_g1_i7|m.61172	K02865	ko:K02865 RP-L10Ae; large subunit ribosomal protein L10Ae
c101578_g1_i9|m.61174	K02865	ko:K02865 RP-L10Ae; large subunit ribosomal protein L10Ae
c110782_g1_i1|m.127132	K02866	ko:K02866 RP-L10e; large subunit ribosomal protein L10e
c83484_g1_i1|m.27421	K02867	ko:K02867 RP-L11; large subunit ribosomal protein L11
c88425_g1_i3|m.31829	K02867	ko:K02867 RP-L11; large subunit ribosomal protein L11
c83484_g1_i1|m.27421	K02867	ko:K02867 RP-L11; large subunit ribosomal protein L11
c88425_g1_i3|m.31829	K02867	ko:K02867 RP-L11; large subunit ribosomal protein L11
c91482_g1_i2|m.35455	K02868	ko:K02868 RP-L11e; large subunit ribosomal protein L11e
c104410_g1_i3|m.76059	K02870	ko:K02870 RP-L12e; large subunit ribosomal protein L12e
c104410_g2_i1|m.76056	K02870	ko:K02870 RP-L12e; large subunit ribosomal protein L12e
c107599_g1_i12|m.102007	K02871	ko:K02871 RP-L13; large subunit ribosomal protein L13
c204235_g1_i1|m.144574	K02871	ko:K02871 RP-L13; large subunit ribosomal protein L13
c107599_g1_i10|m.102006	K02871	ko:K02871 RP-L13; large subunit ribosomal protein L13
c103500_g1_i3|m.70755	K02872	ko:K02872 RP-L13Ae; large subunit ribosomal protein L13Ae
c109176_g4_i1|m.115498	K02873	ko:K02873 RP-L13e; large subunit ribosomal protein L13e
c96809_g1_i5|m.45428	K02873	ko:K02873 RP-L13e; large subunit ribosomal protein L13e
c110941_g2_i2|m.127870	K02874	ko:K02874 RP-L14; large subunit ribosomal protein L14
c110281_g21_i1|m.123914	K02875	ko:K02875 RP-L14e; large subunit ribosomal protein L14e
c110281_g21_i1|m.123914	K02875	ko:K02875 RP-L14e; large subunit ribosomal protein L14e
c87259_g1_i1|m.30435	K02876	ko:K02876 RP-L15; large subunit ribosomal protein L15
c92435_g1_i1|m.37039	K02876	ko:K02876 RP-L15; large subunit ribosomal protein L15
c77275_g1_i2|m.22644	K02879	ko:K02879 RP-L17; large subunit ribosomal protein L17
c104859_g2_i8|m.79247	K02879	ko:K02879 RP-L17; large subunit ribosomal protein L17
c46397_g1_i1|m.11422	K02880	ko:K02880 RP-L17e; large subunit ribosomal protein L17e
c111426_g1_i1|m.128799	K02880	ko:K02880 RP-L17e; large subunit ribosomal protein L17e
c42054_g1_i1|m.10255	K02881	ko:K02881 RP-L18; large subunit ribosomal protein L18
c107605_g1_i2|m.102084	K02882	ko:K02882 RP-L18Ae; large subunit ribosomal protein L18Ae
c107605_g1_i5|m.102092	K02882	ko:K02882 RP-L18Ae; large subunit ribosomal protein L18Ae
c103406_g4_i2|m.70156	K02883	ko:K02882 RP-L18Ae; large subunit ribosomal protein L18Ae
c103406_g1_i1|m.70152	K02883	ko:K02883 RP-L18e; large subunit ribosomal protein L18e
c96162_g1_i4|m.43964	K02884	ko:K02884 RP-L19; large subunit ribosomal protein L19
c96162_g1_i3|m.43962	K02884	ko:K02884 RP-L19; large subunit ribosomal protein L19
c102005_g2_i2|m.62982	K02885	ko:K02885 RP-L19e; large subunit ribosomal protein L19e
c102005_g2_i1|m.62979	K02885	ko:K02885 RP-L19e; large subunit ribosomal protein L19e
c102005_g2_i2|m.62982	K02885	ko:K02885 RP-L19e; large subunit ribosomal protein L19e
c109523_g3_i1|m.118203	K02886	ko:K02886 RP-L2; large subunit ribosomal protein L2
c106318_g1_i2|m.90899	K02887	ko:K02887 RP-L20; large subunit ribosomal protein L20
c106318_g1_i6|m.90902	K02887	ko:K02887 RP-L20; large subunit ribosomal protein L20
c79186_g1_i1|m.23971	K02888	ko:K02888 RP-L21; large subunit ribosomal protein L21
c81926_g1_i1|m.26299	K02888	ko:K02888 RP-L21; large subunit ribosomal protein L21
c110663_g4_i1|m.126440	K02889	ko:K02889 RP-L21e; large subunit ribosomal protein L21e
c98013_g1_i1|m.48783	K02890	ko:K02890 RP-L22; large subunit ribosomal protein L22
c68663_g1_i1|m.18495	K02892	ko:K02892 RP-L23; large subunit ribosomal protein L23
c109270_g4_i8|m.116349	K02894	ko:K02894 RP-L23e; large subunit ribosomal protein L23e
c109270_g1_i1|m.116343	K02894	ko:K02894 RP-L23e; large subunit ribosomal protein L23e
c109270_g4_i8|m.116349	K02894	ko:K02894 RP-L23e; large subunit ribosomal protein L23e
c102282_g1_i2|m.64336	K02895	ko:K02895 RP-L24; large subunit ribosomal protein L24
c89456_g1_i1|m.32890	K02895	ko:K02895 RP-L24; large subunit ribosomal protein L24
c102282_g1_i1|m.64335	K02895	ko:K02895 RP-L24; large subunit ribosomal protein L24
c102282_g1_i2|m.64336	K02895	ko:K02895 RP-L24; large subunit ribosomal protein L24
c108585_g1_i4|m.110633	K02896	ko:K02896 RP-L24e; large subunit ribosomal protein L24e
c102902_g2_i10|m.67551	K02896	ko:K02896 RP-L24e; large subunit ribosomal protein L24e
c70240_g1_i2|m.19151	K02897	ko:K02897 RP-L25; large subunit ribosomal protein L25
c105124_g2_i2|m.81322	K02898	ko:K02898 RP-L26e; large subunit ribosomal protein L26e
c105124_g2_i2|m.81322	K02898	ko:K02898 RP-L26e; large subunit ribosomal protein L26e
c100580_g3_i2|m.57234	K02899	ko:K02899 RP-L27; large subunit ribosomal protein L27
c90680_g1_i1|m.34099	K02899	ko:K02899 RP-L27; large subunit ribosomal protein L27
c90680_g1_i2|m.34101	K02899	ko:K02899 RP-L27; large subunit ribosomal protein L27
c109993_g6_i3|m.121834	K02900	ko:K02900 RP-L27Ae; large subunit ribosomal protein L27Ae
c103598_g1_i1|m.71513	K02901	ko:K02901 RP-L27e; large subunit ribosomal protein L27e
c104691_g1_i1|m.78080	K02902	ko:K02902 RP-L28; large subunit ribosomal protein L28
c105627_g1_i5|m.85102	K02903	ko:K02903 RP-L28e; large subunit ribosomal protein L28e
c105627_g1_i1|m.85098	K02903	ko:K02903 RP-L28e; large subunit ribosomal protein L28e
c105627_g1_i4|m.85101	K02903	ko:K02903 RP-L28e; large subunit ribosomal protein L28e
c105627_g1_i5|m.85102	K02903	ko:K02903 RP-L28e; large subunit ribosomal protein L28e
c107011_g5_i2|m.97040	K02904	ko:K02904 RP-L29; large subunit ribosomal protein L29
c105353_g12_i1|m.83056	K02906	ko:K02906 RP-L3; large subunit ribosomal protein L3
c96464_g2_i1|m.44515	K02906	ko:K02906 RP-L3; large subunit ribosomal protein L3
c105353_g12_i1|m.83056	K02906	ko:K02906 RP-L3; large subunit ribosomal protein L3
c87630_g1_i1|m.30893	K02907	ko:K02907 RP-L30; large subunit ribosomal protein L30
c109980_g3_i6|m.121758	K02908	ko:K02908 RP-L30e; large subunit ribosomal protein L30e
c82639_g1_i1|m.26780	K02909	ko:K02909 RP-L31; large subunit ribosomal protein L31
c82639_g1_i1|m.26780	K02909	ko:K02909 RP-L31; large subunit ribosomal protein L31
c66830_g1_i1|m.17651	K02911	ko:K02911 RP-L32; large subunit ribosomal protein L32
c66830_g1_i1|m.17651	K02911	ko:K02911 RP-L32; large subunit ribosomal protein L32
c106047_g3_i1|m.88406	K02912	ko:K02912 RP-L32e; large subunit ribosomal protein L32e
c106047_g2_i1|m.88405	K02912	ko:K02912 RP-L32e; large subunit ribosomal protein L32e
c83468_g1_i1|m.27411	K02914	ko:K02914 RP-L34; large subunit ribosomal protein L34
c106774_g1_i3|m.94810	K02914	ko:K02914 RP-L34; large subunit ribosomal protein L34
c106774_g1_i1|m.94808	K02914	ko:K02914 RP-L34; large subunit ribosomal protein L34
c83468_g1_i1|m.27411	K02914	ko:K02914 RP-L34; large subunit ribosomal protein L34
c106774_g1_i3|m.94810	K02914	ko:K02914 RP-L34; large subunit ribosomal protein L34
c109546_g1_i2|m.118401	K02915	ko:K02915 RP-L34e; large subunit ribosomal protein L34e
c109546_g1_i2|m.118401	K02915	ko:K02915 RP-L34e; large subunit ribosomal protein L34e
c91554_g1_i1|m.35586	K02916	ko:K02916 RP-L35; large subunit ribosomal protein L35
c106615_g1_i1|m.93196	K02917	ko:K02917 RP-L35Ae; large subunit ribosomal protein L35Ae
c110340_g2_i3|m.124295	K02917	ko:K02917 RP-L35Ae; large subunit ribosomal protein L35Ae
c105349_g9_i1|m.83005	K02918	ko:K02918 RP-L35e; large subunit ribosomal protein L35e
c109446_g6_i8|m.117655	K02918	ko:K02918 RP-L35e; large subunit ribosomal protein L35e
c89957_g1_i3|m.33403	K02919	ko:K02919 RP-L36; large subunit ribosomal protein L36
c101341_g1_i2|m.60224	K02920	ko:K02920 RP-L36e; large subunit ribosomal protein L36e
c77379_g1_i1|m.22716	K02921	ko:K02921 RP-L37Ae; large subunit ribosomal protein L37Ae
c340553_g1_i1|m.167480	K02921	ko:K02921 RP-L37Ae; large subunit ribosomal protein L37Ae
c104353_g1_i2|m.75784	K02922	ko:K02922 RP-L37e; large subunit ribosomal protein L37e
c106229_g7_i2|m.90107	K02925	ko:K02925 RP-L3e; large subunit ribosomal protein L3e
c106229_g7_i1|m.90100	K02925	ko:K02925 RP-L3e; large subunit ribosomal protein L3e
c80357_g1_i1|m.25047	K02926	ko:K02926 RP-L4; large subunit ribosomal protein L4
c91116_g1_i1|m.34834	K02926	ko:K02926 RP-L4; large subunit ribosomal protein L4
c96484_g3_i1|m.44566	K02927	ko:K02927 RP-L40e; large subunit ribosomal protein L40e
c106896_g4_i1|m.95809	K02929	ko:K02929 RP-L44e; large subunit ribosomal protein L44e
c106896_g3_i4|m.95811	K02929	ko:K02929 RP-L44e; large subunit ribosomal protein L44e
c106896_g4_i1|m.95809	K02929	ko:K02929 RP-L44e; large subunit ribosomal protein L44e
c102162_g3_i1|m.63740	K02930	ko:K02930 RP-L4e; large subunit ribosomal protein L4e
c108490_g1_i5|m.109844	K02932	ko:K02932 RP-L5e; large subunit ribosomal protein L5e
c109894_g3_i5|m.121168	K02933	ko:K02933 RP-L6; large subunit ribosomal protein L6
c109894_g3_i6|m.121169	K02933	ko:K02933 RP-L6; large subunit ribosomal protein L6
c107138_g1_i1|m.98114	K02934	ko:K02934 RP-L6e; large subunit ribosomal protein L6e
c105135_g2_i2|m.81370	K02935	ko:K02935 RP-L7; large subunit ribosomal protein L7/L12
c105135_g2_i3|m.81371	K02935	ko:K02935 RP-L7; large subunit ribosomal protein L7/L12
c104923_g2_i4|m.79710	K02935	ko:K02935 RP-L7; large subunit ribosomal protein L7/L12
c109563_g2_i5|m.118482	K02935	ko:K02935 RP-L7; large subunit ribosomal protein L7/L12
c105135_g2_i2|m.81370	K02935	ko:K02935 RP-L7; large subunit ribosomal protein L7/L12
c105790_g2_i5|m.86389	K02936	ko:K02936 RP-L7Ae; large subunit ribosomal protein L7Ae
c105790_g6_i1|m.86381	K02936	ko:K02936 RP-L7Ae; large subunit ribosomal protein L7Ae
c105790_g2_i5|m.86389	K02936	ko:K02936 RP-L7Ae; large subunit ribosomal protein L7Ae
c63677_g1_i1|m.16024	K02937	ko:K02937 RP-L7e; large subunit ribosomal protein L7e
c63677_g1_i2|m.16025	K02937	ko:K02937 RP-L7e; large subunit ribosomal protein L7e
c85819_g2_i1|m.28829	K02938	ko:K02938 RP-L8e; large subunit ribosomal protein L8e
c107017_g1_i3|m.97093	K02939	ko:K02939 RP-L9; large subunit ribosomal protein L9
c100126_g1_i2|m.55394	K02939	ko:K02939 RP-L9; large subunit ribosomal protein L9
c100126_g1_i3|m.55396	K02939	ko:K02939 RP-L9; large subunit ribosomal protein L9
c103831_g1_i4|m.72668	K02940	ko:K02940 RP-L9e; large subunit ribosomal protein L9e
c98171_g1_i3|m.49242	K02941	ko:K02941 RP-LP0; large subunit ribosomal protein LP0
c101380_g2_i1|m.60438	K02942	ko:K02942 RP-LP1; large subunit ribosomal protein LP1
c72249_g1_i2|m.20112	K02942	ko:K02942 RP-LP1; large subunit ribosomal protein LP1
c101380_g2_i3|m.60440	K02942	ko:K02942 RP-LP1; large subunit ribosomal protein LP1
c101380_g2_i1|m.60438	K02942	ko:K02942 RP-LP1; large subunit ribosomal protein LP1
c102032_g1_i1|m.63116	K02943	ko:K02943 RP-LP2; large subunit ribosomal protein LP2
c106860_g1_i4|m.95575	K02945	ko:K02945 RP-S1; small subunit ribosomal protein S1
c106860_g2_i3|m.95580	K02945	ko:K02945 RP-S1; small subunit ribosomal protein S1
c99474_g1_i4|m.53339	K02945	ko:K02945 RP-S1; small subunit ribosomal protein S1
c99474_g1_i3|m.53337	K02945	ko:K02945 RP-S1; small subunit ribosomal protein S1
c108191_g2_i1|m.106923	K02946	ko:K02946 RP-S10; small subunit ribosomal protein S10
c203595_g1_i1|m.144415	K02946	ko:K02946 RP-S10; small subunit ribosomal protein S10
c108191_g2_i4|m.106934	K02946	ko:K02946 RP-S10; small subunit ribosomal protein S10
c108191_g2_i6|m.106937	K02946	ko:K02946 RP-S10; small subunit ribosomal protein S10
c108191_g2_i2|m.106927	K02946	ko:K02946 RP-S10; small subunit ribosomal protein S10
c101770_g1_i2|m.62015	K02951	ko:K02951 RP-S12e; small subunit ribosomal protein S12e
c101770_g2_i3|m.62017	K02951	ko:K02951 RP-S12e; small subunit ribosomal protein S12e
c38875_g1_i1|m.9442	K02952	ko:K02952 RP-S13; small subunit ribosomal protein S13
c103458_g9_i6|m.70534	K02953	ko:K02953 RP-S13e; small subunit ribosomal protein S13e
c103458_g13_i1|m.70535	K02953	ko:K02953 RP-S13e; small subunit ribosomal protein S13e
c107444_g14_i3|m.100442	K02955	ko:K02955 RP-S14e; small subunit ribosomal protein S14e
c107444_g13_i3|m.100445	K02955	ko:K02955 RP-S14e; small subunit ribosomal protein S14e
c108729_g2_i4|m.111991	K02957	ko:K02957 RP-S15Ae; small subunit ribosomal protein S15Ae
c106154_g8_i1|m.89323	K02957	ko:K02957 RP-S15Ae; small subunit ribosomal protein S15Ae
c103695_g3_i8|m.72067	K02958	ko:K02958 RP-S15e; small subunit ribosomal protein S15e
c103695_g3_i6|m.72065	K02958	ko:K02958 RP-S15e; small subunit ribosomal protein S15e
c105946_g4_i3|m.87692	K02960	ko:K02960 RP-S16e; small subunit ribosomal protein S16e
c105946_g4_i4|m.87698	K02960	ko:K02960 RP-S16e; small subunit ribosomal protein S16e
c105946_g4_i1|m.87680	K02960	ko:K02960 RP-S16e; small subunit ribosomal protein S16e
c97601_g1_i1|m.47612	K02961	ko:K02961 RP-S17; small subunit ribosomal protein S17
c95084_g2_i2|m.41651	K02962	ko:K02962 RP-S17e; small subunit ribosomal protein S17e
c95084_g2_i1|m.41649	K02962	ko:K02962 RP-S17e; small subunit ribosomal protein S17e
c95084_g2_i2|m.41651	K02962	ko:K02962 RP-S17e; small subunit ribosomal protein S17e
c106128_g1_i1|m.89116	K02963	ko:K02963 RP-S18; small subunit ribosomal protein S18
c102537_g1_i3|m.65695	K02964	ko:K02964 RP-S18e; small subunit ribosomal protein S18e
c102537_g1_i2|m.65693	K02964	ko:K02964 RP-S18e; small subunit ribosomal protein S18e
c102537_g1_i1|m.65692	K02964	ko:K02964 RP-S18e; small subunit ribosomal protein S18e
c92672_g1_i2|m.37368	K02965	ko:K02965 RP-S19; small subunit ribosomal protein S19
c99691_g1_i4|m.54057	K02968	ko:K02968 RP-S20; small subunit ribosomal protein S20
c99691_g1_i4|m.54057	K02968	ko:K02968 RP-S20; small subunit ribosomal protein S20
c102464_g7_i3|m.65338	K02969	ko:K02969 RP-S20e; small subunit ribosomal protein S20e
c102464_g7_i5|m.65340	K02969	ko:K02969 RP-S20e; small subunit ribosomal protein S20e
c95450_g2_i1|m.42461	K02973	ko:K02973 RP-S23e; small subunit ribosomal protein S23e
c106903_g4_i2|m.95887	K02975	ko:K02975 RP-S25e; small subunit ribosomal protein S25e
c106903_g4_i2|m.95887	K02975	ko:K02975 RP-S25e; small subunit ribosomal protein S25e
c88604_g1_i1|m.32056	K02976	ko:K02976 RP-S26e; small subunit ribosomal protein S26e
c88604_g2_i1|m.32057	K02976	ko:K02976 RP-S26e; small subunit ribosomal protein S26e
c88604_g1_i1|m.32056	K02976	ko:K02976 RP-S26e; small subunit ribosomal protein S26e
c88604_g2_i1|m.32057	K02976	ko:K02976 RP-S26e; small subunit ribosomal protein S26e
c109727_g4_i4|m.119839	K02977	ko:K02977 RP-S27Ae; small subunit ribosomal protein S27Ae
c106397_g3_i2|m.91439	K02978	ko:K02978 RP-S27e; small subunit ribosomal protein S27e
c106397_g3_i1|m.91429	K02978	ko:K02978 RP-S27e; small subunit ribosomal protein S27e
c106397_g3_i2|m.91439	K02978	ko:K02978 RP-S27e; small subunit ribosomal protein S27e
c82263_g1_i1|m.26528	K02981	ko:K02981 RP-S2e; small subunit ribosomal protein S2e
c105182_g1_i1|m.81723	K02982	ko:K02982 RP-S3; small subunit ribosomal protein S3
c111107_g4_i2|m.128463	K02982	ko:K02982 RP-S3; small subunit ribosomal protein S3
c103446_g2_i4|m.70429	K02985	ko:K02985 RP-S3e; small subunit ribosomal protein S3e
c109306_g2_i2|m.116548	K02986	ko:K02986 RP-S4; small subunit ribosomal protein S4
c109306_g2_i1|m.116547	K02986	ko:K02986 RP-S4; small subunit ribosomal protein S4
c110409_g2_i2|m.124745	K02986	ko:K02986 RP-S4; small subunit ribosomal protein S4
c88972_g1_i1|m.32461	K02988	ko:K02988 RP-S5; small subunit ribosomal protein S5
c19615_g1_i1|m.4635	K02990	ko:K02990 RP-S6; small subunit ribosomal protein S6
c106371_g2_i5|m.91207	K02990	ko:K02990 RP-S6; small subunit ribosomal protein S6
c100211_g5_i2|m.55737	K02991	ko:K02991 RP-S6e; small subunit ribosomal protein S6e
c110328_g3_i1|m.124251	K02992	ko:K02992 RP-S7; small subunit ribosomal protein S7
c110328_g3_i1|m.124251	K02992	ko:K02992 RP-S7; small subunit ribosomal protein S7
c85775_g2_i3|m.28782	K02995	ko:K02995 RP-S8e; small subunit ribosomal protein S8e
c85775_g2_i2|m.28780	K02995	ko:K02995 RP-S8e; small subunit ribosomal protein S8e
c85775_g2_i3|m.28782	K02995	ko:K02995 RP-S8e; small subunit ribosomal protein S8e
c80804_g1_i1|m.25480	K02996	ko:K02996 RP-S9; small subunit ribosomal protein S9
c98995_g1_i2|m.51749	K02996	ko:K02996 RP-S9; small subunit ribosomal protein S9
c108631_g3_i3|m.111088	K02997	ko:K02997 RP-S9e; small subunit ribosomal protein S9e
c108631_g5_i2|m.111087	K02997	ko:K02997 RP-S9e; small subunit ribosomal protein S9e
c108631_g3_i1|m.111086	K02997	ko:K02997 RP-S9e; small subunit ribosomal protein S9e
c108631_g3_i3|m.111088	K02997	ko:K02997 RP-S9e; small subunit ribosomal protein S9e
c108631_g5_i2|m.111087	K02997	ko:K02997 RP-S9e; small subunit ribosomal protein S9e
Phenylpropanoid Biosynthesis
c106560_g1_i7|m.92717	K00083	ko:K00083 E1.1.1.195; cinnamyl-alcohol dehydrogenase [EC:1.1.1.195]
c107690_g3_i2|m.102761	K00083	ko:K00083 E1.1.1.195; cinnamyl-alcohol dehydrogenase [EC:1.1.1.195]
c87209_g1_i1|m.30356	K00083	ko:K00083 E1.1.1.195; cinnamyl-alcohol dehydrogenase [EC:1.1.1.195]
c99695_g2_i3|m.54083	K00083	ko:K00083 E1.1.1.195; cinnamyl-alcohol dehydrogenase [EC:1.1.1.195]
c105818_g2_i2|m.86533	K00083	ko:K00083 E1.1.1.195; cinnamyl-alcohol dehydrogenase [EC:1.1.1.195]
c106560_g1_i7|m.92717	K00083	ko:K00083 E1.1.1.195; cinnamyl-alcohol dehydrogenase [EC:1.1.1.195]
c1805_g1_i1|m.458	K00430	ko:K00430 E1.11.1.7; peroxidase [EC:1.11.1.7]
c94543_g1_i1|m.40389	K00430	ko:K00430 E1.11.1.7; peroxidase [EC:1.11.1.7]
c106707_g1_i1|m.94099	K00430	ko:K00430 E1.11.1.7; peroxidase [EC:1.11.1.7]
c107516_g4_i1|m.101181	K00430	ko:K00430 E1.11.1.7; peroxidase [EC:1.11.1.7]
c104662_g4_i1|m.77831	K00430	ko:K00430 E1.11.1.7; peroxidase [EC:1.11.1.7]
c106888_g6_i1|m.95776	K00430	ko:K00430 E1.11.1.7; peroxidase [EC:1.11.1.7]
c94885_g1_i2|m.41179	K00430	ko:K00430 E1.11.1.7; peroxidase [EC:1.11.1.7]
c91047_g1_i2|m.34697	K00430	ko:K00430 E1.11.1.7; peroxidase [EC:1.11.1.7]
c93917_g2_i1|m.39172	K00430	ko:K00430 E1.11.1.7; peroxidase [EC:1.11.1.7]
c91580_g1_i1|m.35635	K00430	ko:K00430 E1.11.1.7; peroxidase [EC:1.11.1.7]
c95126_g1_i1|m.41757	K00430	ko:K00430 E1.11.1.7; peroxidase [EC:1.11.1.7]
c106707_g2_i1|m.94100	K00430	ko:K00430 E1.11.1.7; peroxidase [EC:1.11.1.7]
c108259_g3_i4|m.107685	K00430	ko:K00430 E1.11.1.7; peroxidase [EC:1.11.1.7]
c78407_g1_i2|m.23416	K00430	ko:K00430 E1.11.1.7; peroxidase [EC:1.11.1.7]
c93917_g1_i2|m.39169	K00430	ko:K00430 E1.11.1.7; peroxidase [EC:1.11.1.7]
c1805_g1_i1|m.458	K00430	ko:K00430 E1.11.1.7; peroxidase [EC:1.11.1.7]
c94543_g1_i1|m.40389	K00430	ko:K00430 E1.11.1.7; peroxidase [EC:1.11.1.7]
c106707_g1_i1|m.94099	K00430	ko:K00430 E1.11.1.7; peroxidase [EC:1.11.1.7]
c107516_g4_i1|m.101181	K00430	ko:K00430 E1.11.1.7; peroxidase [EC:1.11.1.7]
c106882_g1_i1|m.95757	K00588	ko:K00588 E2.1.1.104; caffeoyl-CoA O-methyltransferase [EC:2.1.1.104]
c110212_g3_i11|m.123329	K01188	ko:K01188 E3.2.1.21; beta-glucosidase [EC:3.2.1.21]
c102886_g2_i3|m.67465	K01188	ko:K01188 E3.2.1.21; beta-glucosidase [EC:3.2.1.21]
c95429_g1_i1|m.42422	K01904	ko:K01904 4CL; 4-coumarate--CoA ligase [EC:6.2.1.12]
c103627_g1_i2|m.71733	K01904	ko:K01904 4CL; 4-coumarate--CoA ligase [EC:6.2.1.12]
c103627_g1_i1|m.71730	K01904	ko:K01904 4CL; 4-coumarate--CoA ligase [EC:6.2.1.12]
c95429_g1_i1|m.42422	K01904	ko:K01904 4CL; 4-coumarate--CoA ligase [EC:6.2.1.12]
c103895_g2_i1|m.72955	K05349	ko:K05349 bglX; beta-glucosidase [EC:3.2.1.21]
c109590_g1_i4|m.118724	K05349	ko:K05349 bglX; beta-glucosidase [EC:3.2.1.21]
c103895_g1_i2|m.72953	K05349	ko:K05349 bglX; beta-glucosidase [EC:3.2.1.21]
c98984_g1_i2|m.51696	K05350	ko:K05350 bglB; beta-glucosidase [EC:3.2.1.21]
c105629_g1_i3|m.85120	K09753	ko:K09753 CCR; cinnamoyl-CoA reductase [EC:1.2.1.44]
c105629_g1_i4|m.85121	K09753	ko:K09753 CCR; cinnamoyl-CoA reductase [EC:1.2.1.44]
c105629_g1_i3|m.85120	K09753	ko:K09753 CCR; cinnamoyl-CoA reductase [EC:1.2.1.44]
c94258_g2_i2|m.39795	K09754	ko:K09754 CYP98A3; coumaroylquinate(coumaroylshikimate) 3'-monooxygenase [EC:1.14.13.36]
c108618_g5_i2|m.110929	K09755	ko:K09755 CYP84A; ferulate-5-hydroxylase [EC:1.14.-.-]
c108618_g6_i3|m.110931	K09755	ko:K09755 CYP84A; ferulate-5-hydroxylase [EC:1.14.-.-]
c108421_g2_i5|m.109136	K10775	ko:K10775 E4.3.1.24; phenylalanine ammonia-lyase [EC:4.3.1.24]
c108421_g2_i5|m.109136	K10775	ko:K10775 E4.3.1.24; phenylalanine ammonia-lyase [EC:4.3.1.24]
c108913_g10_i1|m.113376	K11188	ko:K11188 PRDX6; peroxiredoxin 6, 1-Cys peroxiredoxin [EC:1.11.1.7 1.11.1.15 3.1.1.-]
c21008_g1_i1|m.5079	K11188	ko:K11188 PRDX6; peroxiredoxin 6, 1-Cys peroxiredoxin [EC:1.11.1.7 1.11.1.15 3.1.1.-]
c28116_g1_i1|m.7205	K12355	ko:K12355 REF1; coniferyl-aldehyde dehydrogenase [EC:1.2.1.68]
c105721_g4_i2|m.85897	K13065	ko:K13065 E2.3.1.133; shikimate O-hydroxycinnamoyltransferase [EC:2.3.1.133]
Plant hormone signal transduction
c103937_g1_i3|m.73197	K13422	ko:K13422 MYC2; transcription factor MYC2
c106672_g2_i1|m.93639	K13463	ko:K13463 COI-1; coronatine-insensitive protein 1
c101436_g1_i3|m.60638	K13464	ko:K13464 JAZ; jasmonate ZIM domain-containing protein
c79993_g1_i1|m.24713	K13464	ko:K13464 JAZ; jasmonate ZIM domain-containing protein
c109125_g3_i11|m.115072	K13464	ko:K13464 JAZ; jasmonate ZIM domain-containing protein
c64600_g1_i2|m.16583	K13464	ko:K13464 JAZ; jasmonate ZIM domain-containing protein
c101971_g1_i6|m.62823	K13464	ko:K13464 JAZ; jasmonate ZIM domain-containing protein
c101436_g1_i3|m.60638	K13464	ko:K13464 JAZ; jasmonate ZIM domain-containing protein
c88080_g1_i2|m.31389	K13946	ko:K13946 AUX1; auxin influx carrier (AUX1 LAX family)
c88080_g1_i3|m.31391	K13946	ko:K13946 AUX1; auxin influx carrier (AUX1 LAX family)
c101772_g1_i1|m.62026	K14431	ko:K14431 TGA; transcription factor TGA
c88912_g1_i1|m.32417	K14431	ko:K14431 TGA; transcription factor TGA
c88912_g1_i2|m.32419	K14431	ko:K14431 TGA; transcription factor TGA
c101772_g1_i3|m.62029	K14431	ko:K14431 TGA; transcription factor TGA
c101772_g1_i1|m.62026	K14431	ko:K14431 TGA; transcription factor TGA
c103567_g2_i1|m.71270	K14432	ko:K14432 ABF; ABA responsive element binding factor
c101141_g2_i2|m.59498	K14432	ko:K14432 ABF; ABA responsive element binding factor
c107079_g1_i3|m.97587	K14432	ko:K14432 ABF; ABA responsive element binding factor
c77681_g1_i1|m.22904	K14484	ko:K14484 IAA; auxin-responsive protein IAA
c59230_g2_i1|m.13963	K14484	ko:K14484 IAA; auxin-responsive protein IAA
c88731_g2_i1|m.32237	K14484	ko:K14484 IAA; auxin-responsive protein IAA
c106256_g1_i2|m.90368	K14484	ko:K14484 IAA; auxin-responsive protein IAA
c103131_g2_i4|m.68655	K14484	ko:K14484 IAA; auxin-responsive protein IAA
c106693_g13_i1|m.93882	K14484	ko:K14484 IAA; auxin-responsive protein IAA
c89599_g1_i2|m.33057	K14484	ko:K14484 IAA; auxin-responsive protein IAA
c106693_g13_i2|m.93884	K14484	ko:K14484 IAA; auxin-responsive protein IAA
c97353_g1_i4|m.46954	K14484	ko:K14484 IAA; auxin-responsive protein IAA
c106693_g15_i1|m.93888	K14484	ko:K14484 IAA; auxin-responsive protein IAA
c100008_g4_i1|m.54998	K14484	ko:K14484 IAA; auxin-responsive protein IAA
c103131_g3_i2|m.68653	K14484	ko:K14484 IAA; auxin-responsive protein IAA
c77681_g1_i1|m.22904	K14484	ko:K14484 IAA; auxin-responsive protein IAA
c59230_g2_i1|m.13963	K14484	ko:K14484 IAA; auxin-responsive protein IAA
c88731_g2_i1|m.32237	K14484	ko:K14484 IAA; auxin-responsive protein IAA
c109820_g3_i3|m.120646	K14486	ko:K14486 ARF; auxin response factor
c106874_g3_i2|m.95665	K14486	ko:K14486 ARF; auxin response factor
c106874_g3_i9|m.95691	K14486	ko:K14486 ARF; auxin response factor
c102071_g2_i2|m.63343	K14486	ko:K14486 ARF; auxin response factor
c98198_g1_i1|m.49312	K14487	ko:K14487 GH3; auxin responsive GH3 gene family
c26331_g1_i2|m.6714	K14487	ko:K14487 GH3; auxin responsive GH3 gene family
c98198_g2_i1|m.49314	K14487	ko:K14487 GH3; auxin responsive GH3 gene family
c103521_g2_i4|m.70875	K14488	ko:K14488 SAUR; SAUR family protein
c104535_g7_i1|m.76838	K14488	ko:K14488 SAUR; SAUR family protein
c108747_g9_i1|m.112097	K14488	ko:K14488 SAUR; SAUR family protein
c20048_g1_i1|m.4755	K14488	ko:K14488 SAUR; SAUR family protein
c90211_g1_i1|m.33653	K14488	ko:K14488 SAUR; SAUR family protein
c353973_g1_i1|m.170444	K14488	ko:K14488 SAUR; SAUR family protein
c87863_g1_i1|m.31141	K14488	ko:K14488 SAUR; SAUR family protein
c71972_g1_i1|m.19959	K14488	ko:K14488 SAUR; SAUR family protein
c103521_g2_i4|m.70875	K14488	ko:K14488 SAUR; SAUR family protein
c104535_g7_i1|m.76838	K14488	ko:K14488 SAUR; SAUR family protein
c105978_g14_i4|m.87899	K14490	ko:K14490 AHP; histidine-containing phosphotransfer peotein
c100223_g1_i4|m.55779	K14490	ko:K14490 AHP; histidine-containing phosphotransfer peotein
c105978_g14_i4|m.87899	K14490	ko:K14490 AHP; histidine-containing phosphotransfer peotein
c101089_g2_i1|m.59190	K14491	ko:K14491 ARR-B; two-component response regulator ARR-B family
c87520_g1_i1|m.30733	K14491	ko:K14491 ARR-B; two-component response regulator ARR-B family
c87520_g1_i2|m.30735	K14491	ko:K14491 ARR-B; two-component response regulator ARR-B family
c107795_g8_i4|m.103599	K14492	ko:K14492 ARR-A; two-component response regulator ARR-A family
c107466_g4_i2|m.100629	K14492	ko:K14492 ARR-A; two-component response regulator ARR-A family
c88457_g1_i2|m.31862	K14492	ko:K14492 ARR-A; two-component response regulator ARR-A family
c13825_g1_i1|m.2979	K14492	ko:K14492 ARR-A; two-component response regulator ARR-A family
c107466_g6_i5|m.100643	K14492	ko:K14492 ARR-A; two-component response regulator ARR-A family
c109754_g6_i1|m.120055	K14494	ko:K14494 DELLA; DELLA protein
c109754_g6_i1|m.120055	K14494	ko:K14494 DELLA; DELLA protein
c96697_g2_i1|m.45113	K14496	ko:K14496 PYL; abscisic acid receptor PYR/PYL family
c106196_g3_i1|m.89779	K14496	ko:K14496 PYL; abscisic acid receptor PYR/PYL family
c131079_g1_i1|m.133061	K14496	ko:K14496 PYL; abscisic acid receptor PYR/PYL family
c97844_g1_i1|m.48323	K14496	ko:K14496 PYL; abscisic acid receptor PYR/PYL family
c96697_g1_i3|m.45118	K14496	ko:K14496 PYL; abscisic acid receptor PYR/PYL family
c102204_g3_i1|m.63900	K14496	ko:K14496 PYL; abscisic acid receptor PYR/PYL family
c96697_g2_i1|m.45113	K14496	ko:K14496 PYL; abscisic acid receptor PYR/PYL family
c106196_g3_i1|m.89779	K14496	ko:K14496 PYL; abscisic acid receptor PYR/PYL family
c84102_g1_i3|m.27706	K14497	ko:K14497 PP2C; protein phosphatase 2C [EC:3.1.3.16]
c107357_g2_i6|m.99690	K14497	ko:K14497 PP2C; protein phosphatase 2C [EC:3.1.3.16]
c105720_g2_i1|m.85890	K14497	ko:K14497 PP2C; protein phosphatase 2C [EC:3.1.3.16]
c106254_g5_i1|m.90321	K14497	ko:K14497 PP2C; protein phosphatase 2C [EC:3.1.3.16]
c99144_g1_i4|m.52242	K14498	ko:K14498 SNRK2; serine/threonine-protein kinase SRK2 [EC:2.7.11.1]
c102884_g1_i2|m.67440	K14498	ko:K14498 SNRK2; serine/threonine-protein kinase SRK2 [EC:2.7.11.1]
c99144_g1_i2|m.52238	K14498	ko:K14498 SNRK2; serine/threonine-protein kinase SRK2 [EC:2.7.11.1]
c106586_g4_i1|m.92893	K14498	ko:K14498 SNRK2; serine/threonine-protein kinase SRK2 [EC:2.7.11.1]
c102884_g2_i3|m.67444	K14498	ko:K14498 SNRK2; serine/threonine-protein kinase SRK2 [EC:2.7.11.1]
c99144_g1_i4|m.52242	K14498	ko:K14498 SNRK2; serine/threonine-protein kinase SRK2 [EC:2.7.11.1]
c102884_g1_i2|m.67440	K14498	ko:K14498 SNRK2; serine/threonine-protein kinase SRK2 [EC:2.7.11.1]
c106110_g1_i8|m.88942	K14500	ko:K14500 BSK; BR-signaling kinase [EC:2.7.11.1]
c106110_g3_i1|m.88947	K14500	ko:K14500 BSK; BR-signaling kinase [EC:2.7.11.1]
c107291_g1_i5|m.99260	K14502	ko:K14502 BIN2; protein brassinosteroid insensitive 2 [EC:2.7.11.1]
c108360_g6_i2|m.108590	K14503	ko:K14503 BZR1_2; brassinosteroid resistant 1/2
c108360_g6_i6|m.108608	K14503	ko:K14503 BZR1_2; brassinosteroid resistant 1/2
c96685_g1_i6|m.45080	K14506	ko:K14506 JAR1; jasmonic acid-amino synthetase
c96685_g1_i3|m.45074	K14506	ko:K14506 JAR1; jasmonic acid-amino synthetase
c87821_g1_i2|m.31086	K14508	ko:K14508 NPR1; regulatory protein NPR1
c106202_g2_i1|m.89820	K14508	ko:K14508 NPR1; regulatory protein NPR1
c87821_g1_i2|m.31086	K14508	ko:K14508 NPR1; regulatory protein NPR1
c95739_g3_i1|m.43136	K14509	ko:K14509 ETR; ethylene receptor [EC:2.7.13.-]
c95739_g3_i2|m.43137	K14509	ko:K14509 ETR; ethylene receptor [EC:2.7.13.-]
c95739_g3_i3|m.43138	K14509	ko:K14509 ETR; ethylene receptor [EC:2.7.13.-]
c105811_g1_i1|m.86498	K14509	ko:K14509 ETR; ethylene receptor [EC:2.7.13.-]
c95739_g3_i1|m.43136	K14509	ko:K14509 ETR; ethylene receptor [EC:2.7.13.-]
c108257_g3_i3|m.107660	K14510	ko:K14510 CTR1; serine/threonine-protein kinase CTR1 [EC:2.7.11.1]
c108257_g3_i2|m.107650	K14510	ko:K14510 CTR1; serine/threonine-protein kinase CTR1 [EC:2.7.11.1]
c91038_g1_i2|m.34682	K14512	ko:K14512 MPK6; mitogen-activated protein kinase 6 [EC:2.7.11.24]
c91038_g1_i2|m.34682	K14512	ko:K14512 MPK6; mitogen-activated protein kinase 6 [EC:2.7.11.24]
c103459_g1_i4|m.70540	K14513	ko:K14513 EIN2; ethylene-insensitive protein 2
c103459_g1_i2|m.70538	K14513	ko:K14513 EIN2; ethylene-insensitive protein 2
c103459_g1_i4|m.70540	K14513	ko:K14513 EIN2; ethylene-insensitive protein 2
c92176_g1_i1|m.36694	K14514	ko:K14514 EIN3; ethylene-insensitive protein 3
c92176_g1_i2|m.36696	K14514	ko:K14514 EIN3; ethylene-insensitive protein 3
c101131_g1_i1|m.59424	K14514	ko:K14514 EIN3; ethylene-insensitive protein 3
c101131_g1_i7|m.59435	K14514	ko:K14514 EIN3; ethylene-insensitive protein 3
c101131_g1_i5|m.59430	K14514	ko:K14514 EIN3; ethylene-insensitive protein 3
c110467_g5_i3|m.125151	K14515	ko:K14515 EBF1_2; EIN3-binding F-box protein
c110467_g7_i1|m.125152	K14515	ko:K14515 EBF1_2; EIN3-binding F-box protein
c100531_g11_i1|m.57011	K14515	ko:K14515 EBF1_2; EIN3-binding F-box protein
c110467_g5_i3|m.125151	K14515	ko:K14515 EBF1_2; EIN3-binding F-box protein
Carbon metabolism	K00025	ko:K00025 MDH1; malate dehydrogenase [EC:1.1.1.37]
c108401_g1_i1|m.108955	K00025	ko:K00025 MDH1; malate dehydrogenase [EC:1.1.1.37]
c108401_g1_i12|m.108974	K00026	ko:K00026 MDH2; malate dehydrogenase [EC:1.1.1.37]
c103050_g2_i2|m.68328	K00026	ko:K00026 MDH2; malate dehydrogenase [EC:1.1.1.37]
c81837_g1_i2|m.26232	K00026	ko:K00026 MDH2; malate dehydrogenase [EC:1.1.1.37]
c81837_g1_i1|m.26231	K00026	ko:K00026 MDH2; malate dehydrogenase [EC:1.1.1.37]
c101342_g2_i2|m.60226	K00026	ko:K00026 MDH2; malate dehydrogenase [EC:1.1.1.37]
c103050_g2_i2|m.68328	K00028	ko:K00026 MDH2; malate dehydrogenase [EC:1.1.1.37]
c96779_g1_i1|m.45318	K00028	ko:K00028 E1.1.1.39; malate dehydrogenase (decarboxylating) [EC:1.1.1.39]
c85145_g2_i2|m.28294	K00029	ko:K00029 E1.1.1.40; malate dehydrogenase (oxaloacetate-decarboxylating)(NADP+) [EC:1.1.1.40]
c107247_g1_i11|m.98963	K00030	ko:K00030 IDH3; isocitrate dehydrogenase (NAD+) [EC:1.1.1.41]
c108497_g1_i1|m.109875	K00030	ko:K00030 IDH3; isocitrate dehydrogenase (NAD+) [EC:1.1.1.41]
c355279_g1_i1|m.170720	K00031	ko:K00031 IDH1; isocitrate dehydrogenase [EC:1.1.1.42]
c108095_g4_i1|m.106224	K00031	ko:K00031 IDH1; isocitrate dehydrogenase [EC:1.1.1.42]
c110138_g1_i12|m.122873	K00033	ko:K00033 PGD; 6-phosphogluconate dehydrogenase [EC:1.1.1.44 1.1.1.343]
c104015_g1_i5|m.73751	K00033	ko:K00033 PGD; 6-phosphogluconate dehydrogenase [EC:1.1.1.44 1.1.1.343]
c95226_g1_i1|m.41959	K00033	ko:K00033 PGD; 6-phosphogluconate dehydrogenase [EC:1.1.1.44 1.1.1.343]
c104015_g1_i1|m.73749	K00033	ko:K00033 PGD; 6-phosphogluconate dehydrogenase [EC:1.1.1.44 1.1.1.343]
c104015_g1_i7|m.73753	K00033	ko:K00033 PGD; 6-phosphogluconate dehydrogenase [EC:1.1.1.44 1.1.1.343]
c104015_g1_i5|m.73751	K00036	ko:K00036 G6PD; glucose-6-phosphate 1-dehydrogenase [EC:1.1.1.49]
c104733_g9_i3|m.78392	K00036	ko:K00036 G6PD; glucose-6-phosphate 1-dehydrogenase [EC:1.1.1.49]
c108166_g3_i1|m.106791	K00036	ko:K00036 G6PD; glucose-6-phosphate 1-dehydrogenase [EC:1.1.1.49]
c91882_g1_i4|m.36164	K00036	ko:K00036 G6PD; glucose-6-phosphate 1-dehydrogenase [EC:1.1.1.49]
c99349_g1_i1|m.52920	K00036	ko:K00036 G6PD; glucose-6-phosphate 1-dehydrogenase [EC:1.1.1.49]
c108166_g3_i3|m.106792	K00036	ko:K00036 G6PD; glucose-6-phosphate 1-dehydrogenase [EC:1.1.1.49]
c104733_g9_i3|m.78392	K00051	ko:K00051 E1.1.1.82; malate dehydrogenase (NADP+) [EC:1.1.1.82]
c103524_g1_i6|m.70887	K00058	ko:K00058 serA; D-3-phosphoglycerate dehydrogenase [EC:1.1.1.95]
c82731_g1_i2|m.26843	K00121	ko:K00121 frmA; S-(hydroxymethyl)glutathione dehydrogenase / alcohol dehydrogenase [EC:1.1.1.284 1.1.1.1]
c105245_g6_i19|m.82193	K00121	ko:K00121 frmA; S-(hydroxymethyl)glutathione dehydrogenase / alcohol dehydrogenase [EC:1.1.1.284 1.1.1.1]
c90515_g1_i2|m.33934	K00121	ko:K00121 frmA; S-(hydroxymethyl)glutathione dehydrogenase / alcohol dehydrogenase [EC:1.1.1.284 1.1.1.1]
c105245_g6_i11|m.82182	K00121	ko:K00121 frmA; S-(hydroxymethyl)glutathione dehydrogenase / alcohol dehydrogenase [EC:1.1.1.284 1.1.1.1]
c90515_g1_i1|m.33931	K00131	ko:K00131 gapN; glyceraldehyde-3-phosphate dehydrogenase (NADP+) [EC:1.2.1.9]
c81316_g1_i2|m.25853	K00134	ko:K00134 GAPDH; glyceraldehyde 3-phosphate dehydrogenase [EC:1.2.1.12]
c110397_g3_i6|m.124647	K00140	ko:K00140 mmsA; malonate-semialdehyde dehydrogenase (acetylating) / methylmalonate-semialdehyde dehydrogenase [EC:1.2.1.18 1.2.1.27]
c109117_g1_i9|m.115036	K00140	ko:K00140 mmsA; malonate-semialdehyde dehydrogenase (acetylating) / methylmalonate-semialdehyde dehydrogenase [EC:1.2.1.18 1.2.1.27]
c109117_g1_i4|m.115030	K00161	ko:K00161 PDHA; pyruvate dehydrogenase E1 component alpha subunit [EC:1.2.4.1]
c102799_g1_i1|m.67007	K00161	ko:K00161 PDHA; pyruvate dehydrogenase E1 component alpha subunit [EC:1.2.4.1]
c105556_g1_i1|m.84672	K00162	ko:K00162 PDHB; pyruvate dehydrogenase E1 component beta subunit [EC:1.2.4.1]
c109559_g6_i3|m.118444	K00164	ko:K00164 OGDH; 2-oxoglutarate dehydrogenase E1 component [EC:1.2.4.2]
c107439_g1_i1|m.100394	K00164	ko:K00164 OGDH; 2-oxoglutarate dehydrogenase E1 component [EC:1.2.4.2]
c107439_g1_i2|m.100396	K00164	ko:K00164 OGDH; 2-oxoglutarate dehydrogenase E1 component [EC:1.2.4.2]
c107439_g1_i1|m.100394	K00234	ko:K00234 SDHA; succinate dehydrogenase (ubiquinone) flavoprotein subunit [EC:1.3.5.1]
c109313_g3_i6|m.116599	K00249	ko:K00249 ACADM; acyl-CoA dehydrogenase [EC:1.3.8.7]
c98476_g1_i2|m.50125	K00281	ko:K00281 GLDC; glycine dehydrogenase [EC:1.4.4.2]
c106944_g1_i4|m.96319	K00382	ko:K00382 DLD; dihydrolipoamide dehydrogenase [EC:1.8.1.4]
c8573_g1_i1|m.1762	K00382	ko:K00382 DLD; dihydrolipoamide dehydrogenase [EC:1.8.1.4]
c81576_g1_i3|m.26056	K00382	ko:K00382 DLD; dihydrolipoamide dehydrogenase [EC:1.8.1.4]
c8573_g1_i1|m.1762	K00600	ko:K00600 glyA; glycine hydroxymethyltransferase [EC:2.1.2.1]
c85963_g2_i3|m.29002	K00600	ko:K00600 glyA; glycine hydroxymethyltransferase [EC:2.1.2.1]
c101792_g1_i2|m.62095	K00605	ko:K00605 gcvT; aminomethyltransferase [EC:2.1.2.10]
c89052_g1_i3|m.32529	K00605	ko:K00605 gcvT; aminomethyltransferase [EC:2.1.2.10]
c89052_g1_i1|m.32524	K00615	ko:K00615 E2.2.1.1; transketolase [EC:2.2.1.1]
c104598_g1_i1|m.77391	K00615	ko:K00615 E2.2.1.1; transketolase [EC:2.2.1.1]
c104598_g1_i3|m.77393	K00615	ko:K00615 E2.2.1.1; transketolase [EC:2.2.1.1]
c104598_g1_i1|m.77391	K00616	ko:K00616 E2.2.1.2; transaldolase [EC:2.2.1.2]
c97248_g1_i1|m.46692	K00616	ko:K00616 E2.2.1.2; transaldolase [EC:2.2.1.2]
c101278_g1_i3|m.59964	K00616	ko:K00616 E2.2.1.2; transaldolase [EC:2.2.1.2]
c97248_g1_i1|m.46692	K00627	ko:K00627 DLAT; pyruvate dehydrogenase E2 component (dihydrolipoamide acetyltransferase) [EC:2.3.1.12]
c101474_g5_i1|m.60786	K00627	ko:K00627 DLAT; pyruvate dehydrogenase E2 component (dihydrolipoamide acetyltransferase) [EC:2.3.1.12]
c87486_g1_i1|m.30691	K00627	ko:K00627 DLAT; pyruvate dehydrogenase E2 component (dihydrolipoamide acetyltransferase) [EC:2.3.1.12]
c87486_g1_i3|m.30693	K00640	ko:K00640 cysE; serine O-acetyltransferase [EC:2.3.1.30]
c97589_g1_i1|m.47593	K00830	ko:K00830 AGXT; alanine-glyoxylate transaminase / serine-glyoxylate transaminase / serine-pyruvate transaminase [EC:2.6.1.44 2.6.1.45 2.6.1.51]
c76398_g1_i2|m.21924	K00844	ko:K00844 HK; hexokinase [EC:2.7.1.1]
c97879_g1_i4|m.48429	K00844	ko:K00844 HK; hexokinase [EC:2.7.1.1]
c93493_g4_i1|m.38519	K00844	ko:K00844 HK; hexokinase [EC:2.7.1.1]
c97879_g1_i3|m.48428	K00844	ko:K00844 HK; hexokinase [EC:2.7.1.1]
c101925_g1_i3|m.62627	K00850	ko:K00850 pfkA; 6-phosphofructokinase 1 [EC:2.7.1.11]
c107295_g1_i11|m.99289	K00850	ko:K00850 pfkA; 6-phosphofructokinase 1 [EC:2.7.1.11]
c107295_g1_i6|m.99282	K00850	ko:K00850 pfkA; 6-phosphofructokinase 1 [EC:2.7.1.11]
c107295_g1_i12|m.99292	K00850	ko:K00850 pfkA; 6-phosphofructokinase 1 [EC:2.7.1.11]
c107295_g1_i11|m.99289	K00851	ko:K00851 E2.7.1.12; gluconokinase [EC:2.7.1.12]
c97989_g1_i1|m.48727	K00863	ko:K00863 E2.7.1.29; dihydroxyacetone kinase [EC:2.7.1.29]
c103221_g1_i1|m.69118	K00873	ko:K00873 PK; pyruvate kinase [EC:2.7.1.40]
c91819_g1_i1|m.36067	K00873	ko:K00873 PK; pyruvate kinase [EC:2.7.1.40]
c105759_g3_i4|m.86186	K00873	ko:K00873 PK; pyruvate kinase [EC:2.7.1.40]
c105759_g3_i2|m.86181	K00873	ko:K00873 PK; pyruvate kinase [EC:2.7.1.40]
c100566_g2_i1|m.57168	K00873	ko:K00873 PK; pyruvate kinase [EC:2.7.1.40]
c91198_g1_i1|m.34953	K00873	ko:K00873 PK; pyruvate kinase [EC:2.7.1.40]
c107449_g1_i1|m.100478	K00873	ko:K00873 PK; pyruvate kinase [EC:2.7.1.40]
c91819_g1_i1|m.36067	K00927	ko:K00927 PGK; phosphoglycerate kinase [EC:2.7.2.3]
c98909_g1_i2|m.51506	K00948	ko:K00948 PRPS; ribose-phosphate pyrophosphokinase [EC:2.7.6.1]
c101944_g1_i3|m.62719	K00948	ko:K00948 PRPS; ribose-phosphate pyrophosphokinase [EC:2.7.6.1]
c101944_g1_i1|m.62718	K01006	ko:K01006 ppdK; pyruvate, orthophosphate dikinase [EC:2.7.9.1]
c108676_g3_i7|m.111535	K01057	ko:K01057 PGLS; 6-phosphogluconolactonase [EC:3.1.1.31]
c101178_g2_i3|m.59632	K01057	ko:K01057 PGLS; 6-phosphogluconolactonase [EC:3.1.1.31]
c99631_g1_i3|m.53878	K01057	ko:K01057 PGLS; 6-phosphogluconolactonase [EC:3.1.1.31]
c101178_g2_i2|m.59631	K01057	ko:K01057 PGLS; 6-phosphogluconolactonase [EC:3.1.1.31]
c99631_g1_i2|m.53875	K01057	ko:K01057 PGLS; 6-phosphogluconolactonase [EC:3.1.1.31]
c101178_g2_i4|m.59633	K01057	ko:K01057 PGLS; 6-phosphogluconolactonase [EC:3.1.1.31]
c101178_g2_i3|m.59632	K01070	ko:K01070 frmB; S-formylglutathione hydrolase [EC:3.1.2.12]
c105724_g2_i4|m.85924	K01079	ko:K01079 serB; phosphoserine phosphatase [EC:3.1.3.3]
c106188_g4_i12|m.89658	K01079	ko:K01079 serB; phosphoserine phosphatase [EC:3.1.3.3]
c103206_g1_i1|m.69059	K01079	ko:K01079 serB; phosphoserine phosphatase [EC:3.1.3.3]
c106188_g4_i3|m.89649	K01079	ko:K01079 serB; phosphoserine phosphatase [EC:3.1.3.3]
c106188_g4_i9|m.89653	K01079	ko:K01079 serB; phosphoserine phosphatase [EC:3.1.3.3]
c103206_g1_i2|m.69060	K01100	ko:K01100 E3.1.3.37; sedoheptulose-bisphosphatase [EC:3.1.3.37]
c93911_g1_i2|m.39153	K01595	ko:K01595 ppc; phosphoenolpyruvate carboxylase [EC:4.1.1.31]
c100236_g1_i2|m.55846	K01595	ko:K01595 ppc; phosphoenolpyruvate carboxylase [EC:4.1.1.31]
c107358_g12_i6|m.99745	K01601	ko:K01601 rbcL; ribulose-bisphosphate carboxylase large chain [EC:4.1.1.39]
c107886_g4_i1|m.104381	K01602	ko:K01602 rbcS; ribulose-bisphosphate carboxylase small chain [EC:4.1.1.39]
c91680_g1_i3|m.35826	K01623	ko:K01623 ALDO; fructose-bisphosphate aldolase, class I [EC:4.1.2.13]
c85081_g2_i2|m.28247	K01623	ko:K01623 ALDO; fructose-bisphosphate aldolase, class I [EC:4.1.2.13]
c107068_g7_i1|m.97481	K01637	ko:K01637 E4.1.3.1; isocitrate lyase [EC:4.1.3.1]
c4212_g1_i1|m.896	K01647	ko:K01647 CS; citrate synthase [EC:2.3.3.1]
c107692_g5_i2|m.102784	K01647	ko:K01647 CS; citrate synthase [EC:2.3.3.1]
c95169_g2_i3|m.41844	K01689	ko:K01689 ENO; enolase [EC:4.2.1.11]
c99491_g1_i1|m.53406	K01689	ko:K01689 ENO; enolase [EC:4.2.1.11]
c107430_g4_i3|m.100315	K01689	ko:K01689 ENO; enolase [EC:4.2.1.11]
c107430_g4_i2|m.100314	K01689	ko:K01689 ENO; enolase [EC:4.2.1.11]
c107430_g4_i4|m.100316	K01738	ko:K01738 cysK; cysteine synthase A [EC:2.5.1.47]
c89071_g1_i1|m.32544	K01738	ko:K01738 cysK; cysteine synthase A [EC:2.5.1.47]
c104024_g1_i1|m.73791	K01738	ko:K01738 cysK; cysteine synthase A [EC:2.5.1.47]
c96658_g1_i2|m.45003	K01738	ko:K01738 cysK; cysteine synthase A [EC:2.5.1.47]
c96202_g1_i4|m.44006	K01738	ko:K01738 cysK; cysteine synthase A [EC:2.5.1.47]
c100559_g1_i4|m.57149	K01738	ko:K01738 cysK; cysteine synthase A [EC:2.5.1.47]
c104024_g1_i2|m.73792	K01738	ko:K01738 cysK; cysteine synthase A [EC:2.5.1.47]
c89071_g1_i1|m.32544	K01754	ko:K01754 E4.3.1.19; threonine dehydratase [EC:4.3.1.19]
c101084_g2_i1|m.59164	K01783	ko:K01783 rpe; ribulose-phosphate 3-epimerase [EC:5.1.3.1]
c110157_g1_i6|m.123005	K01783	ko:K01783 rpe; ribulose-phosphate 3-epimerase [EC:5.1.3.1]
c45138_g1_i2|m.11133	K01803	ko:K01803 TPI; triosephosphate isomerase (TIM) [EC:5.3.1.1]
c92440_g1_i2|m.37045	K01803	ko:K01803 TPI; triosephosphate isomerase (TIM) [EC:5.3.1.1]
c98912_g1_i2|m.51524	K01807	ko:K01807 rpiA; ribose 5-phosphate isomerase A [EC:5.3.1.6]
c104716_g2_i3|m.78257	K01807	ko:K01807 rpiA; ribose 5-phosphate isomerase A [EC:5.3.1.6]
c97884_g1_i3|m.48446	K01810	ko:K01810 GPI; glucose-6-phosphate isomerase [EC:5.3.1.9]
c109704_g1_i6|m.119660	K01810	ko:K01810 GPI; glucose-6-phosphate isomerase [EC:5.3.1.9]
c81365_g1_i1|m.25886	K01810	ko:K01810 GPI; glucose-6-phosphate isomerase [EC:5.3.1.9]
c109704_g1_i6|m.119660	K01834	ko:K01834 PGAM; 2,3-bisphosphoglycerate-dependent phosphoglycerate mutase [EC:5.4.2.11]
c99221_g1_i1|m.52497	K01834	ko:K01834 PGAM; 2,3-bisphosphoglycerate-dependent phosphoglycerate mutase [EC:5.4.2.11]
c99221_g1_i3|m.52498	K01834	ko:K01834 PGAM; 2,3-bisphosphoglycerate-dependent phosphoglycerate mutase [EC:5.4.2.11]
c99221_g1_i1|m.52497	K01895	ko:K01895 ACSS; acetyl-CoA synthetase [EC:6.2.1.1]
c105853_g5_i8|m.86850	K01895	ko:K01895 ACSS; acetyl-CoA synthetase [EC:6.2.1.1]
c105853_g5_i2|m.86816	K01899	ko:K01899 LSC1; succinyl-CoA synthetase alpha subunit [EC:6.2.1.4 6.2.1.5]
c103872_g1_i3|m.72835	K01899	ko:K01899 LSC1; succinyl-CoA synthetase alpha subunit [EC:6.2.1.4 6.2.1.5]
c103872_g1_i4|m.72837	K01938	ko:K01938 fhs; formate--tetrahydrofolate ligase [EC:6.3.4.3]
c107755_g7_i3|m.103280	K03781	ko:K03781 katE; catalase [EC:1.11.1.6]
c109062_g3_i2|m.114544	K03781	ko:K03781 katE; catalase [EC:1.11.1.6]
c109062_g3_i7|m.114551	K03781	ko:K03781 katE; catalase [EC:1.11.1.6]
c109062_g1_i4|m.114550	K03841	ko:K03841 FBP; fructose-1,6-bisphosphatase I [EC:3.1.3.11]
c100861_g2_i9|m.58247	K03841	ko:K03841 FBP; fructose-1,6-bisphosphatase I [EC:3.1.3.11]
c59706_g1_i1|m.14150	K03841	ko:K03841 FBP; fructose-1,6-bisphosphatase I [EC:3.1.3.11]
c100861_g2_i7|m.58244	K03841	ko:K03841 FBP; fructose-1,6-bisphosphatase I [EC:3.1.3.11]
c100861_g2_i2|m.58241	K05605	ko:K05605 HIBCH; 3-hydroxyisobutyryl-CoA hydrolase [EC:3.1.2.4]
c109868_g2_i7|m.120942	K05605	ko:K05605 HIBCH; 3-hydroxyisobutyryl-CoA hydrolase [EC:3.1.2.4]
c93664_g2_i3|m.38783	K05605	ko:K05605 HIBCH; 3-hydroxyisobutyryl-CoA hydrolase [EC:3.1.2.4]
c109868_g2_i7|m.120942	K11517	ko:K11517 HAO; (S)-2-hydroxy-acid oxidase [EC:1.1.3.15]
c110705_g1_i2|m.126720	K11517	ko:K11517 HAO; (S)-2-hydroxy-acid oxidase [EC:1.1.3.15]
c110705_g1_i3|m.126721	K11517	ko:K11517 HAO; (S)-2-hydroxy-acid oxidase [EC:1.1.3.15]
c110705_g1_i5|m.126730	K11517	ko:K11517 HAO; (S)-2-hydroxy-acid oxidase [EC:1.1.3.15]
c102809_g1_i7|m.67061	K11517	ko:K11517 HAO; (S)-2-hydroxy-acid oxidase [EC:1.1.3.15]
c110705_g1_i2|m.126720	K11517	ko:K11517 HAO; (S)-2-hydroxy-acid oxidase [EC:1.1.3.15]
c110705_g1_i3|m.126721	K13034	ko:K13034 ATCYSC1; L-3-cyanoalanine synthase/ cysteine synthase [EC:2.5.1.47 4.4.1.9]
c104314_g1_i3|m.75505	K13034	ko:K13034 ATCYSC1; L-3-cyanoalanine synthase/ cysteine synthase [EC:2.5.1.47 4.4.1.9]
c102117_g1_i1|m.63539	K13034	ko:K13034 ATCYSC1; L-3-cyanoalanine synthase/ cysteine synthase [EC:2.5.1.47 4.4.1.9]
c102117_g1_i4|m.63543	K13034	ko:K13034 ATCYSC1; L-3-cyanoalanine synthase/ cysteine synthase [EC:2.5.1.47 4.4.1.9]
c104314_g1_i3|m.75505	K15633	ko:K15633 gpmI; 2,3-bisphosphoglycerate-independent phosphoglycerate mutase [EC:5.4.2.12]
c106757_g2_i1|m.94616	K15633	ko:K15633 gpmI; 2,3-bisphosphoglycerate-independent phosphoglycerate mutase [EC:5.4.2.12]
c106757_g2_i1|m.94616	K15634	ko:K15634 gpmB; probable phosphoglycerate mutase [EC:5.4.2.12]
c102178_g1_i2|m.63816	K15634	ko:K15634 gpmB; probable phosphoglycerate mutase [EC:5.4.2.12]
c107011_g9_i4|m.97057	K15918	ko:K15918 GLYK; D-glycerate 3-kinase [EC:2.7.1.31]
c103981_g1_i4|m.73483	K15918	ko:K15918 GLYK; D-glycerate 3-kinase [EC:2.7.1.31]
c103981_g1_i10|m.73487	K15919	ko:K15919 HPR2; hydroxypyruvate reductase 2
c105768_g2_i1|m.86229	K18121	ko:K18121 GLYR; glyoxylate/succinic semialdehyde reductase [EC:1.1.1.79 1.1.1.-]
c104076_g1_i7|m.74065	K18121	ko:K18121 GLYR; glyoxylate/succinic semialdehyde reductase [EC:1.1.1.79 1.1.1.-]
c91314_g1_i2|m.35177	K19269	ko:K19269 PGP; phosphoglycolate phosphatase [EC:3.1.3.18 3.1.3.48]
c104130_g1_i4|m.74349
Protein processing in endoplasmic reticulum
c110499_g4_i14|m.125449	K01228	ko:K01228 GCS1; mannosyl-oligosaccharide glucosidase [EC:3.2.1.106]
c94815_g1_i2|m.41029	K01230	ko:K01230 MAN1; mannosyl-oligosaccharide alpha-1,2-mannosidase [EC:3.2.1.113]
c107829_g4_i6|m.103868	K03094	ko:K03094 SKP1; S-phase kinase-associated protein 1
c96632_g3_i2|m.44939	K03283	ko:K03283 HSPA1_8; heat shock 70kDa protein 1/8
c107580_g3_i5|m.101849	K03283	ko:K03283 HSPA1_8; heat shock 70kDa protein 1/8
c107580_g3_i3|m.101846	K03283	ko:K03283 HSPA1_8; heat shock 70kDa protein 1/8
c107580_g3_i4|m.101848	K03283	ko:K03283 HSPA1_8; heat shock 70kDa protein 1/8
c108768_g2_i4|m.112204	K03283	ko:K03283 HSPA1_8; heat shock 70kDa protein 1/8
c110870_g1_i2|m.127582	K03347	ko:K03347 CUL1; cullin 1
c65170_g1_i1|m.16828	K03868	ko:K03868 RBX1; RING-box protein 1
c17266_g1_i2|m.3945	K03868	ko:K03868 RBX1; RING-box protein 1
c101998_g4_i2|m.62948	K03868	ko:K03868 RBX1; RING-box protein 1
c65170_g1_i1|m.16828	K03868	ko:K03868 RBX1; RING-box protein 1
c107351_g2_i5|m.99664	K04079	ko:K04079 htpG; molecular chaperone HtpG
c107986_g1_i11|m.105190	K04523	ko:K04523 UBQLN; ubiquilin
c107986_g1_i13|m.105193	K04523	ko:K04523 UBQLN; ubiquilin
c107986_g1_i11|m.105190	K04523	ko:K04523 UBQLN; ubiquilin
c106932_g4_i3|m.96141	K04554	ko:K04554 UBE2J2; ubiquitin-conjugating enzyme E2 J2 [EC:6.3.2.19]
c105047_g2_i1|m.80790	K05546	ko:K05546 GANAB; alpha 1,3-glucosidase [EC:3.2.1.84]
c96109_g2_i2|m.43838	K06689	ko:K06689 UBE2D_E; ubiquitin-conjugating enzyme E2 D/E [EC:6.3.2.19]
c104321_g3_i2|m.75553	K06689	ko:K06689 UBE2D_E; ubiquitin-conjugating enzyme E2 D/E [EC:6.3.2.19]
c104426_g2_i1|m.76137	K06689	ko:K06689 UBE2D_E; ubiquitin-conjugating enzyme E2 D/E [EC:6.3.2.19]
c104321_g3_i3|m.75554	K06689	ko:K06689 UBE2D_E; ubiquitin-conjugating enzyme E2 D/E [EC:6.3.2.19]
c104538_g5_i2|m.76858	K06689	ko:K06689 UBE2D_E; ubiquitin-conjugating enzyme E2 D/E [EC:6.3.2.19]
c96109_g2_i2|m.43838	K06689	ko:K06689 UBE2D_E; ubiquitin-conjugating enzyme E2 D/E [EC:6.3.2.19]
c78196_g1_i1|m.23259	K07151	ko:K07151 STT3; dolichyl-diphosphooligosaccharide--protein glycosyltransferase [EC:2.4.99.18]
c106866_g1_i3|m.95633	K07342	ko:K07342 SEC61G; protein transport protein SEC61 subunit gamma and related proteins
c106866_g1_i3|m.95633	K07342	ko:K07342 SEC61G; protein transport protein SEC61 subunit gamma and related proteins
c85289_g2_i2|m.28370	K07953	ko:K07953 SAR1; GTP-binding protein SAR1 [EC:3.6.5.-]
c85289_g2_i2|m.28370	K07953	ko:K07953 SAR1; GTP-binding protein SAR1 [EC:3.6.5.-]
c106418_g1_i4|m.91643	K08057	ko:K08057 CALR; calreticulin
c106132_g1_i2|m.89136	K08057	ko:K08057 CALR; calreticulin
c87588_g1_i2|m.30843	K08653	ko:K08653 MBTPS1; membrane-bound transcription factor site-1 protease [EC:3.4.21.112]
c87588_g1_i3|m.30845	K08653	ko:K08653 MBTPS1; membrane-bound transcription factor site-1 protease [EC:3.4.21.112]
c87588_g1_i4|m.30848	K08653	ko:K08653 MBTPS1; membrane-bound transcription factor site-1 protease [EC:3.4.21.112]
c87588_g1_i2|m.30843	K08653	ko:K08653 MBTPS1; membrane-bound transcription factor site-1 protease [EC:3.4.21.112]
c96958_g1_i3|m.45901	K09481	ko:K09481 SEC61B; protein transport protein SEC61 subunit beta
c96958_g1_i1|m.45897	K09481	ko:K09481 SEC61B; protein transport protein SEC61 subunit beta
c96958_g1_i3|m.45901	K09481	ko:K09481 SEC61B; protein transport protein SEC61 subunit beta
c94776_g1_i5|m.40920	K09487	ko:K09487 HSP90B; heat shock protein 90kDa beta
c110484_g1_i5|m.125325	K09487	ko:K09487 HSP90B; heat shock protein 90kDa beta
c110484_g1_i4|m.125324	K09487	ko:K09487 HSP90B; heat shock protein 90kDa beta
c110484_g1_i2|m.125322	K09487	ko:K09487 HSP90B; heat shock protein 90kDa beta
c94776_g1_i5|m.40920	K09487	ko:K09487 HSP90B; heat shock protein 90kDa beta
c110484_g1_i5|m.125325	K09487	ko:K09487 HSP90B; heat shock protein 90kDa beta
c106703_g2_i6|m.94046	K09490	ko:K09490 HSPA5; heat shock 70kDa protein 5
c89174_g1_i3|m.32654	K09503	ko:K09503 DNAJA2; DnaJ homolog subfamily A member 2
c89174_g1_i2|m.32653	K09503	ko:K09503 DNAJA2; DnaJ homolog subfamily A member 2
c102504_g4_i2|m.65526	K09503	ko:K09503 DNAJA2; DnaJ homolog subfamily A member 2
c89174_g1_i1|m.32652	K09503	ko:K09503 DNAJA2; DnaJ homolog subfamily A member 2
c89174_g1_i3|m.32654	K09503	ko:K09503 DNAJA2; DnaJ homolog subfamily A member 2
c98203_g1_i1|m.49319	K09518	ko:K09518 DNAJB12; DnaJ homolog subfamily B member 12
c104571_g3_i2|m.77126	K09518	ko:K09518 DNAJB12; DnaJ homolog subfamily B member 12
c104571_g3_i4|m.77134	K09518	ko:K09518 DNAJB12; DnaJ homolog subfamily B member 12
c98203_g1_i1|m.49319	K09518	ko:K09518 DNAJB12; DnaJ homolog subfamily B member 12
c102487_g1_i4|m.65449	K09561	ko:K09561 STUB1; STIP1 homology and U-box containing protein 1 [EC:6.3.2.19]
c102487_g1_i4|m.65449	K09561	ko:K09561 STUB1; STIP1 homology and U-box containing protein 1 [EC:6.3.2.19]
c106744_g2_i8|m.94487	K09562	ko:K09562 HSPBP1; hsp70-interacting protein
c100383_g2_i2|m.56423	K09580	ko:K09580 PDIA1; protein disulfide-isomerase A1 [EC:5.3.4.1]
c107400_g10_i1|m.100007	K09580	ko:K09580 PDIA1; protein disulfide-isomerase A1 [EC:5.3.4.1]
c72649_g1_i1|m.20308	K09580	ko:K09580 PDIA1; protein disulfide-isomerase A1 [EC:5.3.4.1]
c60278_g1_i1|m.14418	K09580	ko:K09580 PDIA1; protein disulfide-isomerase A1 [EC:5.3.4.1]
c107400_g8_i2|m.100009	K09580	ko:K09580 PDIA1; protein disulfide-isomerase A1 [EC:5.3.4.1]
c100383_g2_i2|m.56423	K09580	ko:K09580 PDIA1; protein disulfide-isomerase A1 [EC:5.3.4.1]
c107400_g10_i1|m.100007	K09580	ko:K09580 PDIA1; protein disulfide-isomerase A1 [EC:5.3.4.1]
c110203_g1_i5|m.123237	K09584	ko:K09584 PDIA6; protein disulfide-isomerase A6 [EC:5.3.4.1]
c110203_g1_i2|m.123233	K09584	ko:K09584 PDIA6; protein disulfide-isomerase A6 [EC:5.3.4.1]
c110203_g1_i7|m.123239	K09584	ko:K09584 PDIA6; protein disulfide-isomerase A6 [EC:5.3.4.1]
c97213_g2_i3|m.46616	K09584	ko:K09584 PDIA6; protein disulfide-isomerase A6 [EC:5.3.4.1]
c110203_g1_i5|m.123237	K09584	ko:K09584 PDIA6; protein disulfide-isomerase A6 [EC:5.3.4.1]
c104282_g1_i8|m.75284	K10085	ko:K10085 EDEM2; ER degradation enhancer, mannosidase alpha-like 2
c104282_g1_i7|m.75283	K10085	ko:K10085 EDEM2; ER degradation enhancer, mannosidase alpha-like 2
c103140_g1_i2|m.68695	K10597	ko:K10597 UBE4B; ubiquitin conjugation factor E4 B [EC:6.3.2.19]
c103509_g5_i2|m.70806	K10601	ko:K10601 SYVN1; E3 ubiquitin-protein ligase synoviolin [EC:6.3.2.19]
c72860_g1_i1|m.20421	K10636	ko:K10636 AMFR; autocrine motility factor receptor [EC:6.3.2.19]
c72860_g1_i1|m.20421	K10636	ko:K10636 AMFR; autocrine motility factor receptor [EC:6.3.2.19]
c96943_g1_i3|m.45853	K10661	ko:K10661 MARCH6; E3 ubiquitin-protein ligase MARCH6 [EC:6.3.2.19]
c106288_g3_i1|m.90693	K10666	ko:K10666 RNF5; E3 ubiquitin-protein ligase RNF5 [EC:6.3.2.19]
c106288_g3_i1|m.90693	K10666	ko:K10666 RNF5; E3 ubiquitin-protein ligase RNF5 [EC:6.3.2.19]
c96851_g1_i2|m.45517	K10839	ko:K10839 RAD23; UV excision repair protein RAD23
c101026_g1_i4|m.58928	K10839	ko:K10839 RAD23; UV excision repair protein RAD23
c96437_g1_i1|m.44451	K10950	ko:K10950 ERO1L; ERO1-like protein alpha [EC:1.8.4.-]
c108322_g3_i2|m.108255	K10956	ko:K10956 SEC61A; protein transport protein SEC61 subunit alpha
c102021_g2_i3|m.63050	K10956	ko:K10956 SEC61A; protein transport protein SEC61 subunit alpha
c108322_g3_i2|m.108255	K10956	ko:K10956 SEC61A; protein transport protein SEC61 subunit alpha
c93759_g1_i2|m.38935	K11863	ko:K11863 ATXN3; Ataxin-3 [EC:3.4.22.-]
c93759_g1_i2|m.38935	K11863	ko:K11863 ATXN3; Ataxin-3 [EC:3.4.22.-]
c96556_g2_i1|m.44740	K12666	ko:K12666 OST1; oligosaccharyltransferase complex subunit alpha (ribophorin I)
c96556_g2_i1|m.44740	K12666	ko:K12666 OST1; oligosaccharyltransferase complex subunit alpha (ribophorin I)
c110136_g1_i8|m.122861	K12667	ko:K12667 SWP1; oligosaccharyltransferase complex subunit delta (ribophorin II)
c106835_g2_i5|m.95369	K12668	ko:K12668 OST2; oligosaccharyltransferase complex subunit epsilon
c106835_g2_i3|m.95367	K12668	ko:K12668 OST2; oligosaccharyltransferase complex subunit epsilon
c106835_g2_i5|m.95369	K12668	ko:K12668 OST2; oligosaccharyltransferase complex subunit epsilon
c106835_g2_i3|m.95367	K12668	ko:K12668 OST2; oligosaccharyltransferase complex subunit epsilon
c106974_g2_i2|m.96637	K12669	ko:K12669 OST3; oligosaccharyltransferase complex subunit gamma
c106974_g2_i2|m.96637	K12669	ko:K12669 OST3; oligosaccharyltransferase complex subunit gamma
c106397_g1_i3|m.91431	K13249	ko:K13249 SSR1; translocon-associated protein subunit alpha
c86494_g1_i1|m.29582	K13249	ko:K13249 SSR1; translocon-associated protein subunit alpha
c106397_g1_i3|m.91431	K13249	ko:K13249 SSR1; translocon-associated protein subunit alpha
c102993_g10_i1|m.68059	K13525	ko:K13525 VCP; transitional endoplasmic reticulum ATPase
c104525_g27_i1|m.76786	K13993	ko:K13993 HSP20; HSP20 family protein
c103736_g1_i1|m.72257	K13993	ko:K13993 HSP20; HSP20 family protein
c103736_g1_i3|m.72258	K13993	ko:K13993 HSP20; HSP20 family protein
c78812_g1_i1|m.23717	K13993	ko:K13993 HSP20; HSP20 family protein
c95467_g1_i2|m.42504	K13993	ko:K13993 HSP20; HSP20 family protein
c108091_g3_i1|m.106197	K13993	ko:K13993 HSP20; HSP20 family protein
c95467_g1_i1|m.42503	K13993	ko:K13993 HSP20; HSP20 family protein
c108989_g1_i1|m.113937	K13993	ko:K13993 HSP20; HSP20 family protein
c108989_g1_i2|m.113938	K13993	ko:K13993 HSP20; HSP20 family protein
c110502_g3_i1|m.125475	K13993	ko:K13993 HSP20; HSP20 family protein
c106261_g1_i1|m.90444	K14001	ko:K14001 SIL1; nucleotide exchange factor SIL1
c106261_g1_i3|m.90453	K14001	ko:K14001 SIL1; nucleotide exchange factor SIL1
c101651_g2_i6|m.61498	K14003	ko:K14003 PREB; prolactin regulatory element-binding protein
c101651_g2_i4|m.61493	K14003	ko:K14003 PREB; prolactin regulatory element-binding protein
c107493_g5_i4|m.100983	K14003	ko:K14003 PREB; prolactin regulatory element-binding protein
c97888_g1_i1|m.48456	K14004	ko:K14004 SEC13; protein transport protein SEC13
c109171_g1_i2|m.115428	K14005	ko:K14005 SEC31; protein transport protein SEC31
c109171_g1_i2|m.115428	K14005	ko:K14005 SEC31; protein transport protein SEC31
c100495_g2_i4|m.56864	K14006	ko:K14006 SEC23; protein transport protein SEC23
c99880_g1_i2|m.54625	K14006	ko:K14006 SEC23; protein transport protein SEC23
c103098_g2_i2|m.68552	K14007	ko:K14007 SEC24; protein transport protein SEC24
c76351_g1_i2|m.21888	K14009	ko:K14009 BCAP31; B-cell receptor-associated protein 31
c76351_g1_i2|m.21888	K14009	ko:K14009 BCAP31; B-cell receptor-associated protein 31
c100435_g4_i2|m.56607	K14012	ko:K14012 SHP1; UBX domain-containing protein 1
c102147_g4_i3|m.63701	K14016	ko:K14016 UFD1; ubiquitin fusion degradation protein 1
c109219_g3_i4|m.115850	K14018	ko:K14018 PLAA; phospholipase A-2-activating protein
c109219_g3_i1|m.115831	K14018	ko:K14018 PLAA; phospholipase A-2-activating protein
c85734_g1_i2|m.28762	K14026	ko:K14026 SEL1; SEL1 protein
Starch and sucrose metabolism
c98803_g1_i1|m.51162	K00012	ko:K00012 UGDH; UDPglucose 6-dehydrogenase [EC:1.1.1.22]
c98803_g1_i2|m.51163	K00012	ko:K00012 UGDH; UDPglucose 6-dehydrogenase [EC:1.1.1.22]
c98803_g1_i1|m.51162	K00012	ko:K00012 UGDH; UDPglucose 6-dehydrogenase [EC:1.1.1.22]
c107561_g1_i10|m.101663	K00688	ko:K00688 E2.4.1.1; starch phosphorylase [EC:2.4.1.1]
c106425_g7_i11|m.91752	K00688	ko:K00688 E2.4.1.1; starch phosphorylase [EC:2.4.1.1]
c106425_g7_i4|m.91727	K00688	ko:K00688 E2.4.1.1; starch phosphorylase [EC:2.4.1.1]
c107561_g1_i10|m.101663	K00688	ko:K00688 E2.4.1.1; starch phosphorylase [EC:2.4.1.1]
c106531_g2_i3|m.92549	K00695	ko:K00695 E2.4.1.13; sucrose synthase [EC:2.4.1.13]
c106531_g1_i4|m.92551	K00695	ko:K00695 E2.4.1.13; sucrose synthase [EC:2.4.1.13]
c105020_g4_i6|m.80622	K00695	ko:K00695 E2.4.1.13; sucrose synthase [EC:2.4.1.13]
c106531_g2_i3|m.92549	K00695	ko:K00695 E2.4.1.13; sucrose synthase [EC:2.4.1.13]
c106531_g1_i4|m.92551	K00695	ko:K00695 E2.4.1.13; sucrose synthase [EC:2.4.1.13]
c96576_g1_i2|m.44790	K00700	ko:K00700 glgB; 1,4-alpha-glucan branching enzyme [EC:2.4.1.18]
c102905_g1_i7|m.67571	K00700	ko:K00700 glgB; 1,4-alpha-glucan branching enzyme [EC:2.4.1.18]
c96576_g1_i1|m.44789	K00700	ko:K00700 glgB; 1,4-alpha-glucan branching enzyme [EC:2.4.1.18]
c105104_g1_i1|m.81118	K00700	ko:K00700 glgB; 1,4-alpha-glucan branching enzyme [EC:2.4.1.18]
c96576_g1_i2|m.44790	K00700	ko:K00700 glgB; 1,4-alpha-glucan branching enzyme [EC:2.4.1.18]
c102905_g1_i7|m.67571	K00700	ko:K00700 glgB; 1,4-alpha-glucan branching enzyme [EC:2.4.1.18]
c100977_g1_i7|m.58718	K00703	ko:K00703 E2.4.1.21; starch synthase [EC:2.4.1.21]
c100977_g1_i4|m.58714	K00703	ko:K00703 E2.4.1.21; starch synthase [EC:2.4.1.21]
c100977_g1_i7|m.58718	K00703	ko:K00703 E2.4.1.21; starch synthase [EC:2.4.1.21]
c106031_g2_i6|m.88266	K00705	ko:K00705 malQ; 4-alpha-glucanotransferase [EC:2.4.1.25]
c106916_g2_i9|m.96005	K00705	ko:K00705 malQ; 4-alpha-glucanotransferase [EC:2.4.1.25]
c97879_g1_i4|m.48429	K00844	ko:K00844 HK; hexokinase [EC:2.7.1.1]
c93493_g4_i1|m.38519	K00844	ko:K00844 HK; hexokinase [EC:2.7.1.1]
c97879_g1_i3|m.48428	K00844	ko:K00844 HK; hexokinase [EC:2.7.1.1]
c101925_g1_i3|m.62627	K00844	ko:K00844 HK; hexokinase [EC:2.7.1.1]
c104616_g1_i5|m.77513	K00847	ko:K00847 E2.7.1.4; fructokinase [EC:2.7.1.4]
c86457_g2_i1|m.29530	K00847	ko:K00847 E2.7.1.4; fructokinase [EC:2.7.1.4]
c104616_g1_i5|m.77513	K00847	ko:K00847 E2.7.1.4; fructokinase [EC:2.7.1.4]
c98101_g2_i1|m.49015	K00975	ko:K00975 glgC; glucose-1-phosphate adenylyltransferase [EC:2.7.7.27]
c101520_g1_i4|m.60971	K00975	ko:K00975 glgC; glucose-1-phosphate adenylyltransferase [EC:2.7.7.27]
c98101_g2_i1|m.49015	K00975	ko:K00975 glgC; glucose-1-phosphate adenylyltransferase [EC:2.7.7.27]
c91262_g1_i2|m.35056	K01051	ko:K01051 E3.1.1.11; pectinesterase [EC:3.1.1.11]
c107422_g9_i1|m.100217	K01051	ko:K01051 E3.1.1.11; pectinesterase [EC:3.1.1.11]
c97062_g1_i1|m.46156	K01051	ko:K01051 E3.1.1.11; pectinesterase [EC:3.1.1.11]
c99690_g1_i2|m.54054	K01051	ko:K01051 E3.1.1.11; pectinesterase [EC:3.1.1.11]
c87358_g1_i2|m.30539	K01051	ko:K01051 E3.1.1.11; pectinesterase [EC:3.1.1.11]
c104600_g1_i4|m.77406	K01051	ko:K01051 E3.1.1.11; pectinesterase [EC:3.1.1.11]
c91262_g1_i2|m.35056	K01051	ko:K01051 E3.1.1.11; pectinesterase [EC:3.1.1.11]
c107422_g9_i1|m.100217	K01051	ko:K01051 E3.1.1.11; pectinesterase [EC:3.1.1.11]
c97062_g1_i1|m.46156	K01051	ko:K01051 E3.1.1.11; pectinesterase [EC:3.1.1.11]
c101700_g1_i3|m.61672	K01087	ko:K01087 otsB; trehalose 6-phosphate phosphatase [EC:3.1.3.12]
c109999_g4_i2|m.121854	K01087	ko:K01087 otsB; trehalose 6-phosphate phosphatase [EC:3.1.3.12]
c106162_g2_i2|m.89361	K01176	ko:K01176 E3.2.1.1; alpha-amylase [EC:3.2.1.1]
c78087_g1_i1|m.23191	K01176	ko:K01176 E3.2.1.1; alpha-amylase [EC:3.2.1.1]
c106162_g2_i2|m.89361	K01176	ko:K01176 E3.2.1.1; alpha-amylase [EC:3.2.1.1]
c109661_g1_i2|m.119328	K01177	ko:K01177 E3.2.1.2; beta-amylase [EC:3.2.1.2]
c108926_g2_i1|m.113486	K01177	ko:K01177 E3.2.1.2; beta-amylase [EC:3.2.1.2]
c109661_g1_i1|m.119325	K01177	ko:K01177 E3.2.1.2; beta-amylase [EC:3.2.1.2]
c109661_g1_i2|m.119328	K01177	ko:K01177 E3.2.1.2; beta-amylase [EC:3.2.1.2]
c107350_g10_i1|m.99639	K01179	ko:K01179 E3.2.1.4; endoglucanase [EC:3.2.1.4]
c107350_g8_i2|m.99647	K01179	ko:K01179 E3.2.1.4; endoglucanase [EC:3.2.1.4]
c107350_g10_i1|m.99639	K01179	ko:K01179 E3.2.1.4; endoglucanase [EC:3.2.1.4]
c103232_g1_i4|m.69213	K01187	ko:K01187 malZ; alpha-glucosidase [EC:3.2.1.20]
c110212_g3_i11|m.123329	K01188	ko:K01188 E3.2.1.21; beta-glucosidase [EC:3.2.1.21]
c102886_g2_i3|m.67465	K01188	ko:K01188 E3.2.1.21; beta-glucosidase [EC:3.2.1.21]
c103288_g1_i3|m.69475	K01193	ko:K01193 E3.2.1.26; beta-fructofuranosidase [EC:3.2.1.26]
c103288_g1_i3|m.69475	K01193	ko:K01193 E3.2.1.26; beta-fructofuranosidase [EC:3.2.1.26]
c100764_g1_i1|m.57837	K01194	ko:K01194 E3.2.1.28; alpha,alpha-trehalase [EC:3.2.1.28]
c100764_g1_i1|m.57837	K01194	ko:K01194 E3.2.1.28; alpha,alpha-trehalase [EC:3.2.1.28]
c109704_g1_i6|m.119660	K01810	ko:K01810 GPI; glucose-6-phosphate isomerase [EC:5.3.1.9]
c81365_g1_i1|m.25886	K01810	ko:K01810 GPI; glucose-6-phosphate isomerase [EC:5.3.1.9]
c109704_g1_i6|m.119660	K01810	ko:K01810 GPI; glucose-6-phosphate isomerase [EC:5.3.1.9]
c105121_g1_i3|m.81293	K01835	ko:K01835 pgm; phosphoglucomutase [EC:5.4.2.2]
c105121_g1_i3|m.81293	K01835	ko:K01835 pgm; phosphoglucomutase [EC:5.4.2.2]
c103895_g2_i1|m.72955	K05349	ko:K05349 bglX; beta-glucosidase [EC:3.2.1.21]
c109590_g1_i4|m.118724	K05349	ko:K05349 bglX; beta-glucosidase [EC:3.2.1.21]
c103895_g1_i2|m.72953	K05349	ko:K05349 bglX; beta-glucosidase [EC:3.2.1.21]
c98984_g1_i2|m.51696	K05350	ko:K05350 bglB; beta-glucosidase [EC:3.2.1.21]
c108843_g1_i5|m.112776	K08678	ko:K08678 UXS1; UDP-glucuronate decarboxylase [EC:4.1.1.35]
c92492_g1_i1|m.37116	K08678	ko:K08678 UXS1; UDP-glucuronate decarboxylase [EC:4.1.1.35]
c109281_g10_i7|m.116405	K08678	ko:K08678 UXS1; UDP-glucuronate decarboxylase [EC:4.1.1.35]
c108269_g6_i2|m.107811	K08679	ko:K08679 E5.1.3.6; UDP-glucuronate 4-epimerase [EC:5.1.3.6]
c81337_g1_i1|m.25874	K13648	ko:K13648 GAUT; alpha-1,4-galacturonosyltransferase [EC:2.4.1.43]
c97627_g1_i1|m.47678	K13648	ko:K13648 GAUT; alpha-1,4-galacturonosyltransferase [EC:2.4.1.43]
c100352_g1_i2|m.56262	K13648	ko:K13648 GAUT; alpha-1,4-galacturonosyltransferase [EC:2.4.1.43]
c101773_g3_i2|m.62031	K13648	ko:K13648 GAUT; alpha-1,4-galacturonosyltransferase [EC:2.4.1.43]
c109537_g7_i6|m.118338	K13648	ko:K13648 GAUT; alpha-1,4-galacturonosyltransferase [EC:2.4.1.43]
c101580_g1_i1|m.61177	K13648	ko:K13648 GAUT; alpha-1,4-galacturonosyltransferase [EC:2.4.1.43]
c104665_g2_i1|m.77871	K13648	ko:K13648 GAUT; alpha-1,4-galacturonosyltransferase [EC:2.4.1.43]
c109537_g7_i1|m.118331	K13648	ko:K13648 GAUT; alpha-1,4-galacturonosyltransferase [EC:2.4.1.43]
c101773_g2_i1|m.62030	K13648	ko:K13648 GAUT; alpha-1,4-galacturonosyltransferase [EC:2.4.1.43]
c104665_g1_i1|m.77869	K13648	ko:K13648 GAUT; alpha-1,4-galacturonosyltransferase [EC:2.4.1.43]
c81337_g1_i1|m.25874	K13648	ko:K13648 GAUT; alpha-1,4-galacturonosyltransferase [EC:2.4.1.43]
c97627_g1_i1|m.47678	K13648	ko:K13648 GAUT; alpha-1,4-galacturonosyltransferase [EC:2.4.1.43]
c100352_g1_i2|m.56262	K13648	ko:K13648 GAUT; alpha-1,4-galacturonosyltransferase [EC:2.4.1.43]
c101773_g3_i2|m.62031	K13648	ko:K13648 GAUT; alpha-1,4-galacturonosyltransferase [EC:2.4.1.43]
c97053_g1_i1|m.46141	K16055	ko:K16055 TPS; trehalose 6-phosphate synthase/phosphatase [EC:2.4.1.15 3.1.3.12]
c110563_g1_i3|m.125848	K16055	ko:K16055 TPS; trehalose 6-phosphate synthase/phosphatase [EC:2.4.1.15 3.1.3.12]
Spliceosome
c96632_g3_i2|m.44939	K03283	ko:K03283 HSPA1_8; heat shock 70kDa protein 1/8
c107580_g3_i5|m.101849	K03283	ko:K03283 HSPA1_8; heat shock 70kDa protein 1/8
c107580_g3_i3|m.101846	K03283	ko:K03283 HSPA1_8; heat shock 70kDa protein 1/8
c107580_g3_i4|m.101848	K03283	ko:K03283 HSPA1_8; heat shock 70kDa protein 1/8
c108768_g2_i4|m.112204	K03283	ko:K03283 HSPA1_8; heat shock 70kDa protein 1/8
c110454_g1_i1|m.125046	K06063	ko:K06063 SNW1; SNW domain-containing protein 1
c110454_g1_i2|m.125049	K06063	ko:K06063 SNW1; SNW domain-containing protein 1
c103159_g1_i3|m.68820	K11086	ko:K11086 SNRPB; small nuclear ribonucleoprotein B and B'
c103159_g1_i1|m.68818	K11086	ko:K11086 SNRPB; small nuclear ribonucleoprotein B and B'
c103159_g1_i2|m.68819	K11086	ko:K11086 SNRPB; small nuclear ribonucleoprotein B and B'
c103159_g1_i3|m.68820	K11086	ko:K11086 SNRPB; small nuclear ribonucleoprotein B and B'
c92550_g1_i2|m.37187	K11092	ko:K11092 SNRPA1; U2 small nuclear ribonucleoprotein A'
c96600_g1_i5|m.44845	K11093	ko:K11093 SNRP70; U1 small nuclear ribonucleoprotein 70kDa
c96600_g1_i5|m.44845	K11093	ko:K11093 SNRP70; U1 small nuclear ribonucleoprotein 70kDa
c77996_g1_i2|m.23131	K11094	ko:K11094 SNRPB2; U2 small nuclear ribonucleoprotein B''
c105668_g3_i2|m.85476	K11095	ko:K11095 SNRPC; U1 small nuclear ribonucleoprotein C
c105668_g3_i4|m.85478	K11095	ko:K11095 SNRPC; U1 small nuclear ribonucleoprotein C
c109688_g2_i4|m.119513	K11096	ko:K11096 SNRPD2; small nuclear ribonucleoprotein D2
c40904_g1_i1|m.9888	K11097	ko:K11097 SNRPE; small nuclear ribonucleoprotein E
c105840_g4_i2|m.86756	K11984	ko:K11984 SART1; U4/U6.U5 tri-snRNP-associated protein 1
c105840_g4_i3|m.86757	K11984	ko:K11984 SART1; U4/U6.U5 tri-snRNP-associated protein 1
c87527_g1_i3|m.30745	K12621	ko:K12621 LSM2; U6 snRNA-associated Sm-like protein LSm2
c36195_g1_i1|m.8893	K12622	ko:K12622 LSM3; U6 snRNA-associated Sm-like protein LSm3
c68990_g1_i2|m.18646	K12623	ko:K12623 LSM4; U6 snRNA-associated Sm-like protein LSm4
c103562_g7_i1|m.71252	K12623	ko:K12623 LSM4; U6 snRNA-associated Sm-like protein LSm4
c106611_g1_i2|m.93124	K12624	ko:K12624 LSM5; U6 snRNA-associated Sm-like protein LSm5
c204630_g1_i1|m.144708	K12625	ko:K12625 LSM6; U6 snRNA-associated Sm-like protein LSm6
c102323_g1_i5|m.64582	K12626	ko:K12626 LSM7; U6 snRNA-associated Sm-like protein LSm7
c102323_g1_i4|m.64581	K12626	ko:K12626 LSM7; U6 snRNA-associated Sm-like protein LSm7
c93466_g1_i2|m.38445	K12662	ko:K12662 PRPF4; U4/U6 small nuclear ribonucleoprotein PRP4
c95841_g1_i3|m.43397	K12733	ko:K12733 PPIL1; peptidyl-prolyl cis-trans isomerase-like 1 [EC:5.2.1.8]
c98250_g1_i2|m.49473	K12741	ko:K12741 HNRNPA1_3; heterogeneous nuclear ribonucleoprotein A1/A3
c93638_g1_i1|m.38748	K12741	ko:K12741 HNRNPA1_3; heterogeneous nuclear ribonucleoprotein A1/A3
c106043_g8_i1|m.88355	K12741	ko:K12741 HNRNPA1_3; heterogeneous nuclear ribonucleoprotein A1/A3
c110708_g2_i2|m.126742	K12741	ko:K12741 HNRNPA1_3; heterogeneous nuclear ribonucleoprotein A1/A3
c103380_g2_i2|m.69977	K12741	ko:K12741 HNRNPA1_3; heterogeneous nuclear ribonucleoprotein A1/A3
c106043_g3_i12|m.88360	K12741	ko:K12741 HNRNPA1_3; heterogeneous nuclear ribonucleoprotein A1/A3
c98250_g1_i4|m.49475	K12741	ko:K12741 HNRNPA1_3; heterogeneous nuclear ribonucleoprotein A1/A3
c105483_g1_i5|m.84134	K12741	ko:K12741 HNRNPA1_3; heterogeneous nuclear ribonucleoprotein A1/A3
c105483_g1_i3|m.84129	K12741	ko:K12741 HNRNPA1_3; heterogeneous nuclear ribonucleoprotein A1/A3
c105832_g3_i2|m.86705	K12741	ko:K12741 HNRNPA1_3; heterogeneous nuclear ribonucleoprotein A1/A3
c98250_g1_i2|m.49473	K12741	ko:K12741 HNRNPA1_3; heterogeneous nuclear ribonucleoprotein A1/A3
c80591_g1_i1|m.25292	K12811	ko:K12811 DDX46; ATP-dependent RNA helicase DDX46/PRP5 [EC:3.6.4.13]
c104989_g1_i7|m.80151	K12813	ko:K12813 DHX16; pre-mRNA-splicing factor ATP-dependent RNA helicase DHX16 [EC:3.6.4.13]
c104989_g1_i7|m.80151	K12813	ko:K12813 DHX16; pre-mRNA-splicing factor ATP-dependent RNA helicase DHX16 [EC:3.6.4.13]
c110482_g1_i5|m.125314	K12815	ko:K12815 DHX38; pre-mRNA-splicing factor ATP-dependent RNA helicase DHX38/PRP16 [EC:3.6.4.13]
c107884_g1_i1|m.104378	K12817	ko:K12817 PRPF18; pre-mRNA-splicing factor 18
c107884_g1_i1|m.104378	K12817	ko:K12817 PRPF18; pre-mRNA-splicing factor 18
c95637_g1_i2|m.42888	K12818	ko:K12818 DHX8; ATP-dependent RNA helicase DHX8/PRP22 [EC:3.6.4.13]
c100793_g1_i1|m.57947	K12818	ko:K12818 DHX8; ATP-dependent RNA helicase DHX8/PRP22 [EC:3.6.4.13]
c97229_g2_i2|m.46643	K12818	ko:K12818 DHX8; ATP-dependent RNA helicase DHX8/PRP22 [EC:3.6.4.13]
c110277_g1_i5|m.123898	K12819	ko:K12819 SLU7; pre-mRNA-processing factor SLU7
c110277_g1_i2|m.123896	K12819	ko:K12819 SLU7; pre-mRNA-processing factor SLU7
c105612_g2_i11|m.85038	K12820	ko:K12820 DHX15; pre-mRNA-splicing factor ATP-dependent RNA helicase DHX15/PRP43 [EC:3.6.4.13]
c105612_g2_i2|m.85023	K12820	ko:K12820 DHX15; pre-mRNA-splicing factor ATP-dependent RNA helicase DHX15/PRP43 [EC:3.6.4.13]
c105612_g2_i7|m.85029	K12820	ko:K12820 DHX15; pre-mRNA-splicing factor ATP-dependent RNA helicase DHX15/PRP43 [EC:3.6.4.13]
c109041_g2_i5|m.114436	K12822	ko:K12822 RBM25; RNA-binding protein 25
c109041_g2_i5|m.114436	K12822	ko:K12822 RBM25; RNA-binding protein 25
c107830_g2_i5|m.103884	K12825	ko:K12825 SF3A1; splicing factor 3A subunit 1
c98508_g1_i1|m.50196	K12826	ko:K12826 SF3A2; splicing factor 3A subunit 2
c109542_g1_i9|m.118391	K12827	ko:K12827 SF3A3; splicing factor 3A subunit 3
c109542_g1_i3|m.118381	K12827	ko:K12827 SF3A3; splicing factor 3A subunit 3
c109542_g1_i9|m.118391	K12827	ko:K12827 SF3A3; splicing factor 3A subunit 3
c100001_g1_i2|m.54978	K12828	ko:K12828 SF3B1; splicing factor 3B subunit 1
c99224_g1_i1|m.52507	K12829	ko:K12829 SF3B2; splicing factor 3B subunit 2
c107066_g1_i4|m.97472	K12830	ko:K12830 SF3B3; splicing factor 3B subunit 3
c108660_g1_i2|m.111403	K12830	ko:K12830 SF3B3; splicing factor 3B subunit 3
c107066_g1_i2|m.97471	K12830	ko:K12830 SF3B3; splicing factor 3B subunit 3
c107066_g1_i4|m.97472	K12830	ko:K12830 SF3B3; splicing factor 3B subunit 3
c108660_g1_i2|m.111403	K12830	ko:K12830 SF3B3; splicing factor 3B subunit 3
c107954_g3_i2|m.104943	K12831	ko:K12831 SF3B4; splicing factor 3B subunit 4
c79584_g1_i1|m.24327	K12831	ko:K12831 SF3B4; splicing factor 3B subunit 4
c107954_g3_i2|m.104943	K12831	ko:K12831 SF3B4; splicing factor 3B subunit 4
c341534_g1_i1|m.167763	K12833	ko:K12833 SF3B14; pre-mRNA branch site protein p14
c100555_g2_i2|m.57132	K12834	ko:K12834 PHF5A; PHD finger-like domain-containing protein 5A
c100555_g2_i1|m.57131	K12834	ko:K12834 PHF5A; PHD finger-like domain-containing protein 5A
c100555_g1_i1|m.57129	K12834	ko:K12834 PHF5A; PHD finger-like domain-containing protein 5A
c100555_g2_i2|m.57132	K12834	ko:K12834 PHF5A; PHD finger-like domain-containing protein 5A
c100555_g2_i1|m.57131	K12834	ko:K12834 PHF5A; PHD finger-like domain-containing protein 5A
c105832_g7_i4|m.86710	K12835	ko:K12835 DDX42; ATP-dependent RNA helicase DDX42 [EC:3.6.4.13]
c105832_g7_i6|m.86714	K12835	ko:K12835 DDX42; ATP-dependent RNA helicase DDX42 [EC:3.6.4.13]
c110614_g6_i2|m.126111	K12836	ko:K12836 U2AF1; splicing factor U2AF 35 kDa subunit
c110614_g6_i1|m.126106	K12836	ko:K12836 U2AF1; splicing factor U2AF 35 kDa subunit
c110614_g3_i1|m.126102	K12836	ko:K12836 U2AF1; splicing factor U2AF 35 kDa subunit
c110614_g6_i2|m.126111	K12836	ko:K12836 U2AF1; splicing factor U2AF 35 kDa subunit
c99725_g1_i3|m.54178	K12837	ko:K12837 U2AF2; splicing factor U2AF 65 kDa subunit
c99725_g1_i1|m.54171	K12837	ko:K12837 U2AF2; splicing factor U2AF 65 kDa subunit
c107445_g1_i1|m.100447	K12837	ko:K12837 U2AF2; splicing factor U2AF 65 kDa subunit
c99725_g1_i3|m.54178	K12837	ko:K12837 U2AF2; splicing factor U2AF 65 kDa subunit
c105028_g2_i5|m.80672	K12839	ko:K12839 SMNDC1; survival of motor neuron-related-splicing factor 30
c106907_g1_i1|m.95913	K12844	ko:K12844 PRPF31; U4/U6 small nuclear ribonucleoprotein PRP31
c85564_g1_i1|m.28597	K12845	ko:K12845 SNU13; U4/U6 small nuclear ribonucleoprotein SNU13
c93055_g1_i2|m.37889	K12846	ko:K12846 SNRNP27; U4/U6.U5 tri-snRNP-associated protein 3
c88728_g1_i1|m.32227	K12846	ko:K12846 SNRNP27; U4/U6.U5 tri-snRNP-associated protein 3
c87987_g1_i2|m.31266	K12847	ko:K12847 USP39; U4/U6.U5 tri-snRNP-associated protein 2
c108714_g5_i11|m.111912	K12848	ko:K12848 SNU23; U4/U6.U5 tri-snRNP component SNU23
c108714_g5_i8|m.111909	K12848	ko:K12848 SNU23; U4/U6.U5 tri-snRNP component SNU23
c108714_g5_i11|m.111912	K12848	ko:K12848 SNU23; U4/U6.U5 tri-snRNP component SNU23
c108714_g5_i8|m.111909	K12848	ko:K12848 SNU23; U4/U6.U5 tri-snRNP component SNU23
c107445_g3_i1|m.100457	K12849	ko:K12849 PRPF38A; pre-mRNA-splicing factor 38A
c99693_g2_i2|m.54070	K12852	ko:K12852 EFTUD2; 116 kDa U5 small nuclear ribonucleoprotein component
c101335_g1_i1|m.60203	K12856	ko:K12856 PRPF8; pre-mRNA-processing factor 8
c80580_g1_i1|m.25269	K12857	ko:K12857 SNRNP40; Prp8 binding protein
c80580_g1_i3|m.25272	K12857	ko:K12857 SNRNP40; Prp8 binding protein
c82370_g1_i1|m.26609	K12858	ko:K12858 DDX23; ATP-dependent RNA helicase DDX23/PRP28 [EC:3.6.4.13]
c103406_g2_i2|m.70154	K12859	ko:K12859 TXNL4A; U5 snRNP protein, DIM1 family
c103406_g2_i2|m.70154	K12859	ko:K12859 TXNL4A; U5 snRNP protein, DIM1 family
c102933_g1_i1|m.67698	K12860	ko:K12860 CDC5L; pre-mRNA-splicing factor CDC5/CEF1
c101346_g1_i6|m.60248	K12865	ko:K12865 PQBP1; polyglutamine-binding protein 1
c91585_g1_i2|m.35651	K12867	ko:K12867 SYF1; pre-mRNA-splicing factor SYF1
c91585_g1_i2|m.35651	K12867	ko:K12867 SYF1; pre-mRNA-splicing factor SYF1
c90992_g1_i3|m.34605	K12868	ko:K12868 SYF2; pre-mRNA-splicing factor SYF2
c106086_g1_i1|m.88767	K12869	ko:K12869 CRN; crooked neck
c110690_g1_i1|m.126626	K12870	ko:K12870 ISY1; pre-mRNA-splicing factor ISY1
c80594_g1_i2|m.25295	K12871	ko:K12871 CCDC12; coiled-coil domain-containing protein 12
c86238_g1_i1|m.29278	K12872	ko:K12872 RBM22; pre-mRNA-splicing factor RBM22/SLT11
c109704_g2_i3|m.119647	K12873	ko:K12873 BUD31; bud site selection protein 31
c105165_g3_i1|m.81596	K12876	ko:K12876 RBM8A; RNA-binding protein 8A
c91497_g1_i1|m.35477	K12877	ko:K12877 MAGOH; protein mago nashi
c109512_g7_i2|m.118137	K12878	ko:K12878 THOC1; THO complex subunit 1
c109512_g7_i5|m.118140	K12878	ko:K12878 THOC1; THO complex subunit 1
c106011_g1_i2|m.88080	K12880	ko:K12880 THOC3; THO complex subunit 3
c103372_g1_i1|m.69932	K12881	ko:K12881 THOC4; THO complex subunit 4
c88991_g1_i4|m.32482	K12881	ko:K12881 THOC4; THO complex subunit 4
c103667_g1_i3|m.71928	K12882	ko:K12882 NCBP1; nuclear cap-binding protein subunit 1
c109233_g3_i2|m.115995	K12885	ko:K12885 RBMX; heterogeneous nuclear ribonucleoprotein G
c98042_g3_i1|m.48878	K12885	ko:K12885 RBMX; heterogeneous nuclear ribonucleoprotein G
c109233_g3_i2|m.115995	K12885	ko:K12885 RBMX; heterogeneous nuclear ribonucleoprotein G
c107140_g6_i28|m.98145	K12890	ko:K12890 SFRS1_9; splicing factor, arginine/serine-rich 1/9
c107140_g6_i11|m.98131	K12890	ko:K12890 SFRS1_9; splicing factor, arginine/serine-rich 1/9
c109173_g2_i3|m.115443	K12891	ko:K12891 SFRS2; splicing factor, arginine/serine-rich 2
c109173_g2_i2|m.115441	K12891	ko:K12891 SFRS2; splicing factor, arginine/serine-rich 2
c109173_g2_i3|m.115443	K12891	ko:K12891 SFRS2; splicing factor, arginine/serine-rich 2
c109173_g2_i2|m.115441	K12891	ko:K12891 SFRS2; splicing factor, arginine/serine-rich 2
c95875_g1_i6|m.43453	K12893	ko:K12893 SFRS4_5_6; splicing factor, arginine/serine-rich 4/5/6
c95875_g1_i7|m.43454	K12893	ko:K12893 SFRS4_5_6; splicing factor, arginine/serine-rich 4/5/6
c99792_g5_i5|m.54381	K12893	ko:K12893 SFRS4_5_6; splicing factor, arginine/serine-rich 4/5/6
c95875_g1_i6|m.43453	K12893	ko:K12893 SFRS4_5_6; splicing factor, arginine/serine-rich 4/5/6
c109556_g15_i1|m.118435	K12896	ko:K12896 SFRS7; splicing factor, arginine/serine-rich 7
c109272_g1_i3|m.116353	K12896	ko:K12896 SFRS7; splicing factor, arginine/serine-rich 7
c109556_g15_i2|m.118436	K12896	ko:K12896 SFRS7; splicing factor, arginine/serine-rich 7
c109556_g15_i1|m.118435	K12896	ko:K12896 SFRS7; splicing factor, arginine/serine-rich 7
c107102_g5_i3|m.97840	K12897	ko:K12897 TRA2; transformer-2 protein
c89509_g1_i1|m.32957	K12897	ko:K12897 TRA2; transformer-2 protein
c110534_g7_i4|m.125657	K12900	ko:K12900 FUSIP1; FUS-interacting serine-arginine-rich protein 1
c110721_g1_i7|m.126797	K12900	ko:K12900 FUSIP1; FUS-interacting serine-arginine-rich protein 1
c110721_g1_i5|m.126794	K12900	ko:K12900 FUSIP1; FUS-interacting serine-arginine-rich protein 1
c110534_g7_i5|m.125659	K12900	ko:K12900 FUSIP1; FUS-interacting serine-arginine-rich protein 1
c108010_g6_i5|m.105405	K12900	ko:K12900 FUSIP1; FUS-interacting serine-arginine-rich protein 1
c110721_g1_i8|m.126801	K12900	ko:K12900 FUSIP1; FUS-interacting serine-arginine-rich protein 1
c110721_g1_i1|m.126789	K12900	ko:K12900 FUSIP1; FUS-interacting serine-arginine-rich protein 1
c110721_g1_i4|m.126791	K12900	ko:K12900 FUSIP1; FUS-interacting serine-arginine-rich protein 1
c110534_g7_i4|m.125657	K12900	ko:K12900 FUSIP1; FUS-interacting serine-arginine-rich protein 1
Plant-pathogen interaction
c100973_g1_i1|m.58692	K00864	ko:K00864 glpK; glycerol kinase [EC:2.7.1.30]
c103978_g2_i5|m.73458	K02183	ko:K02183 CALM; calmodulin
c102336_g7_i1|m.64630	K02183	ko:K02183 CALM; calmodulin
c103978_g2_i1|m.73451	K02183	ko:K02183 CALM; calmodulin
c107351_g2_i5|m.99664	K04079	ko:K04079 htpG; molecular chaperone HtpG
c107501_g6_i5|m.101061	K04368	ko:K04368 MAP2K1; mitogen-activated protein kinase kinase 1 [EC:2.7.12.2]
c91192_g1_i2|m.34941	K04368	ko:K04368 MAP2K1; mitogen-activated protein kinase kinase 1 [EC:2.7.12.2]
c100790_g1_i3|m.57943	K05391	ko:K05391 CNGF; cyclic nucleotide gated channel, other eukaryote
c103092_g2_i1|m.68522	K05391	ko:K05391 CNGF; cyclic nucleotide gated channel, other eukaryote
c109699_g6_i4|m.119604	K05391	ko:K05391 CNGF; cyclic nucleotide gated channel, other eukaryote
c109699_g6_i2|m.119599	K05391	ko:K05391 CNGF; cyclic nucleotide gated channel, other eukaryote
c97156_g1_i2|m.46455	K05391	ko:K05391 CNGF; cyclic nucleotide gated channel, other eukaryote
c97156_g1_i3|m.46457	K05391	ko:K05391 CNGF; cyclic nucleotide gated channel, other eukaryote
c98676_g1_i1|m.50749	K05391	ko:K05391 CNGF; cyclic nucleotide gated channel, other eukaryote
c100790_g1_i3|m.57943	K05391	ko:K05391 CNGF; cyclic nucleotide gated channel, other eukaryote
c94776_g1_i5|m.40920	K09487	ko:K09487 HSP90B; heat shock protein 90kDa beta
c110484_g1_i5|m.125325	K09487	ko:K09487 HSP90B; heat shock protein 90kDa beta
c110484_g1_i4|m.125324	K09487	ko:K09487 HSP90B; heat shock protein 90kDa beta
c110484_g1_i2|m.125322	K09487	ko:K09487 HSP90B; heat shock protein 90kDa beta
c94776_g1_i5|m.40920	K09487	ko:K09487 HSP90B; heat shock protein 90kDa beta
c110484_g1_i5|m.125325	K09487	ko:K09487 HSP90B; heat shock protein 90kDa beta
c104216_g5_i4|m.74908	K12795	ko:K12795 SUGT1; suppressor of G2 allele of SKP1
c100968_g2_i2|m.58680	K13412	ko:K13412 CPK; calcium-dependent protein kinase [EC:2.7.11.1]
c107711_g6_i2|m.102972	K13412	ko:K13412 CPK; calcium-dependent protein kinase [EC:2.7.11.1]
c107711_g2_i2|m.102955	K13412	ko:K13412 CPK; calcium-dependent protein kinase [EC:2.7.11.1]
c107253_g4_i3|m.98988	K13412	ko:K13412 CPK; calcium-dependent protein kinase [EC:2.7.11.1]
c107253_g4_i2|m.98987	K13412	ko:K13412 CPK; calcium-dependent protein kinase [EC:2.7.11.1]
c106586_g5_i1|m.92898	K13412	ko:K13412 CPK; calcium-dependent protein kinase [EC:2.7.11.1]
c100520_g2_i3|m.56946	K13412	ko:K13412 CPK; calcium-dependent protein kinase [EC:2.7.11.1]
c100968_g2_i3|m.58681	K13412	ko:K13412 CPK; calcium-dependent protein kinase [EC:2.7.11.1]
c108284_g2_i14|m.107944	K13412	ko:K13412 CPK; calcium-dependent protein kinase [EC:2.7.11.1]
c105013_g3_i2|m.80534	K13412	ko:K13412 CPK; calcium-dependent protein kinase [EC:2.7.11.1]
c104992_g8_i1|m.80199	K13413	ko:K13413 MKK4_5P; mitogen-activated protein kinase kinase 4/5, plant [EC:2.7.12.2]
c109175_g3_i4|m.115473	K13414	ko:K13414 MEKK1P; mitogen-activated protein kinase kinase kinase 1, plant [EC:2.7.11.25]
c96937_g2_i3|m.45834	K13414	ko:K13414 MEKK1P; mitogen-activated protein kinase kinase kinase 1, plant [EC:2.7.11.25]
c109175_g3_i1|m.115471	K13414	ko:K13414 MEKK1P; mitogen-activated protein kinase kinase kinase 1, plant [EC:2.7.11.25]
c109175_g3_i4|m.115473	K13414	ko:K13414 MEKK1P; mitogen-activated protein kinase kinase kinase 1, plant [EC:2.7.11.25]
c96356_g1_i2|m.44253	K13420	ko:K13420 FLS2; LRR receptor-like serine/threonine-protein kinase FLS2 [EC:2.7.11.1]
c109915_g2_i3|m.121367	K13424	ko:K13424 WRKY33; WRKY transcription factor 33
c97668_g1_i2|m.47828	K13427	ko:K13427 NOA1; nitric-oxide synthase, plant [EC:1.14.13.39]
c100092_g3_i2|m.55259	K13429	ko:K13429 CERK1; chitin elicitor receptor kinase 1
c108942_g4_i2|m.113641	K13430	ko:K13430 PBS1; serine/threonine-protein kinase PBS1 [EC:2.7.11.1]
c103948_g4_i1|m.73267	K13436	ko:K13436 PTI1; pto-interacting protein 1 [EC:2.7.11.1]
c107097_g13_i1|m.97801	K13447	ko:K13447 RBOH; respiratory burst oxidase [EC:1.6.3.- 1.11.1.-]
c109792_g9_i1|m.120446	K13448	ko:K13448 CML; calcium-binding protein CML
c98139_g1_i6|m.49132	K13448	ko:K13448 CML; calcium-binding protein CML
c102430_g6_i1|m.65148	K13448	ko:K13448 CML; calcium-binding protein CML
c70536_g1_i1|m.19286	K13448	ko:K13448 CML; calcium-binding protein CML
c107502_g9_i1|m.101083	K13448	ko:K13448 CML; calcium-binding protein CML
c77027_g1_i1|m.22435	K13448	ko:K13448 CML; calcium-binding protein CML
c35351_g1_i1|m.8712	K13448	ko:K13448 CML; calcium-binding protein CML
c98191_g1_i1|m.49294	K13448	ko:K13448 CML; calcium-binding protein CML
c98139_g1_i1|m.49125	K13448	ko:K13448 CML; calcium-binding protein CML
c102430_g6_i2|m.65150	K13448	ko:K13448 CML; calcium-binding protein CML
c94502_g1_i2|m.40286	K13448	ko:K13448 CML; calcium-binding protein CML
c92005_g2_i1|m.36400	K13448	ko:K13448 CML; calcium-binding protein CML
c109792_g9_i1|m.120446	K13448	ko:K13448 CML; calcium-binding protein CML
c98139_g1_i6|m.49132	K13448	ko:K13448 CML; calcium-binding protein CML
c102430_g6_i1|m.65148	K13448	ko:K13448 CML; calcium-binding protein CML
c70536_g1_i1|m.19286	K13448	ko:K13448 CML; calcium-binding protein CML
c107502_g9_i1|m.101083	K13448	ko:K13448 CML; calcium-binding protein CML
c98139_g2_i2|m.49129	K13448	ko:K13448 CML; calcium-binding protein CML
c108263_g8_i1|m.107735	K13456	ko:K13456 RIN4; RPM1-interacting protein 4
c110366_g1_i5|m.124438	K13457	ko:K13457 RPM1; disease resistance protein RPM1
c110366_g1_i8|m.124441	K13457	ko:K13457 RPM1; disease resistance protein RPM1
c110366_g1_i5|m.124438	K13457	ko:K13457 RPM1; disease resistance protein RPM1
c103881_g1_i3|m.72863	K13459	ko:K13459 RPS2; disease resistance protein RPS2
c99093_g1_i4|m.52032	K18835	ko:K18835 WRKY2; WRKY transcription factor 2
c99093_g1_i4|m.52032	K18835	ko:K18835 WRKY2; WRKY transcription factor 2
c109734_g3_i4|m.119906	K18875	ko:K18875 EDS1; enhanced disease susceptibility 1 protein
Biosynthesis of amino acids
c108497_g1_i1|m.109875	K00030	ko:K00030 IDH3; isocitrate dehydrogenase (NAD+) [EC:1.1.1.41]
c355279_g1_i1|m.170720	K00030	ko:K00030 IDH3; isocitrate dehydrogenase (NAD+) [EC:1.1.1.41]
c108095_g4_i1|m.106224	K00031	ko:K00031 IDH1; isocitrate dehydrogenase [EC:1.1.1.42]
c110138_g1_i12|m.122873	K00031	ko:K00031 IDH1; isocitrate dehydrogenase [EC:1.1.1.42]
c100976_g4_i4|m.58706	K00052	ko:K00052 leuB; 3-isopropylmalate dehydrogenase [EC:1.1.1.85]
c100976_g4_i4|m.58706	K00052	ko:K00052 leuB; 3-isopropylmalate dehydrogenase [EC:1.1.1.85]
c97659_g2_i2|m.47796	K00053	ko:K00053 ilvC; ketol-acid reductoisomerase [EC:1.1.1.86]
c82731_g1_i2|m.26843	K00058	ko:K00058 serA; D-3-phosphoglycerate dehydrogenase [EC:1.1.1.95]
c110397_g3_i6|m.124647	K00134	ko:K00134 GAPDH; glyceraldehyde 3-phosphate dehydrogenase [EC:1.2.1.12]
c105580_g1_i1|m.84814	K00215	ko:K00215 dapB; 4-hydroxy-tetrahydrodipicolinate reductase [EC:1.17.1.8]
c105580_g1_i3|m.84817	K00215	ko:K00215 dapB; 4-hydroxy-tetrahydrodipicolinate reductase [EC:1.17.1.8]
c105580_g1_i5|m.84820	K00215	ko:K00215 dapB; 4-hydroxy-tetrahydrodipicolinate reductase [EC:1.17.1.8]
c101864_g1_i2|m.62391	K00264	ko:K00264 GLT1; glutamate synthase (NADPH/NADH) [EC:1.4.1.13 1.4.1.14]
c96153_g1_i1|m.43929	K00286	ko:K00286 proC; pyrroline-5-carboxylate reductase [EC:1.5.1.2]
c85963_g2_i3|m.29002	K00600	ko:K00600 glyA; glycine hydroxymethyltransferase [EC:2.1.2.1]
c101792_g1_i2|m.62095	K00600	ko:K00600 glyA; glycine hydroxymethyltransferase [EC:2.1.2.1]
c104598_g1_i1|m.77391	K00615	ko:K00615 E2.2.1.1; transketolase [EC:2.2.1.1]
c104598_g1_i3|m.77393	K00615	ko:K00615 E2.2.1.1; transketolase [EC:2.2.1.1]
c104598_g1_i1|m.77391	K00615	ko:K00615 E2.2.1.1; transketolase [EC:2.2.1.1]
c97248_g1_i1|m.46692	K00616	ko:K00616 E2.2.1.2; transaldolase [EC:2.2.1.2]
c101278_g1_i3|m.59964	K00616	ko:K00616 E2.2.1.2; transaldolase [EC:2.2.1.2]
c97248_g1_i1|m.46692	K00616	ko:K00616 E2.2.1.2; transaldolase [EC:2.2.1.2]
c106083_g17_i2|m.88746	K00620	ko:K00620 argJ; glutamate N-acetyltransferase / amino-acid N-acetyltransferase [EC:2.3.1.35 2.3.1.1]
c106083_g17_i2|m.88746	K00620	ko:K00620 argJ; glutamate N-acetyltransferase / amino-acid N-acetyltransferase [EC:2.3.1.35 2.3.1.1]
c97589_g1_i1|m.47593	K00640	ko:K00640 cysE; serine O-acetyltransferase [EC:2.3.1.30]
c106840_g3_i5|m.95465	K00766	ko:K00766 trpD; anthranilate phosphoribosyltransferase [EC:2.4.2.18]
c106840_g3_i5|m.95465	K00766	ko:K00766 trpD; anthranilate phosphoribosyltransferase [EC:2.4.2.18]
c109530_g6_i5|m.118270	K00789	ko:K00789 metK; S-adenosylmethionine synthetase [EC:2.5.1.6]
c109530_g8_i1|m.118259	K00789	ko:K00789 metK; S-adenosylmethionine synthetase [EC:2.5.1.6]
c99536_g1_i3|m.53579	K00800	ko:K00800 aroA; 3-phosphoshikimate 1-carboxyvinyltransferase [EC:2.5.1.19]
c102300_g1_i1|m.64437	K00815	ko:K00815 TAT; tyrosine aminotransferase [EC:2.6.1.5]
c103542_g1_i3|m.71019	K00817	ko:K00817 hisC; histidinol-phosphate aminotransferase [EC:2.6.1.9]
c103542_g1_i4|m.71020	K00817	ko:K00817 hisC; histidinol-phosphate aminotransferase [EC:2.6.1.9]
c100393_g1_i2|m.56452	K00818	ko:K00818 E2.6.1.11; acetylornithine aminotransferase [EC:2.6.1.11]
c100393_g1_i2|m.56452	K00818	ko:K00818 E2.6.1.11; acetylornithine aminotransferase [EC:2.6.1.11]
c105464_g1_i1|m.83977	K00826	ko:K00826 E2.6.1.42; branched-chain amino acid aminotransferase [EC:2.6.1.42]
c97555_g1_i1|m.47519	K00826	ko:K00826 E2.6.1.42; branched-chain amino acid aminotransferase [EC:2.6.1.42]
c97555_g1_i4|m.47522	K00826	ko:K00826 E2.6.1.42; branched-chain amino acid aminotransferase [EC:2.6.1.42]
c107295_g1_i11|m.99289	K00850	ko:K00850 pfkA; 6-phosphofructokinase 1 [EC:2.7.1.11]
c107295_g1_i6|m.99282	K00850	ko:K00850 pfkA; 6-phosphofructokinase 1 [EC:2.7.1.11]
c107295_g1_i12|m.99292	K00850	ko:K00850 pfkA; 6-phosphofructokinase 1 [EC:2.7.1.11]
c107295_g1_i11|m.99289	K00850	ko:K00850 pfkA; 6-phosphofructokinase 1 [EC:2.7.1.11]
c99947_g1_i5|m.54843	K00872	ko:K00872 thrB1; homoserine kinase [EC:2.7.1.39]
c91819_g1_i1|m.36067	K00873	ko:K00873 PK; pyruvate kinase [EC:2.7.1.40]
c105759_g3_i4|m.86186	K00873	ko:K00873 PK; pyruvate kinase [EC:2.7.1.40]
c105759_g3_i2|m.86181	K00873	ko:K00873 PK; pyruvate kinase [EC:2.7.1.40]
c100566_g2_i1|m.57168	K00873	ko:K00873 PK; pyruvate kinase [EC:2.7.1.40]
c91198_g1_i1|m.34953	K00873	ko:K00873 PK; pyruvate kinase [EC:2.7.1.40]
c107449_g1_i1|m.100478	K00873	ko:K00873 PK; pyruvate kinase [EC:2.7.1.40]
c91819_g1_i1|m.36067	K00873	ko:K00873 PK; pyruvate kinase [EC:2.7.1.40]
c108840_g5_i2|m.112738	K00891	ko:K00891 E2.7.1.71; shikimate kinase [EC:2.7.1.71]
c98909_g1_i2|m.51506	K00927	ko:K00927 PGK; phosphoglycerate kinase [EC:2.7.2.3]
c103156_g2_i1|m.68790	K00928	ko:K00928 lysC; aspartate kinase [EC:2.7.2.4]
c102023_g13_i2|m.63079	K00930	ko:K00930 argB; acetylglutamate kinase [EC:2.7.2.8]
c102023_g13_i2|m.63079	K00930	ko:K00930 argB; acetylglutamate kinase [EC:2.7.2.8]
c101944_g1_i3|m.62719	K00948	ko:K00948 PRPS; ribose-phosphate pyrophosphokinase [EC:2.7.6.1]
c101944_g1_i1|m.62718	K00948	ko:K00948 PRPS; ribose-phosphate pyrophosphokinase [EC:2.7.6.1]
c106188_g4_i12|m.89658	K01079	ko:K01079 serB; phosphoserine phosphatase [EC:3.1.3.3]
c103206_g1_i1|m.69059	K01079	ko:K01079 serB; phosphoserine phosphatase [EC:3.1.3.3]
c106188_g4_i3|m.89649	K01079	ko:K01079 serB; phosphoserine phosphatase [EC:3.1.3.3]
c106188_g4_i9|m.89653	K01079	ko:K01079 serB; phosphoserine phosphatase [EC:3.1.3.3]
c103206_g1_i2|m.69060	K01079	ko:K01079 serB; phosphoserine phosphatase [EC:3.1.3.3]
c109342_g3_i5|m.116799	K01438	ko:K01438 argE; acetylornithine deacetylase [EC:3.5.1.16]
c109342_g3_i2|m.116791	K01438	ko:K01438 argE; acetylornithine deacetylase [EC:3.5.1.16]
c109342_g3_i3|m.116794	K01438	ko:K01438 argE; acetylornithine deacetylase [EC:3.5.1.16]
c87028_g1_i1|m.30156	K01476	ko:K01476 E3.5.3.1; arginase [EC:3.5.3.1]
c106237_g1_i10|m.90176	K01609	ko:K01609 trpC; indole-3-glycerol phosphate synthase [EC:4.1.1.48]
c85081_g2_i2|m.28247	K01623	ko:K01623 ALDO; fructose-bisphosphate aldolase, class I [EC:4.1.2.13]
c107068_g7_i1|m.97481	K01623	ko:K01623 ALDO; fructose-bisphosphate aldolase, class I [EC:4.1.2.13]
c107411_g1_i9|m.100093	K01626	ko:K01626 E2.5.1.54; 3-deoxy-7-phosphoheptulonate synthase [EC:2.5.1.54]
c107411_g1_i9|m.100093	K01626	ko:K01626 E2.5.1.54; 3-deoxy-7-phosphoheptulonate synthase [EC:2.5.1.54]
c107692_g5_i2|m.102784	K01647	ko:K01647 CS; citrate synthase [EC:2.3.3.1]
c95169_g2_i3|m.41844	K01647	ko:K01647 CS; citrate synthase [EC:2.3.3.1]
c106773_g2_i2|m.94765	K01649	ko:K01649 leuA; 2-isopropylmalate synthase [EC:2.3.3.13]
c104176_g1_i2|m.74662	K01652	ko:K01652 E2.2.1.6L; acetolactate synthase I/II/III large subunit [EC:2.2.1.6]
c104176_g1_i1|m.74660	K01652	ko:K01652 E2.2.1.6L; acetolactate synthase I/II/III large subunit [EC:2.2.1.6]
c102995_g7_i6|m.68072	K01653	ko:K01653 E2.2.1.6S; acetolactate synthase I/III small subunit [EC:2.2.1.6]
c107971_g9_i4|m.105146	K01657	ko:K01657 trpE; anthranilate synthase component I [EC:4.1.3.27]
c105012_g3_i2|m.80507	K01687	ko:K01687 ilvD; dihydroxy-acid dehydratase [EC:4.2.1.9]
c99491_g1_i1|m.53406	K01689	ko:K01689 ENO; enolase [EC:4.2.1.11]
c107430_g4_i3|m.100315	K01689	ko:K01689 ENO; enolase [EC:4.2.1.11]
c107430_g4_i2|m.100314	K01689	ko:K01689 ENO; enolase [EC:4.2.1.11]
c107430_g4_i4|m.100316	K01689	ko:K01689 ENO; enolase [EC:4.2.1.11]
c63813_g1_i2|m.16106	K01693	ko:K01693 hisB; imidazoleglycerol-phosphate dehydratase [EC:4.2.1.19]
c82004_g1_i2|m.26345	K01695	ko:K01695 trpA; tryptophan synthase alpha chain [EC:4.2.1.20]
c107892_g3_i3|m.104445	K01703	ko:K01703 leuC; 3-isopropylmalate/(R)-2-methylmalate dehydratase large subunit [EC:4.2.1.33 4.2.1.35]
c85345_g1_i1|m.28398	K01704	ko:K01704 leuD; 3-isopropylmalate/(R)-2-methylmalate dehydratase small subunit [EC:4.2.1.33 4.2.1.35]
c100065_g1_i7|m.55186	K01714	ko:K01714 dapA; 4-hydroxy-tetrahydrodipicolinate synthase [EC:4.3.3.7]
c100065_g1_i4|m.55184	K01714	ko:K01714 dapA; 4-hydroxy-tetrahydrodipicolinate synthase [EC:4.3.3.7]
c104583_g1_i2|m.77240	K01733	ko:K01733 thrC; threonine synthase [EC:4.2.3.1]
c104583_g1_i4|m.77243	K01733	ko:K01733 thrC; threonine synthase [EC:4.2.3.1]
c104708_g1_i1|m.78199	K01735	ko:K01735 aroB; 3-dehydroquinate synthase [EC:4.2.3.4]
c104708_g1_i1|m.78199	K01735	ko:K01735 aroB; 3-dehydroquinate synthase [EC:4.2.3.4]
c89071_g1_i1|m.32544	K01738	ko:K01738 cysK; cysteine synthase A [EC:2.5.1.47]
c104024_g1_i1|m.73791	K01738	ko:K01738 cysK; cysteine synthase A [EC:2.5.1.47]
c96658_g1_i2|m.45003	K01738	ko:K01738 cysK; cysteine synthase A [EC:2.5.1.47]
c96202_g1_i4|m.44006	K01738	ko:K01738 cysK; cysteine synthase A [EC:2.5.1.47]
c100559_g1_i4|m.57149	K01738	ko:K01738 cysK; cysteine synthase A [EC:2.5.1.47]
c104024_g1_i2|m.73792	K01738	ko:K01738 cysK; cysteine synthase A [EC:2.5.1.47]
c89071_g1_i1|m.32544	K01738	ko:K01738 cysK; cysteine synthase A [EC:2.5.1.47]
c105651_g9_i3|m.85379	K01739	ko:K01739 metB; cystathionine gamma-synthase [EC:2.5.1.48]
c101084_g2_i1|m.59164	K01754	ko:K01754 E4.3.1.19; threonine dehydratase [EC:4.3.1.19]
c92001_g3_i1|m.36394	K01755	ko:K01755 argH; argininosuccinate lyase [EC:4.3.2.1]
c106198_g1_i5|m.89804	K01760	ko:K01760 metC; cystathionine beta-lyase [EC:4.4.1.8]
c106198_g1_i1|m.89798	K01760	ko:K01760 metC; cystathionine beta-lyase [EC:4.4.1.8]
c106198_g1_i8|m.89808	K01760	ko:K01760 metC; cystathionine beta-lyase [EC:4.4.1.8]
c106198_g1_i3|m.89800	K01760	ko:K01760 metC; cystathionine beta-lyase [EC:4.4.1.8]
c106198_g1_i5|m.89804	K01760	ko:K01760 metC; cystathionine beta-lyase [EC:4.4.1.8]
c95186_g1_i2|m.41870	K01778	ko:K01778 dapF; diaminopimelate epimerase [EC:5.1.1.7]
c110157_g1_i6|m.123005	K01783	ko:K01778 dapF; diaminopimelate epimerase [EC:5.1.1.7]
c45138_g1_i2|m.11133	K01783	ko:K01783 rpe; ribulose-phosphate 3-epimerase [EC:5.1.3.1]
c92440_g1_i2|m.37045	K01803	ko:K01803 TPI; triosephosphate isomerase (TIM) [EC:5.3.1.1]
c98912_g1_i2|m.51524	K01803	ko:K01803 TPI; triosephosphate isomerase (TIM) [EC:5.3.1.1]
c104716_g2_i3|m.78257	K01807	ko:K01807 rpiA; ribose 5-phosphate isomerase A [EC:5.3.1.6]
c97884_g1_i3|m.48446	K01807	ko:K01807 rpiA; ribose 5-phosphate isomerase A [EC:5.3.1.6]
c110437_g2_i1|m.124893	K01814	ko:K01814 hisA; phosphoribosylformimino-5-aminoimidazole carboxamide ribotide isomerase [EC:5.3.1.16]
c110437_g2_i3|m.124903	K01814	ko:K01814 hisA; phosphoribosylformimino-5-aminoimidazole carboxamide ribotide isomerase [EC:5.3.1.16]
c109396_g3_i1|m.117225	K01817	ko:K01817 trpF; phosphoribosylanthranilate isomerase [EC:5.3.1.24]
c99221_g1_i1|m.52497	K01834	ko:K01834 PGAM; 2,3-bisphosphoglycerate-dependent phosphoglycerate mutase [EC:5.4.2.11]
c99221_g1_i3|m.52498	K01834	ko:K01834 PGAM; 2,3-bisphosphoglycerate-dependent phosphoglycerate mutase [EC:5.4.2.11]
c99221_g1_i1|m.52497	K01834	ko:K01834 PGAM; 2,3-bisphosphoglycerate-dependent phosphoglycerate mutase [EC:5.4.2.11]
c99095_g1_i2|m.52037	K01850	ko:K01850 E5.4.99.5; chorismate mutase [EC:5.4.99.5]
c105219_g3_i15|m.82027	K01915	ko:K01915 glnA; glutamine synthetase [EC:6.3.1.2]
c109131_g8_i3|m.115143	K01915	ko:K01915 glnA; glutamine synthetase [EC:6.3.1.2]
c105219_g3_i5|m.82006	K01915	ko:K01915 glnA; glutamine synthetase [EC:6.3.1.2]
c109131_g8_i1|m.115141	K01915	ko:K01915 glnA; glutamine synthetase [EC:6.3.1.2]
c91549_g1_i1|m.35580	K01940	ko:K01940 argG; argininosuccinate synthase [EC:6.3.4.5]
c103289_g5_i1|m.69483	K05359	ko:K05359 ADT; arogenate/prephenate dehydratase [EC:4.2.1.91 4.2.1.51]
c104093_g2_i3|m.74165	K05359	ko:K05359 ADT; arogenate/prephenate dehydratase [EC:4.2.1.91 4.2.1.51]
c104093_g2_i6|m.74170	K05359	ko:K05359 ADT; arogenate/prephenate dehydratase [EC:4.2.1.91 4.2.1.51]
c103289_g5_i6|m.69487	K05359	ko:K05359 ADT; arogenate/prephenate dehydratase [EC:4.2.1.91 4.2.1.51]
c103289_g5_i1|m.69483	K05359	ko:K05359 ADT; arogenate/prephenate dehydratase [EC:4.2.1.91 4.2.1.51]
c92281_g2_i3|m.36880	K11755	ko:K11755 hisIE; phosphoribosyl-ATP pyrophosphohydrolase / phosphoribosyl-AMP cyclohydrolase [EC:3.6.1.31 3.5.4.19]
c110286_g3_i1|m.123965	K12524	ko:K12524 thrA; bifunctional aspartokinase / homoserine dehydrogenase 1 [EC:2.7.2.4 1.1.1.3]
c110286_g3_i1|m.123965	K12524	ko:K12524 thrA; bifunctional aspartokinase / homoserine dehydrogenase 1 [EC:2.7.2.4 1.1.1.3]
c104314_g1_i3|m.75505	K13034	ko:K13034 ATCYSC1; L-3-cyanoalanine synthase/ cysteine synthase [EC:2.5.1.47 4.4.1.9]
c102117_g1_i1|m.63539	K13034	ko:K13034 ATCYSC1; L-3-cyanoalanine synthase/ cysteine synthase [EC:2.5.1.47 4.4.1.9]
c102117_g1_i4|m.63543	K13034	ko:K13034 ATCYSC1; L-3-cyanoalanine synthase/ cysteine synthase [EC:2.5.1.47 4.4.1.9]
c104314_g1_i3|m.75505	K13034	ko:K13034 ATCYSC1; L-3-cyanoalanine synthase/ cysteine synthase [EC:2.5.1.47 4.4.1.9]
c102742_g1_i1|m.66716	K13832	ko:K13832 aroDE; 3-dehydroquinate dehydratase / shikimate dehydrogenase [EC:4.2.1.10 1.1.1.25]
c88857_g1_i1|m.32358	K14085	ko:K14085 ALDH7A1; aldehyde dehydrogenase family 7 member A1 [EC:1.2.1.31 1.2.1.8 1.2.1.3]
c96874_g1_i2|m.45621	K14677	ko:K14677 ACY1; aminoacylase [EC:3.5.1.14]
c105639_g1_i1|m.85249	K14682	ko:K14682 argAB; amino-acid N-acetyltransferase [EC:2.3.1.1]
c105639_g1_i4|m.85254	K14682	ko:K14682 argAB; amino-acid N-acetyltransferase [EC:2.3.1.1]
c106757_g2_i1|m.94616	K15633	ko:K15633 gpmI; 2,3-bisphosphoglycerate-independent phosphoglycerate mutase [EC:5.4.2.12]
c106757_g2_i1|m.94616	K15633	ko:K15633 gpmI; 2,3-bisphosphoglycerate-independent phosphoglycerate mutase [EC:5.4.2.12]
c102178_g1_i2|m.63816	K15634	ko:K15634 gpmB; probable phosphoglycerate mutase [EC:5.4.2.12]
c107011_g9_i4|m.97057	K15634	ko:K15634 gpmB; probable phosphoglycerate mutase [EC:5.4.2.12]
c109377_g1_i2|m.117063	K15849	ko:K15849 PAT; bifunctional aspartate aminotransferase and glutamate/aspartate-prephenate aminotransferase [EC:2.6.1.1 2.6.1.78 2.6.1.79]
c109377_g1_i3|m.117064	K15849	ko:K15849 PAT; bifunctional aspartate aminotransferase and glutamate/aspartate-prephenate aminotransferase [EC:2.6.1.1 2.6.1.78 2.6.1.79]
c103268_g1_i4|m.69381	K18649	ko:K18649 IMPL2; inositol-phosphate phosphatase / L-galactose 1-phosphate phosphatase / histidinol-phosphatase [EC:3.1.3.25 3.1.3.93 3.1.3.15]
Endocytosis
c106543_g1_i3|m.92614	K00889	ko:K00889 PIP5K; 1-phosphatidylinositol-4-phosphate 5-kinase [EC:2.7.1.68]
c106543_g1_i2|m.92612	K00889	ko:K00889 PIP5K; 1-phosphatidylinositol-4-phosphate 5-kinase [EC:2.7.1.68]
c107521_g6_i3|m.101315	K00889	ko:K00889 PIP5K; 1-phosphatidylinositol-4-phosphate 5-kinase [EC:2.7.1.68]
c95614_g1_i1|m.42827	K00889	ko:K00889 PIP5K; 1-phosphatidylinositol-4-phosphate 5-kinase [EC:2.7.1.68]
c106543_g1_i7|m.92616	K00889	ko:K00889 PIP5K; 1-phosphatidylinositol-4-phosphate 5-kinase [EC:2.7.1.68]
c95614_g1_i2|m.42828	K00889	ko:K00889 PIP5K; 1-phosphatidylinositol-4-phosphate 5-kinase [EC:2.7.1.68]
c33835_g1_i1|m.8274	K01115	ko:K01115 PLD1_2; phospholipase D1/2 [EC:3.1.4.4]
c33835_g1_i2|m.8276	K01115	ko:K01115 PLD1_2; phospholipase D1/2 [EC:3.1.4.4]
c20380_g1_i1|m.4854	K01115	ko:K01115 PLD1_2; phospholipase D1/2 [EC:3.1.4.4]
c96632_g3_i2|m.44939	K03283	ko:K03283 HSPA1_8; heat shock 70kDa protein 1/8
c107580_g3_i5|m.101849	K03283	ko:K03283 HSPA1_8; heat shock 70kDa protein 1/8
c107580_g3_i3|m.101846	K03283	ko:K03283 HSPA1_8; heat shock 70kDa protein 1/8
c107580_g3_i4|m.101848	K03283	ko:K03283 HSPA1_8; heat shock 70kDa protein 1/8
c108768_g2_i4|m.112204	K03283	ko:K03283 HSPA1_8; heat shock 70kDa protein 1/8
c109250_g3_i1|m.116206	K04646	ko:K04646 CLTC; clathrin heavy chain
c94665_g1_i3|m.40676	K05754	ko:K05754 ARPC5; actin related protein 2/3 complex, subunit 5
c58135_g1_i1|m.13468	K05755	ko:K05755 ARPC4; actin related protein 2/3 complex, subunit 4
c93340_g1_i1|m.38276	K05756	ko:K05756 ARPC3; actin related protein 2/3 complex, subunit 3
c101736_g1_i7|m.61787	K05758	ko:K05758 ARPC2; actin related protein 2/3 complex, subunit 2
c61369_g1_i1|m.14892	K07889	ko:K07889 RAB5C; Ras-related protein Rab-5C
c97466_g1_i1|m.47292	K07889	ko:K07889 RAB5C; Ras-related protein Rab-5C
c82847_g1_i3|m.26920	K07897	ko:K07897 RAB7A; Ras-related protein Rab-7A
c104394_g2_i5|m.75953	K07897	ko:K07897 RAB7A; Ras-related protein Rab-7A
c104394_g2_i6|m.75954	K07897	ko:K07897 RAB7A; Ras-related protein Rab-7A
c107428_g3_i4|m.100274	K07901	ko:K07901 RAB8A; Ras-related protein Rab-8A
c102145_g3_i4|m.63683	K07904	ko:K07904 RAB11A; Ras-related protein Rab-11A
c109626_g3_i2|m.118958	K07904	ko:K07904 RAB11A; Ras-related protein Rab-11A
c102145_g2_i1|m.63679	K07904	ko:K07904 RAB11A; Ras-related protein Rab-11A
c109626_g2_i4|m.118961	K07904	ko:K07904 RAB11A; Ras-related protein Rab-11A
c102145_g3_i5|m.63687	K07904	ko:K07904 RAB11A; Ras-related protein Rab-11A
c109626_g2_i1|m.118954	K07904	ko:K07904 RAB11A; Ras-related protein Rab-11A
c102145_g3_i4|m.63683	K07904	ko:K07904 RAB11A; Ras-related protein Rab-11A
c107591_g10_i2|m.101943	K07937	ko:K07937 ARF1; ADP-ribosylation factor 1
c107591_g5_i7|m.101940	K07937	ko:K07937 ARF1; ADP-ribosylation factor 1
c107591_g10_i1|m.101941	K07937	ko:K07937 ARF1; ADP-ribosylation factor 1
c97427_g1_i2|m.47168	K10364	ko:K10364 CAPZA; capping protein (actin filament) muscle Z-line, alpha
c98490_g1_i1|m.50156	K10591	ko:K10591 NEDD4; E3 ubiquitin-protein ligase NEDD4 [EC:6.3.2.19]
c102727_g1_i3|m.66657	K11826	ko:K11826 AP2M1; AP-2 complex subunit mu-1
c98436_g1_i2|m.50012	K11866	ko:K11866 STAMBP; STAM-binding protein [EC:3.4.19.12]
c98436_g1_i5|m.50016	K11866	ko:K11866 STAMBP; STAM-binding protein [EC:3.4.19.12]
c98436_g1_i3|m.50013	K11866	ko:K11866 STAMBP; STAM-binding protein [EC:3.4.19.12]
c107100_g4_i4|m.97818	K11866	ko:K11866 STAMBP; STAM-binding protein [EC:3.4.19.12]
c98436_g1_i2|m.50012	K11866	ko:K11866 STAMBP; STAM-binding protein [EC:3.4.19.12]
c107838_g1_i1|m.103963	K12183	ko:K12183 TSG101; ESCRT-I complex subunit TSG101
c94037_g1_i1|m.39367	K12184	ko:K12184 VPS28; ESCRT-I complex subunit VPS28
c70047_g1_i1|m.19063	K12188	ko:K12188 SNF8; ESCRT-II complex subunit VPS22
c98587_g2_i5|m.50413	K12189	ko:K12189 VPS25; ESCRT-II complex subunit VPS25
c96013_g1_i4|m.43686	K12190	ko:K12190 VPS36; ESCRT-II complex subunit VPS36
c96013_g1_i4|m.43686	K12190	ko:K12190 VPS36; ESCRT-II complex subunit VPS36
c94863_g2_i1|m.41125	K12191	ko:K12191 CHMP2A; charged multivesicular body protein 2A
c94863_g1_i1|m.41124	K12191	ko:K12191 CHMP2A; charged multivesicular body protein 2A
c110673_g3_i9|m.126544	K12192	ko:K12192 CHMP2B; charged multivesicular body protein 2B
c82952_g1_i1|m.27006	K12193	ko:K12193 VPS24; charged multivesicular body protein 3
c110506_g3_i1|m.125534	K12194	ko:K12194 CHMP4; charged multivesicular body protein 4
c110506_g3_i2|m.125545	K12194	ko:K12194 CHMP4; charged multivesicular body protein 4
c110506_g3_i1|m.125534	K12194	ko:K12194 CHMP4; charged multivesicular body protein 4
c98617_g1_i3|m.50524	K12197	ko:K12197 CHMP1; charged multivesicular body protein 1
c98617_g1_i1|m.50521	K12197	ko:K12197 CHMP1; charged multivesicular body protein 1
c98003_g2_i1|m.48763	K12198	ko:K12198 CHMP5; charged multivesicular body protein 5
c73494_g1_i1|m.20718	K12199	ko:K12199 VTA1; vacuolar protein sorting-associated protein VTA1
c73494_g1_i1|m.20718	K12199	ko:K12199 VTA1; vacuolar protein sorting-associated protein VTA1
c100585_g1_i5|m.57259	K12471	ko:K12471 EPN; epsin
c110162_g3_i7|m.123033	K12471	ko:K12471 EPN; epsin
c110162_g3_i5|m.123029	K12471	ko:K12471 EPN; epsin
c109130_g4_i4|m.115131	K12479	ko:K12479 VPS45; vacuolar protein sorting-associated protein 45
c97318_g1_i1|m.46876	K12483	ko:K12483 EHD1; EH domain-containing protein 1
c91487_g2_i3|m.35462	K12486	ko:K12486 SMAP; stromal membrane-associated protein
c101959_g2_i7|m.62799	K12486	ko:K12486 SMAP; stromal membrane-associated protein
c91487_g2_i6|m.35465	K12486	ko:K12486 SMAP; stromal membrane-associated protein
c77425_g1_i2|m.22733	K12486	ko:K12486 SMAP; stromal membrane-associated protein
c101959_g2_i6|m.62798	K12486	ko:K12486 SMAP; stromal membrane-associated protein
c108410_g2_i2|m.109057	K12489	ko:K12489 ACAP; Arf-GAP with coiled-coil, ANK repeat and PH domain-containing protein
c108410_g2_i5|m.109067	K12489	ko:K12489 ACAP; Arf-GAP with coiled-coil, ANK repeat and PH domain-containing protein
c108538_g6_i4|m.110197	K12492	ko:K12492 ARFGAP1; ADP-ribosylation factor GTPase-activating protein 1
c108538_g6_i1|m.110191	K12492	ko:K12492 ARFGAP1; ADP-ribosylation factor GTPase-activating protein 1
c31013_g1_i1|m.7693	K12493	ko:K12493 ARFGAP2_3; ADP-ribosylation factor GTPase-activating protein 2/3
c74475_g1_i3|m.21204	K15053	ko:K15053 CHMP7; charged multivesicular body protein 7
c103548_g7_i2|m.71065	K17917	ko:K17917 SNX1_2; sorting nexin-1/2
c107235_g1_i7|m.98895	K18464	ko:K18464 RTSC; WASH complex subunit strumpellin
c100905_g2_i6|m.58398	K18466	ko:K18466 VPS26; vacuolar protein sorting-associated protein 26
c102043_g1_i3|m.63168	K18467	ko:K18467 VPS29; vacuolar protein sorting-associated protein 29
c102043_g1_i1|m.63166	K18467	ko:K18467 VPS29; vacuolar protein sorting-associated protein 29
c104052_g1_i1|m.73924	K18468	ko:K18468 VPS35; vacuolar protein sorting-associated protein 35
c108299_g6_i2|m.108048	K19366	ko:K19366 SPG20; spartin
c108299_g6_i3|m.108050	K19366	ko:K19366 SPG20; spartin
c108299_g6_i2|m.108048	K19366	ko:K19366 SPG20; spartin
c102110_g4_i3|m.63476	K19476	ko:K19476 IST1; vacuolar protein sorting-associated protein IST1
c106290_g6_i5|m.90716	K19476	ko:K19476 IST1; vacuolar protein sorting-associated protein IST1
c41209_g1_i1|m.9979	K19476	ko:K19476 IST1; vacuolar protein sorting-associated protein IST1
c102110_g4_i3|m.63476	K19476	ko:K19476 IST1; vacuolar protein sorting-associated protein IST1
Purine metabolism
c107466_g5_i5|m.100634	K00601	ko:K00601 E2.1.2.2; phosphoribosylglycinamide formyltransferase [EC:2.1.2.2]
c103243_g1_i1|m.69277	K00602	ko:K00602 purH; phosphoribosylaminoimidazolecarboxamide formyltransferase / IMP cyclohydrolase [EC:2.1.2.3 3.5.4.10]
c103243_g1_i2|m.69278	K00602	ko:K00602 purH; phosphoribosylaminoimidazolecarboxamide formyltransferase / IMP cyclohydrolase [EC:2.1.2.3 3.5.4.10]
c103243_g1_i1|m.69277	K00602	ko:K00602 purH; phosphoribosylaminoimidazolecarboxamide formyltransferase / IMP cyclohydrolase [EC:2.1.2.3 3.5.4.10]
c104996_g1_i2|m.80273	K00759	ko:K00759 APRT; adenine phosphoribosyltransferase [EC:2.4.2.7]
c105781_g1_i1|m.86300	K00759	ko:K00759 APRT; adenine phosphoribosyltransferase [EC:2.4.2.7]
c105524_g1_i4|m.84378	K00764	ko:K00764 purF; amidophosphoribosyltransferase [EC:2.4.2.14]
c105524_g1_i6|m.84384	K00764	ko:K00764 purF; amidophosphoribosyltransferase [EC:2.4.2.14]
c105524_g1_i1|m.84369	K00764	ko:K00764 purF; amidophosphoribosyltransferase [EC:2.4.2.14]
c110398_g2_i6|m.124656	K00856	ko:K00856 E2.7.1.20; adenosine kinase [EC:2.7.1.20]
c110398_g2_i6|m.124656	K00856	ko:K00856 E2.7.1.20; adenosine kinase [EC:2.7.1.20]
c107628_g2_i1|m.102271	K00860	ko:K00860 cysC; adenylylsulfate kinase [EC:2.7.1.25]
c107279_g3_i3|m.99170	K00860	ko:K00860 cysC; adenylylsulfate kinase [EC:2.7.1.25]
c91819_g1_i1|m.36067	K00873	ko:K00873 PK; pyruvate kinase [EC:2.7.1.40]
c105759_g3_i4|m.86186	K00873	ko:K00873 PK; pyruvate kinase [EC:2.7.1.40]
c105759_g3_i2|m.86181	K00873	ko:K00873 PK; pyruvate kinase [EC:2.7.1.40]
c100566_g2_i1|m.57168	K00873	ko:K00873 PK; pyruvate kinase [EC:2.7.1.40]
c91198_g1_i1|m.34953	K00873	ko:K00873 PK; pyruvate kinase [EC:2.7.1.40]
c107449_g1_i1|m.100478	K00873	ko:K00873 PK; pyruvate kinase [EC:2.7.1.40]
c91819_g1_i1|m.36067	K00873	ko:K00873 PK; pyruvate kinase [EC:2.7.1.40]
c108627_g2_i8|m.111033	K00939	ko:K00939 adk; adenylate kinase [EC:2.7.4.3]
c99672_g1_i3|m.54022	K00939	ko:K00939 adk; adenylate kinase [EC:2.7.4.3]
c102557_g2_i1|m.65815	K00939	ko:K00939 adk; adenylate kinase [EC:2.7.4.3]
c20757_g1_i2|m.4994	K00939	ko:K00939 adk; adenylate kinase [EC:2.7.4.3]
c92530_g4_i1|m.37160	K00940	ko:K00940 ndk; nucleoside-diphosphate kinase [EC:2.7.4.6]
c94279_g1_i1|m.39839	K00940	ko:K00940 ndk; nucleoside-diphosphate kinase [EC:2.7.4.6]
c98810_g1_i2|m.51190	K00940	ko:K00940 ndk; nucleoside-diphosphate kinase [EC:2.7.4.6]
c107708_g1_i3|m.102926	K00940	ko:K00940 ndk; nucleoside-diphosphate kinase [EC:2.7.4.6]
c92530_g4_i1|m.37160	K00940	ko:K00940 ndk; nucleoside-diphosphate kinase [EC:2.7.4.6]
c94279_g1_i1|m.39839	K00940	ko:K00940 ndk; nucleoside-diphosphate kinase [EC:2.7.4.6]
c84376_g1_i2|m.27847	K00942	ko:K00942 E2.7.4.8; guanylate kinase [EC:2.7.4.8]
c103972_g1_i9|m.73431	K00942	ko:K00942 E2.7.4.8; guanylate kinase [EC:2.7.4.8]
c101944_g1_i3|m.62719	K00948	ko:K00948 PRPS; ribose-phosphate pyrophosphokinase [EC:2.7.6.1]
c101944_g1_i1|m.62718	K00948	ko:K00948 PRPS; ribose-phosphate pyrophosphokinase [EC:2.7.6.1]
c102310_g1_i4|m.64492	K00962	ko:K00962 pnp; polyribonucleotide nucleotidyltransferase [EC:2.7.7.8]
c102310_g1_i5|m.64493	K00962	ko:K00962 pnp; polyribonucleotide nucleotidyltransferase [EC:2.7.7.8]
c102310_g1_i4|m.64492	K00962	ko:K00962 pnp; polyribonucleotide nucleotidyltransferase [EC:2.7.7.8]
c105392_g1_i5|m.83288	K01466	ko:K01466 allB; allantoinase [EC:3.5.2.5]
c105392_g1_i1|m.83283	K01466	ko:K01466 allB; allantoinase [EC:3.5.2.5]
c105392_g1_i2|m.83285	K01466	ko:K01466 allB; allantoinase [EC:3.5.2.5]
c105392_g1_i3|m.83286	K01466	ko:K01466 allB; allantoinase [EC:3.5.2.5]
c107739_g3_i2|m.103193	K01490	ko:K01490 AMPD; AMP deaminase [EC:3.5.4.6]
c102675_g3_i3|m.66361	K01510	ko:K01510 ENTPD1_3_8; apyrase [EC:3.6.1.5]
c102675_g3_i3|m.66361	K01510	ko:K01510 ENTPD1_3_8; apyrase [EC:3.6.1.5]
c95302_g1_i7|m.42148	K01517	ko:K01517 ADPRM; manganese-dependent ADP-ribose/CDP-alcohol diphosphatase [EC:3.6.1.13 3.6.1.16 3.6.1.53]
c103356_g1_i4|m.69813	K01519	ko:K01519 ITPA; inosine triphosphate pyrophosphatase [EC:3.6.1.19]
c103356_g1_i1|m.69808	K01519	ko:K01519 ITPA; inosine triphosphate pyrophosphatase [EC:3.6.1.19]
c90813_g1_i3|m.34276	K01522	ko:K01522 FHIT; bis(5'-adenosyl)-triphosphatase [EC:3.6.1.29]
c90813_g1_i3|m.34276	K01522	ko:K01522 FHIT; bis(5'-adenosyl)-triphosphatase [EC:3.6.1.29]
c105121_g1_i3|m.81293	K01835	ko:K01835 pgm; phosphoglucomutase [EC:5.4.2.2]
c105121_g1_i3|m.81293	K01835	ko:K01835 pgm; phosphoglucomutase [EC:5.4.2.2]
c95474_g1_i2|m.42513	K01923	ko:K01923 purC; phosphoribosylaminoimidazole-succinocarboxamide synthase [EC:6.3.2.6]
c95474_g1_i1|m.42512	K01923	ko:K01923 purC; phosphoribosylaminoimidazole-succinocarboxamide synthase [EC:6.3.2.6]
c106180_g4_i2|m.89581	K01933	ko:K01933 purM; phosphoribosylformylglycinamidine cyclo-ligase [EC:6.3.3.1]
c106180_g4_i2|m.89581	K01933	ko:K01933 purM; phosphoribosylformylglycinamidine cyclo-ligase [EC:6.3.3.1]
c89475_g1_i2|m.32919	K01939	ko:K01939 purA; adenylosuccinate synthase [EC:6.3.4.4]
c110233_g1_i1|m.123563	K01945	ko:K01945 purD; phosphoribosylamine--glycine ligase [EC:6.3.4.13]
c110233_g1_i6|m.123570	K01945	ko:K01945 purD; phosphoribosylamine--glycine ligase [EC:6.3.4.13]
c95607_g1_i1|m.42814	K01951	ko:K01951 guaA; GMP synthase (glutamine-hydrolysing) [EC:6.3.5.2]
c102519_g3_i1|m.65600	K01952	ko:K01952 purL; phosphoribosylformylglycinamidine synthase [EC:6.3.5.3]
c102519_g3_i3|m.65604	K01952	ko:K01952 purL; phosphoribosylformylglycinamidine synthase [EC:6.3.5.3]
c90584_g1_i2|m.34015	K02083	ko:K02083 allC; allantoate deiminase [EC:3.5.3.9]
c100609_g1_i3|m.57354	K02320	ko:K02320 POLA1; DNA polymerase alpha subunit A [EC:2.7.7.7]
c84820_g1_i2|m.28077	K02321	ko:K02321 POLA2; DNA polymerase alpha subunit B
c106908_g1_i4|m.95922	K02324	ko:K02324 POLE1; DNA polymerase epsilon subunit 1 [EC:2.7.7.7]
c103058_g1_i2|m.68376	K02325	ko:K02325 POLE2; DNA polymerase epsilon subunit 2 [EC:2.7.7.7]
c60250_g1_i1|m.14397	K02326	ko:K02326 POLE3; DNA polymerase epsilon subunit 3 [EC:2.7.7.7]
c103969_g1_i1|m.73401	K02327	ko:K02327 POLD1; DNA polymerase delta subunit 1 [EC:2.7.7.7]
c94118_g3_i1|m.39492	K02328	ko:K02328 POLD2; DNA polymerase delta subunit 2
c94118_g3_i2|m.39493	K02328	ko:K02328 POLD2; DNA polymerase delta subunit 2
c107700_g1_i4|m.102854	K02335	ko:K02335 DPO1; DNA polymerase I [EC:2.7.7.7]
c86785_g1_i2|m.29910	K02685	ko:K02685 PRI2; DNA primase large subunit [EC:2.7.7.-]
c108701_g5_i5|m.111792	K03000	ko:K03000 RPA12; DNA-directed RNA polymerase I subunit RPA12
c92167_g1_i4|m.36677	K03006	ko:K03006 RPB1; DNA-directed RNA polymerase II subunit RPB1 [EC:2.7.7.6]
c78369_g2_i1|m.23387	K03007	ko:K03007 RPB10; DNA-directed RNA polymerases I, II, and III subunit RPABC5
c306843_g1_i1|m.162528	K03008	ko:K03008 RPB11; DNA-directed RNA polymerase II subunit RPB11
c306843_g1_i1|m.162528	K03008	ko:K03008 RPB11; DNA-directed RNA polymerase II subunit RPB11
c104967_g2_i10|m.80030	K03010	ko:K03010 RPB2; DNA-directed RNA polymerase II subunit RPB2 [EC:2.7.7.6]
c104967_g2_i6|m.80026	K03010	ko:K03010 RPB2; DNA-directed RNA polymerase II subunit RPB2 [EC:2.7.7.6]
c63976_g1_i1|m.16194	K03011	ko:K03011 RPB3; DNA-directed RNA polymerase II subunit RPB3
c107755_g5_i6|m.103284	K03012	ko:K03012 RPB4; DNA-directed RNA polymerase II subunit RPB4
c107755_g5_i2|m.103281	K03012	ko:K03012 RPB4; DNA-directed RNA polymerase II subunit RPB4
c107755_g5_i3|m.103282	K03012	ko:K03012 RPB4; DNA-directed RNA polymerase II subunit RPB4
c99281_g1_i4|m.52660	K03012	ko:K03012 RPB4; DNA-directed RNA polymerase II subunit RPB4
c107755_g5_i1|m.103274	K03012	ko:K03012 RPB4; DNA-directed RNA polymerase II subunit RPB4
c107755_g5_i6|m.103284	K03012	ko:K03012 RPB4; DNA-directed RNA polymerase II subunit RPB4
c107755_g5_i2|m.103281	K03012	ko:K03012 RPB4; DNA-directed RNA polymerase II subunit RPB4
c103468_g4_i1|m.70585	K03013	ko:K03013 RPB5; DNA-directed RNA polymerases I, II, and III subunit RPABC1
c91973_g1_i1|m.36340	K03013	ko:K03013 RPB5; DNA-directed RNA polymerases I, II, and III subunit RPABC1
c103468_g4_i1|m.70585	K03013	ko:K03013 RPB5; DNA-directed RNA polymerases I, II, and III subunit RPABC1
c91973_g1_i1|m.36340	K03013	ko:K03013 RPB5; DNA-directed RNA polymerases I, II, and III subunit RPABC1
c94458_g2_i1|m.40195	K03014	ko:K03014 RPB6; DNA-directed RNA polymerases I, II, and III subunit RPABC2
c100109_g3_i6|m.55320	K03015	ko:K03015 RPB7; DNA-directed RNA polymerase II subunit RPB7
c100109_g3_i6|m.55320	K03015	ko:K03015 RPB7; DNA-directed RNA polymerase II subunit RPB7
c105349_g5_i1|m.82998	K03016	ko:K03016 RPB8; DNA-directed RNA polymerases I, II, and III subunit RPABC3
c80827_g1_i1|m.25502	K03017	ko:K03017 RPB9; DNA-directed RNA polymerase II subunit RPB9
c35762_g1_i1|m.8803	K03019	ko:K03019 RPC11; DNA-directed RNA polymerase III subunit RPC11
c97623_g1_i1|m.47668	K03020	ko:K03020 RPC19; DNA-directed RNA polymerases I and III subunit RPAC2
c108842_g3_i2|m.112768	K03021	ko:K03021 RPC2; DNA-directed RNA polymerase III subunit RPC2 [EC:2.7.7.6]
c108842_g3_i8|m.112772	K03021	ko:K03021 RPC2; DNA-directed RNA polymerase III subunit RPC2 [EC:2.7.7.6]
c108842_g3_i2|m.112768	K03021	ko:K03021 RPC2; DNA-directed RNA polymerase III subunit RPC2 [EC:2.7.7.6]
c92458_g1_i1|m.37078	K03022	ko:K03022 RPC8; DNA-directed RNA polymerase III subunit RPC8
c103318_g2_i2|m.69658	K03023	ko:K03023 RPC3; DNA-directed RNA polymerase III subunit RPC3
c108601_g1_i10|m.110714	K03024	ko:K03024 RPC7; DNA-directed RNA polymerase III subunit RPC7
c108601_g1_i6|m.110712	K03024	ko:K03024 RPC7; DNA-directed RNA polymerase III subunit RPC7
c89862_g1_i1|m.33283	K03026	ko:K03026 RPC4; DNA-directed RNA polymerase III subunit RPC4
c106640_g2_i5|m.93347	K03027	ko:K03027 RPC40; DNA-directed RNA polymerases I and III subunit RPAC1
c106640_g2_i8|m.93352	K03027	ko:K03027 RPC40; DNA-directed RNA polymerases I and III subunit RPAC1
c106640_g2_i5|m.93347	K03027	ko:K03027 RPC40; DNA-directed RNA polymerases I and III subunit RPAC1
c108900_g4_i1|m.113233	K03040	ko:K03040 rpoA; DNA-directed RNA polymerase subunit alpha [EC:2.7.7.6]
c109730_g9_i3|m.119874	K03046	ko:K03046 rpoC; DNA-directed RNA polymerase subunit beta' [EC:2.7.7.6]
c109730_g9_i3|m.119874	K03046	ko:K03046 rpoC; DNA-directed RNA polymerase subunit beta' [EC:2.7.7.6]
c104185_g1_i6|m.74755	K03504	ko:K03504 POLD3; DNA polymerase delta subunit 3
c104185_g1_i4|m.74750	K03504	ko:K03504 POLD3; DNA polymerase delta subunit 3
c99024_g1_i3|m.51835	K03787	ko:K03787 surE; 5'-nucleotidase [EC:3.1.3.5]
c91884_g1_i2|m.36167	K03787	ko:K03787 surE; 5'-nucleotidase [EC:3.1.3.5]
c91916_g1_i1|m.36228	K11808	ko:K11808 ADE2; phosphoribosylaminoimidazole carboxylase [EC:4.1.1.21]
c108954_g1_i8|m.113724	K13484	ko:K13484 TTHL; 5-hydroxyisourate hydrolase / 2-oxo-4-hydroxy-4-carboxy-5-ureidoimidazoline decarboxylase [EC:3.5.2.17 4.1.1.97]
c108954_g1_i8|m.113724	K13484	ko:K13484 TTHL; 5-hydroxyisourate hydrolase / 2-oxo-4-hydroxy-4-carboxy-5-ureidoimidazoline decarboxylase [EC:3.5.2.17 4.1.1.97]
c96205_g1_i3|m.44011	K13811	ko:K13811 PAPSS; 3'-phosphoadenosine 5'-phosphosulfate synthase [EC:2.7.7.4 2.7.1.25]
c76151_g1_i1|m.21774	K13811	ko:K13811 PAPSS; 3'-phosphoadenosine 5'-phosphosulfate synthase [EC:2.7.7.4 2.7.1.25]
c96205_g1_i3|m.44011	K13811	ko:K13811 PAPSS; 3'-phosphoadenosine 5'-phosphosulfate synthase [EC:2.7.7.4 2.7.1.25]
c107957_g2_i3|m.104961	K14641	ko:K14641 APY1_2; apyrase [EC:3.6.1.5]
c107957_g2_i1|m.104959	K14641	ko:K14641 APY1_2; apyrase [EC:3.6.1.5]
c107849_g6_i1|m.104105	K14977	ko:K14977 ylbA; (S)-ureidoglycine aminohydrolase [EC:3.5.3.26]
c106402_g3_i6|m.91453	K14977	ko:K14977 ylbA; (S)-ureidoglycine aminohydrolase [EC:3.5.3.26]
c107849_g6_i10|m.104117	K14977	ko:K14977 ylbA; (S)-ureidoglycine aminohydrolase [EC:3.5.3.26]
c107849_g6_i1|m.104105	K14977	ko:K14977 ylbA; (S)-ureidoglycine aminohydrolase [EC:3.5.3.26]
c106402_g3_i6|m.91453	K14977	ko:K14977 ylbA; (S)-ureidoglycine aminohydrolase [EC:3.5.3.26]
c97254_g1_i1|m.46699	K18151	ko:K18151 UAH; ureidoglycolate amidohydrolase [EC:3.5.1.116]
c104810_g1_i6|m.78888	K18453	ko:K18453 NUDT23; ADP-ribose/FAD diphosphatase [EC:3.6.1.13 3.6.1.18]
c104810_g1_i8|m.78891	K18453	ko:K18453 NUDT23; ADP-ribose/FAD diphosphatase [EC:3.6.1.13 3.6.1.18]
c104810_g1_i6|m.78888	K18453	ko:K18453 NUDT23; ADP-ribose/FAD diphosphatase [EC:3.6.1.13 3.6.1.18]
c107526_g1_i1|m.101348	K18532	ko:K18532 AK6; adenylate kinase [EC:2.7.4.3]
c107526_g1_i9|m.101359	K18532	ko:K18532 AK6; adenylate kinase [EC:2.7.4.3]
RNA transport
c104082_g1_i4|m.74099	K00784	ko:K00784 rnz; ribonuclease Z [EC:3.1.26.11]
c90914_g1_i3|m.34460	K00784	ko:K00784 rnz; ribonuclease Z [EC:3.1.26.11]
c110760_g3_i1|m.127001	K02516	ko:K02516 PRMT5; protein arginine N-methyltransferase 5 [EC:2.1.1.125]
c100858_g2_i2|m.58227	K03113	ko:K03113 EIF1; translation initiation factor 1
c100858_g1_i5|m.58228	K03113	ko:K03113 EIF1; translation initiation factor 1
c105203_g1_i3|m.81857	K03113	ko:K03113 EIF1; translation initiation factor 1
c100858_g2_i1|m.58225	K03113	ko:K03113 EIF1; translation initiation factor 1
c110469_g14_i2|m.125162	K03231	ko:K03231 EEF1A; elongation factor 1-alpha
c106453_g7_i6|m.91992	K03236	ko:K03236 EIF1A; translation initiation factor 1A
c106453_g7_i3|m.91988	K03236	ko:K03236 EIF1A; translation initiation factor 1A
c106453_g7_i1|m.91985	K03236	ko:K03236 EIF1A; translation initiation factor 1A
c106453_g7_i5|m.91989	K03236	ko:K03236 EIF1A; translation initiation factor 1A
c106453_g7_i6|m.91992	K03236	ko:K03236 EIF1A; translation initiation factor 1A
c101113_g1_i2|m.59356	K03238	ko:K03238 EIF2S2; translation initiation factor 2 subunit 2
c105018_g2_i1|m.80583	K03239	ko:K03239 EIF2B1; translation initiation factor eIF-2B subunit alpha
c104847_g8_i12|m.79161	K03241	ko:K03241 EIF2B3; translation initiation factor eIF-2B subunit gamma
c106358_g1_i1|m.91139	K03242	ko:K03242 EIF2S3; translation initiation factor 2 subunit 3
c99178_g1_i3|m.52339	K03243	ko:K03243 EIF5B; translation initiation factor 5B
c68636_g1_i1|m.18482	K03246	ko:K03246 EIF3I; translation initiation factor 3 subunit I
c77443_g1_i1|m.22755	K03248	ko:K03248 EIF3G; translation initiation factor 3 subunit G
c77443_g1_i3|m.22758	K03248	ko:K03248 EIF3G; translation initiation factor 3 subunit G
c77443_g1_i1|m.22755	K03248	ko:K03248 EIF3G; translation initiation factor 3 subunit G
c105107_g9_i2|m.81168	K03249	ko:K03249 EIF3F; translation initiation factor 3 subunit F
c105107_g9_i2|m.81168	K03249	ko:K03249 EIF3F; translation initiation factor 3 subunit F
c106394_g1_i1|m.91422	K03252	ko:K03252 EIF3C; translation initiation factor 3 subunit C
c94218_g1_i2|m.39690	K03254	ko:K03254 EIF3A; translation initiation factor 3 subunit A
c97603_g1_i2|m.47627	K03257	ko:K03257 EIF4A; translation initiation factor 4A
c300307_g1_i1|m.161177	K03259	ko:K03259 EIF4E; translation initiation factor 4E
c105450_g2_i1|m.83805	K03259	ko:K03259 EIF4E; translation initiation factor 4E
c105450_g2_i8|m.83822	K03259	ko:K03259 EIF4E; translation initiation factor 4E
c105065_g2_i3|m.80878	K03260	ko:K03260 EIF4G; translation initiation factor 4G
c93352_g1_i2|m.38283	K03260	ko:K03260 EIF4G; translation initiation factor 4G
c105065_g2_i2|m.80876	K03260	ko:K03260 EIF4G; translation initiation factor 4G
c106732_g5_i1|m.94332	K03262	ko:K03262 EIF5; translation initiation factor 5
c106732_g5_i2|m.94333	K03262	ko:K03262 EIF5; translation initiation factor 5
c106732_g5_i1|m.94332	K03262	ko:K03262 EIF5; translation initiation factor 5
c94651_g3_i1|m.40633	K03537	ko:K03537 POP5; ribonuclease P/MRP protein subunit POP5 [EC:3.1.26.5]
c100361_g1_i1|m.56283	K03538	ko:K03538 POP4; ribonuclease P protein subunit POP4 [EC:3.1.26.5]
c104029_g3_i2|m.73819	K03539	ko:K03539 RPP1; ribonuclease P/MRP protein subunit RPP1 [EC:3.1.26.5]
c100549_g1_i4|m.57109	K03680	ko:K03680 EIF2B4; translation initiation factor eIF-2B subunit delta
c99223_g1_i2|m.52505	K05019	ko:K05019 CLNS1A; chloride channel, nucleotide-sensitive, 1A
c106352_g3_i5|m.91104	K05749	ko:K05749 CYFIP; cytoplasmic FMR1 interacting protein
c100580_g2_i6|m.57237	K07562	ko:K07562 NMD3; nonsense-mediated mRNA decay protein 3
c100580_g2_i2|m.57231	K07562	ko:K07562 NMD3; nonsense-mediated mRNA decay protein 3
c100580_g2_i6|m.57237	K07562	ko:K07562 NMD3; nonsense-mediated mRNA decay protein 3
c105361_g1_i1|m.83078	K10577	ko:K10577 UBE2I; ubiquitin-conjugating enzyme E2 I [EC:6.3.2.19]
c101195_g1_i2|m.59705	K12160	ko:K12160 SUMO; small ubiquitin-related modifier
c101195_g1_i2|m.59705	K12160	ko:K12160 SUMO; small ubiquitin-related modifier
c105165_g3_i1|m.81596	K12876	ko:K12876 RBM8A; RNA-binding protein 8A
c91497_g1_i1|m.35477	K12877	ko:K12877 MAGOH; protein mago nashi
c109512_g7_i2|m.118137	K12878	ko:K12878 THOC1; THO complex subunit 1
c109512_g7_i5|m.118140	K12878	ko:K12878 THOC1; THO complex subunit 1
c106011_g1_i2|m.88080	K12880	ko:K12880 THOC3; THO complex subunit 3
c103372_g1_i1|m.69932	K12881	ko:K12881 THOC4; THO complex subunit 4
c88991_g1_i4|m.32482	K12881	ko:K12881 THOC4; THO complex subunit 4
c103667_g1_i3|m.71928	K12882	ko:K12882 NCBP1; nuclear cap-binding protein subunit 1
c75988_g1_i1|m.21698	K13114	ko:K13114 PNN; pinin
c110170_g3_i4|m.123081	K13126	ko:K13126 PABPC; polyadenylate-binding protein
c98639_g1_i2|m.50602	K13130	ko:K13130 SIP1; survival of motor neuron protein-interacting protein 1
c98639_g1_i2|m.50602	K13130	ko:K13130 SIP1; survival of motor neuron protein-interacting protein 1
c97099_g1_i2|m.46276	K13151	ko:K13151 SNUPN; snurportin-1
c99153_g1_i3|m.52265	K13174	ko:K13174 THOC5; THO complex subunit 5
[truncated: 3,053 more rows]

## Sheet: Table S3B
Supplementary Table S3B. Unique KEGG ontology terms identified in the A. amnicola transcriptome and select plant genomes
Metabolic pathway	Number of KO terms in Anthurium transcriptome	Number of KO terms in sorghum genome	Number of KO terms in rice genome	Number of KO terms in Arabidopsis genome
Biosynthesis of Secondary Metabolites	274	306	308	348
Ribosome	102	108	108	104
Phenylpropanoid Biosynthesis	14	15	15	20
Plant hormone signal transduction	29	49	32	42
Carbon metabolism	68	70	75	78
Protein processing in endoplasmic reticulum	52	52	59	63
Starch and sucrose metabolism	27	27	25	28
Splicosome	74	88	79	95
Plant-pathogen interaction	23	20	20	20
Biosynthesis of amino acids	76	85	87	91
Endocytosis	45	37	36	38
Purine metabolism	68	72	69	75
RNA transport	65	79	74	87
Amino sugar and nucleotide sugar metabolism	31	33	30	34
Ubiquitin-mediated proteolysis	43	49	50	52
Glycolysis/Gluconeogenesis	30	26	27	27
Glutathione metabolism	13	16	16	15
Oxidative phosphylation	57	71	81	66
Pyrimidine metabolism	55	65	62	65
RNA degradation	39	43	36	45
Glycerophospholipid metabolism	28	24	25	26
mRNA surveillance pathway	31	35	39	41
Fatty acid metabolism	19	21	21	28
Galactose metabolism	14	13	13	14
Phagosome	24	23	25	26
Cysteine and methionine metabolism	23	23	29	29
Nucleotide excision repair	33	34	32	35
Peroxisome	30	30	31	31
Ribosome biogenesis in eukaryotes	42	52	49	56
Amino acyl tRNA biosynthesis	22	23	24	24
Pyruvate metabolism	19	21	23	28
DNA replication	26	29	26	29
Phosphatidylinositol signaling system	15	12	13	13
Glycerolipid metabolism	17	17	19	18
Fructose and mannose metabolism	15	25	14	14
Homologous recombination	19	21	16	22
Carbon fixation in photosynthetic organisms	22	19	23	21
Photosynthesis	23	36	44	26
Glycine, serine and threonine metabolism	23	23	23	25
Cyanoamino acid metabolism	7	8	8	9
Glyoxylate and dicarboxylate metabolism	21	21	22	21
Proteasome	28	32	34	35
Mismatch repair	15	20	20	20
Protein export	20	23	25	25
Tyrosine metabolism	12	7	9	9
Pentose phosphate pathway	17	16	15	15
Pentose and glucuronate interconversions	9	10	10	12
Steroid biosynthesis	20	16	13	17
Inositol phosphate metabolism	17	13	16	15
Biosynthesis of unsaturated fatty acids	10	10	9	11
Fatty acid elongation	7	5	4	5
Terpenoid backbone biosynthesis	24	24	26	26
Basal transcription factors	24	26	24	28
Fatty acid biosynthesis	8	9	10	14
RNA Polymerase	23	27	25	25
Porphyrin and chlorophyll metabolism	22	23	24	26
Phenylalanine metabolism	9	9	10	10
TCA Cycle	16	16	19	19
Phenylalanine, tyrosine and tryptophan biosynthesis	16	17	17	19
Base excision repair	20	24	24	26
Sphingolipid metabolism	11	7	8	9
alpha-Linolenic acid metabolism	11	11	11	12
Sulfur metabolism	13	12	11	12
Cutin, suberine and wax biosynthesis	7	0	0	0
Ubiquinone and other terpenoid-quinone biosynthesis	12	16	15	16
beta-alanine metabolism	15	14	14	14
Arginine and proline metabolism	13	17	16	17
Lysine degradation	5	3	5	5
Fatty acid degradation	10	9	10	11
2-Oxocarboxylic acid metabolism	20	23	24	34
Ascorbate and aldarate metabolism	12	11	11	12
Alanine, aspartate and glutamate metabolism	14	20	21	22
Ether lipid metabolism	7	5	5	5
Nitrogen metabolism	8	10	10	11
Pantothenate and CoA biosynthesis	14	15	15	15
Valine, leucine and isoleucine degradation	14	15	20	19
Carotenoid biosynthesis	10	11	12	13
Biotin metabolism	5	4	6	6
Tryptophan metabolism	5	6	7	16
Folate biosynthesis	9	9	10	11
Arginine biosynthesis	13	17	16	18
Butanoate metabolism	8	6	7	7
Taurine and hypotaurine metabolism	3	2	3	2
Histidine metabolism	8	8	10	10
Valine, leucine and isoleucine biosynthesis	10	10	10	11
Thiamine metabolism	6	7	6	8
One carbon pool by folate	7	9	9	10
Propanoate metabolism	7	9	9	14
Arachidonic acid metabolism	3	3	3	3
Zeatin biosynthesis	2	4	4	6
Riboflavin metabolism	3	4	5	5
Non-homologous end joining	5	8	5	8
Flavone and flavonol biosynthesis	2	2	2	3
Sulfur relay system	5	8	9	9
Linoleic acid metabolism	2	2	2	2
Glycosaminoglycan degradation	3	4	3	4
Degradation of aromatic compounds	2	3	3	3
Lipoic acid metabolism	2	2	2	2
Vitamin B6 metabolism	3	2	4	5
Synthesis and degradation of ketone bodies	2	2	3	3
Flavonoid biosynthesis	7	12	10	12
	2293	2490	2498	2691

## Sheet: Table S4
Supplementary Table S4. Differential expression results
	Spadix_1	Spadix_2	Spadix_3	Spathe_1	Spathe_2	Spathe_3	Leaf_1	Leaf_2	Leaf_3	Root_1	Root_2	Root_3
c98322_g4	13.578	20.782	16.823	25.309	28.507	27.943	14.938	18.203	14.778	84.194	66.73	52.773
c109460_g6	38.927	49.013	65.259	13.196	19.433	18.469	22.843	10.011	29.839	4.639	7.172	8.307
c89346_g1	38.15	32.993	42.028	1.265	2.429	1.546	0.884	0	1.729	2.871	6.454	1.494
c98981_g1	13.637	13.315	13.78	5.871	7.93	7.396	7.398	6.576	8.634	2.374	3.703	3.545
c27403_g1	0	0	0	0	0	0	0	0	0	5.573	9.149	21.634
c86601_g1	0	0	0.048	0	0	0	0.094	0	0	74.051	33.799	46.619
c97363_g2	26.421	27.005	24.032	28.759	26.168	30.189	54.992	50.436	52.153	4.004	4.859	9.17
c61875_g1	28.642	27.136	29.945	32.743	22.655	43.341	18.048	19.258	20.183	136.23	112.047	85.916
c62762_g1	0	0	0	0	0	0	0	0	0	10.62	23.148	26.423
c96819_g2	25.383	31.796	29.726	3.803	4.045	6.592	11.733	11.982	6.949	3.249	3.339	6.274
c95144_g1	0	0	0	0.65	1.345	14.959	0	0	0	0	0	0
c103349_g1	95.19	121.746	121.153	17.758	25.887	28.769	60.034	62.087	38.43	20.395	17.655	15.184
c106999_g2	0.616	1.694	1.135	11.146	4.135	1.88	1.107	0.827	6.59	2.315	0.811	1.773
c104799_g2	0	0	0	0	0	0	0	0	0	20.971	45.354	1.374
c87961_g1	12.818	16.665	15.583	4.164	6.625	7.647	21.24	21.243	18.04	3.884	3.106	2.803
c111011_g2	16.069	27.697	17.347	30.277	44.256	46.433	15.998	24.932	22.292	6.894	5.363	9.699
c98895_g1	41.528	48.985	47.845	17.64	22.364	26.168	107.934	117.484	72.575	11.802	14.251	11.407
c95827_g2	0.38	0.552	0.362	29.645	14.966	14.928	14.419	14.043	27.142	1.649	1.483	4.056
c89450_g1	0	0	0	0.108	0	0	0	0	0	27.359	75.124	63.567
c95920_g1	0	0	0	0	0	0	0	0	0	20.067	8.534	3.267
c100382_g3	2.17	1.675	2.069	7.488	6.695	6.184	1.378	1.883	4.404	3.09	4.598	29.245
c63171_g1	0	0	0	0	0	0	0	0	0	0.954	5.698	8.502
c79005_g1	2.508	1.769	1.526	3.288	1.646	1.65	4.818	5.075	6.372	0	0.093	0.724
c108412_g1	0	0.262	0.343	0.262	0.823	1.128	0.86	0.827	0.185	15.478	25.051	9.402
c109915_g2	1.132	2.461	1.898	13.504	8.161	12.629	3.57	2.62	6.568	34.502	65.723	39.018
c105978_g19	95.942	134.64	116.499	34.585	41.987	36.708	60.152	70.686	48.206	35.436	35.468	42.062
c104333_g1	2.888	2.349	2.842	2.33	1.767	1.671	3.534	2.519	2.229	0.219	0.56	0.835
c83258_g1	1.25	1.535	1.774	3.92	3.895	2.674	3.817	4.923	2.131	0	0	0.26
c107449_g2	9.314	7.682	7.982	12.203	16.562	13.684	7.952	9.985	7.221	39.032	29.77	27.927
c110434_g1	22.005	40.666	35.047	28.597	62.795	64.066	47.511	39.115	48.042	11.812	10.548	7.917
c84402_g2	31.108	35.136	35.629	53.21	61.51	65.1	45.12	51.708	37.223	110.162	105.407	85.377
c108091_g1	190.068	225.966	223.004	677.282	869.888	965.002	717.519	679.21	509.938	50.636	83.378	311.151
c100390_g1	0	0	0	0	0	0	0	0	0	9.865	24.874	32.336
c94605_g1	0	0	0	0	0	0	0	0	0	19.531	51.752	48.531
c92067_g1	22.833	31.215	29.564	23.295	23.117	27.943	23.043	23.24	21.792	80.459	62.907	36.688
c100905_g1	1.022	0	0.191	0.217	1.997	3.458	0.353	0	0	1.45	3.917	0.715
c108949_g1	3.411	3.621	3.967	1.156	1.084	1.17	1.767	2.112	1.501	3.01	2.238	0.631
c247559_g1	0	0	0	0	0	0	0	0	0	5.206	14.148	11.574
c82036_g1	0.101	0	0	0	12.296	2.246	0	0	0	0	0	0
c110073_g4	22.183	39.665	36.973	28.38	39.919	47.634	27.625	30.834	32.558	8.852	3.246	8.567
c107289_g1	18.856	35.155	31.709	14.055	7.98	10.927	15.939	16.473	12.016	23.872	21.404	15.602
c76768_g1	0	0	1.469	0	47.478	16.756	0	0	0	1.152	0	0
c34167_g1	3.614	2.592	2.985	2.168	7.066	22.699	4.618	2.557	3.926	1.739	5.139	3.286
c62203_g1	0.971	1.928	1.583	3.035	2.821	1.943	4.182	3.562	8.873	0.695	0.401	0.752
c94924_g1	8.799	5.867	5.646	11.038	7.819	8.503	8.034	8.116	7.851	0.219	0.597	3.313
c109401_g2	28.288	29.728	36.163	14.696	13.079	12.964	6.468	9.922	4.698	73.743	83.816	127.746
c104167_g1	0.304	2.021	0.83	8.319	8.903	4.366	4.159	3.994	7.155	12.011	13.355	9.773
c90961_g1	0	0	0	0	0	0	0	0	0	0.795	5.577	12.121
c100235_g1	0.177	0.552	0.381	7.325	5.561	31.474	5.007	3.129	3.056	105.92	96.957	108.618
c110399_g1	0	0	0.048	0.732	0	0	0.082	0.242	0	45.49	50.484	35.009
c98520_g1	28.296	36.905	42.457	79.441	90.579	95.269	96	83.419	90.931	25.035	23.978	22.525
c100674_g1	62.047	106.316	92.868	57.645	4.216	4.199	6.373	4.846	2.871	597.126	236.49	99.81
c220142_g1	0	0	0	0	0	0	0	0	0	1.172	1.492	14.182
c65556_g1	0	0	0	0	0	0	0	0	0	1.679	6.678	4.371
c103373_g2	89.583	110.545	108.67	59.949	66.469	77.437	160.817	204.809	114.952	24.28	24.808	18.293
c92015_g1	1.731	1.787	2.003	4.354	4.336	3.322	7.257	5.864	5.6	2.106	1.418	2.905
c63123_g2	14.482	16.048	17.853	26.321	36.868	54.602	24.692	20.441	25.707	0.934	1.082	8.223
c102573_g1	236.772	253.7	332.59	363.521	509.608	453.873	279.353	301.203	270.965	124.557	153.028	126.809
c76981_g1	60.527	61.907	64.973	23.855	34.389	34.462	159.226	177.117	111.82	14.435	16.377	23.862
c109915_g8	5.328	6.101	6.018	6.404	8.522	9.328	3.593	3.473	5.698	18.418	18.196	10.571
c106280_g2	13.207	15.327	12.617	30.141	36.798	36.154	24.386	27.527	24.837	8.295	10.24	13.43
c67933_g1	0	0	0	0	0	0	0	0	0	6.795	45.27	3.777
c102435_g2	0.853	0.393	0.868	1.716	1.957	1.63	6.821	3.358	4.741	4.808	12.246	13.337
c85225_g1	0	0	0	0	0	0.042	0	0	0	5.186	11.341	13.541
c36643_g1	4.095	2.807	2.365	4.083	3.443	2.737	8.576	10.189	8.025	0.685	0.131	1.244
c106617_g2	0.811	2.199	0.401	2.105	0.09	2.726	3.534	3.116	4.861	3.169	5.064	6.942
c79867_g1	0.186	0	0.2	0.235	0.482	0.251	0.389	0.369	0.642	4.729	5.68	1.55
c84363_g2	0.743	0.777	1.154	1.328	0.412	0.564	4.712	2.073	5.415	0.149	0.345	1.309
c88011_g1	7.76	8.028	9.031	20.477	14.183	34.483	3.475	3.167	5.024	9.875	7.853	11.481
c97524_g1	15.47	22.373	27.866	17.776	1.616	1.661	5.231	4.694	10.809	2.056	2.546	14.015
c104297_g5	13.612	16.375	18.301	515.33	400.369	565.825	98.368	134.631	111.907	0.079	0.578	1.29
c2466_g1	0	0	0	0	0	0	0	0	0	8.156	4.029	0.687
c100252_g2	16.998	18.499	20.666	14.353	11.302	11.752	23.797	16.574	30.633	35.714	44.347	29.663
c42554_g1	0	0	0	0	0	0	0	0	0	3.576	10.548	16.836
c92105_g1	1.191	1.404	1.078	7.822	4.095	3.343	6.444	5.788	4.937	49.93	44.879	35.751
c107307_g3	11.399	9.862	6.876	13.802	12.607	10.76	16.222	16.091	15.8	34.8	32.558	19.305
c91854_g1	21.026	22.56	19.788	49.697	65.013	54.602	45.65	38.046	49.402	11.554	12.385	20.363
c33562_g1	0	0	0	0	0	0	0.224	0	0	4.53	6.93	11.277
c63057_g1	5.641	3.883	5.77	0	0	0	0	0	0	0	0	0
c297232_g1	0	0	0	0	0	0	0	0	0	1.907	5.857	6.395
c107521_g4	3.513	2.704	2.832	6.874	7.729	7.929	9.566	10.278	12.331	0.546	0.662	3.712
c86698_g1	139.547	113.24	120.667	0.108	0.1	0	0	0	0	0	0	0.529
c78726_g1	54.929	54.038	63.504	12.347	3.654	6.215	22.159	21.268	24.032	42.688	83.201	35.658
c106283_g2	1.596	2.302	2.089	3.116	10.349	9.245	37.073	48.426	20.933	0.169	0.187	0.464
c64042_g1	0.802	0.646	1.068	0.668	0.462	0.24	4.865	1.908	5.013	0	0	0.371
c93917_g1	0	0.543	1.059	0.19	0	0	0	0	0.25	6.477	8.31	13.124
c103656_g1	32.755	36.727	32.968	17.108	15.097	21.822	24.315	21.752	22.923	59.278	58.561	44.086
c101957_g1	11.839	11.35	11.587	9.231	11.051	8.033	12.853	12.682	15.333	1.798	3.759	6.645
c102171_g1	0.279	0.215	0.353	2.276	2.058	2.194	3.122	2.582	3.056	3.368	3.264	7.109
c64479_g1	20.224	27.763	24.49	20.26	26.208	28.361	38.841	50.677	29.176	7.441	10.343	18.005
c88009_g1	0.98	1.039	0.458	2.114	0.733	0.94	4.583	3.892	4.328	0	0	0
c92991_g1	0	0	0	0	0	0	0	0.318	0	7.798	24.155	15.323
c45173_g1	0	0	0	0	0	0	0	0	0	7.779	15.249	5.624
c79932_g2	18.78	15.664	14.162	22.617	18.128	14.437	34.211	35.617	45.291	8.494	8.254	15.017
c92982_g1	0	0	0	0	0	0	0	0	0	4.749	11.705	9.838
c81289_g1	0	0	0.525	0	44.456	15.711	0	0	0	3.119	0	0
c107502_g5	4.712	4.276	4.492	32.11	81.074	84.718	9.813	14.488	4.904	2.901	3.721	44.401
c84932_g1	0	0	0.305	0	63.056	16.975	0	0	0	2.682	0	0
c101308_g1	1.427	1.619	1.545	0.668	0.693	0.825	1.437	1.387	0.457	3.457	2.341	3.675
c82032_g1	1.469	1.862	1.259	0.316	0.321	0.334	0.907	0.776	0.348	11.107	7.657	8.195
c76177_g1	0	0	0	0	0	0	0	0	0	14.892	5.316	1.299
c92136_g1	1.216	2.077	0.668	2.294	3.955	3.28	3.428	2.43	3.132	0.646	0.336	0.316
c110544_g8	157.372	118.733	95.109	278.643	214.202	35.914	319.042	243.58	305.61	2.116	1.847	5.671
c33190_g1	32.527	47.066	29.964	0.795	0	1.776	11.192	13.293	8.699	0	0	0
c101464_g1	13.485	11.622	26.636	45.054	22.896	40.353	38.687	35.947	161.515	3.02	4.766	2.515
c99236_g2	0.262	0	0	2.963	1.365	1.17	0	0.687	0.304	4.292	1.735	1.633
c106022_g2	25.67	28.231	21.982	13.079	11.854	18.051	6.397	6.551	6.796	16.839	17.785	11.936
c97738_g1	26.345	25.124	27.17	60.852	55.648	51.384	52.188	58.45	46.531	9.12	10.884	28.837
c97555_g1	15.427	24.095	28.238	12.257	15.086	18.855	1.084	1.285	0.913	4.639	4.887	3.146
c104669_g1	1.165	1.432	1.86	0.054	0.241	0.125	0.377	0.178	0.478	4.58	1.837	3.815
c106981_g3	11.602	7.439	9.918	21.831	21.099	10.895	31.972	28.493	53.143	1.053	1.222	9.161
c95666_g1	206.28	232.74	344.072	262.719	252.847	397.214	465.498	439.713	660.111	80.349	36.989	57.952
c103015_g2	8.951	10.546	15.316	8.491	5.631	4.565	10.025	17.897	12.81	18.567	19.212	30.192
c108468_g7	0.152	0.122	0.324	1.382	1.435	3.134	3.829	1.933	2.229	2.414	8.599	5.912
c347716_g1	3.319	0	0	0	2.469	2.988	10.249	0	0	5.822	6.883	21.17
c76621_g1	4.273	4.248	4.225	15.31	16.753	17.455	9.024	12.084	6.622	22.581	20.537	18.182
c97195_g2	109.3	151.249	155.943	61.023	73.616	77.521	52.188	64.632	50.511	35.953	30.917	52.29
c59392_g1	0.726	1.254	0	0.614	1.907	0.334	4.076	2.506	4.622	0	0	0.51
c91893_g1	35.507	37.213	38.814	11.534	14.785	16.609	52.482	60.37	45.77	19.859	17.72	15.945
c103061_g2	0.583	0.571	0.887	1.319	2.73	3.896	0	0	0.402	7.014	14.195	4.353
c105502_g1	18.357	21.802	19.865	19.221	17.897	23.514	15.138	16.307	15.909	90.204	83.975	47.714
c102557_g2	26.683	27.229	29.535	19.582	20.677	27.285	59.245	77.873	48.999	1.689	1.959	1.828
c80035_g1	25.687	1.413	1.373	0	0.251	0	0	0	0	0	0	0
c97651_g1	0	0	0	1.084	0.11	0.115	0.177	0.165	0.174	37.393	36.783	21.105
c105165_g14	0	0	0	0	0	0	0	0	0	23.803	40.355	37.617
c109413_g2	3.31	3.472	2.012	6.54	5.962	5.119	2.627	5.584	3.86	0	0	0.139
c89581_g1	1.596	2.854	2.05	11.525	12.015	10.049	9.318	7.416	6.96	9.626	7.526	5.532
c86580_g1	0	0	0	0	0	0	0	0	0	3.318	9.755	9.977
c110086_g2	19.725	19.098	18.549	52.352	69.932	66.949	30.064	42.218	54.458	23.902	38.481	65.293
c203495_g1	0	0	0	0	0	0	0	0	0	1.818	5.204	5.949
c109720_g2	22.951	24.207	16.546	89.458	121.716	116.871	48.053	37.805	40.583	71.408	41.987	107.327
c106237_g1	536.756	790.239	699.94	25.508	21.812	30.148	57.654	62.52	51.272	39.439	29.257	23.361
c107806_g9	11.02	12.08	13.914	27.115	57.606	45.232	39.865	44.088	56.057	169.51	138.469	195.601
c94296_g1	0	0	0	0	0	0	0	0	0	10.57	2.621	0.798
c62125_g1	29.689	28.455	30.508	2.15	0.442	0.689	7.728	16.117	14.659	2.176	3.731	11.741
c89174_g1	125.394	140.488	123.232	135.722	126.293	198.34	83.359	93.608	90.104	613.021	522.223	333.008
c295374_g1	0	0	0	0	0	0	0	0	0	8.593	3.05	0.965
c68193_g1	0	0	0	0	0	0	0	0	0	5.027	9.345	12.195
c107954_g4	40.354	51.876	45.9	49.317	93.651	76.779	51.128	46.085	37.31	19.094	16.909	22.757
c88509_g1	9.694	15.29	14.534	22.328	16.974	21.216	12.853	12.021	10.298	43.89	46.996	36.772
c92657_g1	9.272	11.5	12.016	22.021	19.192	21.498	8.788	11.792	10.766	37.552	29.602	24.205
c105215_g2	0	0	0.048	0	0	0.052	0	0	0	7.173	18.643	24.706
c101496_g1	9.525	11.827	11.206	8.301	11.955	12.588	7.068	6.678	8.297	22.72	20.695	16.456
c100429_g1	20.874	22.953	23.88	39.535	56.482	66.751	43.011	56.72	33.982	9.885	10.352	12.121
c104177_g1	14.186	18.583	16.985	13.359	23.478	21.341	34.953	28.303	21.901	3.964	5.848	7.044
c79351_g1	0	0	0	0	0	0	0	0	0	4.083	10.921	24.586
c17379_g1	0	0	0	0	0	0	0	1.247	0	2.851	5.139	5.801
c97752_g1	0	0	0	0	0	0	0	0	0	2.96	5.167	6.831
c106631_g2	1.157	1.965	1.736	8.337	6.002	6.205	8.847	1.717	5.187	16.65	70.228	71.623
c21407_g1	0	0	0	0	0	0	0	0	0	9.954	11.984	21.217
c158027_g1	0	0	0	0	0	0	0	0	0	8.633	2.873	0.343
c108061_g11	1.123	1.02	0.658	2.439	1.486	1.024	0.459	0.712	0.924	5.116	7.209	4.436
c94702_g3	8.866	5.539	7.4	4.381	0.281	2.946	2.25	0.89	1.12	0	0	0
c103829_g6	12.345	12.024	10.338	66.506	10.339	9.945	102.479	99.727	117.594	0	2.098	3.982
c87299_g1	0.296	0.271	0.238	1.391	1.054	2.267	0.448	0.432	0.381	5.573	7.424	7.351
c101194_g1	17.167	11.622	19.96	31.478	46.474	44.229	51.587	45.297	59.265	1.222	3.311	6.367
c105106_g9	229.569	226.611	288.034	311.702	341.87	461.645	92.324	118.972	65.67	592.178	412.796	336.517
c93933_g2	21.076	22.897	22.154	10.776	5.932	7.866	18.389	8.434	19.378	3.864	4.57	4.177
c105443_g2	3.268	3.631	3.157	9.258	12.607	12.974	7.151	8.752	7.329	3.01	4.262	6.061
c89225_g1	0	0	0	0.759	0	0	0	0.178	0.076	33.727	27.308	27.639
c64800_g1	0	0	0	0	0	0	0	0	0	2.543	8.002	6.033
c63388_g1	5.007	8.983	7.019	46.617	51.653	47.854	78.482	55.13	45.781	48.39	51.985	40.661
c99357_g2	88.097	89.417	98.513	91.445	85.239	95.906	0.73	1.399	1.033	0	0	0.251
c25431_g4	0	0	0	0	0	0	0	0.191	0	27.429	40.393	72.05
c6622_g1	0	0	0	0	3.945	4.325	27.637	39.293	26.316	0	0	0
c91662_g1	1.469	0.73	0.505	0.587	0.492	0.543	9	8.599	6.177	0.04	0.261	0.056
c103288_g1	21.684	26.733	26.264	39.905	55.448	74.512	109.006	107.003	120.944	3.139	1.819	3.75
c61517_g1	0	0	0	0	0	0	0	0	0	13.849	4.169	1.188
c106273_g1	0.051	0.234	0.057	0.063	0	0.136	0.106	0.089	0.185	324.318	203.334	376.138
c79438_g1	0	0	0	0	0	0	0	0	0	20.942	49.784	66.936
c104256_g4	0	0	0	0	0	0	0	0	0	7.083	8.543	8.845
c64493_g1	31.268	36.175	33.454	19.853	22.364	18.312	21.181	21.701	19.856	9.02	9.308	12.78
c53148_g1	0	0	0	0	0	0	0	0	0	2.186	6.407	8.678
c96348_g2	1.495	0.571	2.127	1.572	0	0.418	12.476	14.59	16.029	0	0	11.973
c102405_g14	32.18	186.516	115.04	460.376	522.145	705.823	124.674	129.696	125.989	245.22	154.613	135.208
c87550_g2	4.264	7.149	7.61	18.164	19.322	15.669	17.141	19.398	24.739	18.041	20.378	32.735
c301842_g1	7.22	5.277	8.554	8.319	7.578	6.947	2.486	2.506	0.674	13.094	13.607	10.608
c78643_g1	0	0	0	0	0	0	0	0	0	11.444	6.715	12.279
c94843_g1	0.616	0.674	0.944	0.768	0.13	0.481	2.674	2.162	3.317	0.964	0.961	0.529
c78397_g1	0	0	0	0	0	0	0	0	0	50.477	9.951	1.866
c110017_g3	16.221	7.523	11.33	24.722	11.031	12.295	15.067	19.131	14.68	59.666	51.444	34.832
c49530_g1	0	0	0	0	0	0	0	0	0	16.799	5.344	1.736
c76720_g1	0	0	0	0	0	0	0	0	0	11.792	7.871	2.441
c102179_g1	1.452	1.067	1.23	2.845	2.048	1.556	8.341	8.434	7.09	0.248	0.345	1.067
c104806_g2	1.343	1.731	1.125	10.559	9.094	6.571	5.596	3.447	3.806	7.491	6.556	5.253
c90762_g1	2.339	1.563	2.012	5.149	3.463	5.014	2.344	2.913	3.154	10.799	15.92	14.85
c109865_g6	10.445	10.808	10.156	19.709	18.068	25.206	18.248	17.961	16.605	41.456	38.443	32.772
c103307_g1	0.92	0.664	1.926	4.679	2.861	3.656	4.429	4.134	3.752	0.089	1.819	1.643
c107815_g12	0.802	0.814	0.601	8.337	11.112	7.124	3.84	4.872	3.469	1.073	0.681	0.64
c103723_g1	0	0	0	0.145	0	0	0	0	0	1.52	5.419	12.919
c98437_g1	1.596	2.536	1.955	4.038	13.741	10.603	1.178	3.142	1.055	23.256	19.585	11.369
c296711_g1	0	0	0	0	0	0	0	0	0	12.1	3.842	1.364
c85303_g1	0.498	3.275	2.384	3.622	24.552	16.223	17.141	13.827	15.3	0	0	0
c2790_g1	38.446	50.042	47.378	0	0	0	0	0	0	0	0	0.158
c93309_g2	2.635	1.974	2.756	10.288	4.868	4.575	9.46	9.388	8.112	2.354	2.798	7.388
c110341_g5	0	0	0	0	0	0	0	0	0	10.302	22.467	0.659
c103599_g1	11.163	12.118	13.132	12.384	13.591	14.019	8.152	10.024	8.873	37.542	35.217	24.567
c105583_g2	26.21	36.296	34.418	0.75	0.703	1.337	1.225	0.75	0.272	0.656	0	0
c106954_g2	87.531	78.076	98.265	21.235	25.275	21.634	216.515	195.281	170.965	13.213	11.956	9.857
c93779_g1	11.687	13.081	14.372	76.586	70.082	72.82	9.436	14.755	5.742	13.282	11.08	17.291
c202734_g1	0	0	0.267	0	9.917	3.531	0	0	0	0.268	0	0
c103847_g2	13.553	9.844	10.443	13.449	7.448	10.854	7.233	9.744	5.144	1.649	1.763	3.118
c105187_g6	8.402	12.585	10.938	2.032	6.304	5.578	4.005	4.287	2.762	1.053	1.949	1.355
c119642_g1	84.61	78.301	89.473	58.521	58.017	57.381	86.022	78.624	87.07	29.744	27.252	27.5
c101787_g3	2.846	7.308	5.464	0	0	0	4.182	21.077	25.424	0	1.483	0
c98567_g1	0	0	0	0	12.276	3.468	0	0	0	0	0	0
c6924_g1	2.221	0.917	1.459	7.443	2.7	5.578	2.733	3.829	3.806	16.451	14.736	10.154
c106165_g6	7.313	6.288	5.903	26.971	52.125	46.057	32.255	30.147	22.977	3.636	7.825	69.544
c90339_g1	6.409	8.038	10.91	3.857	1.997	1.201	9.919	6.322	5.698	9.885	5.475	4.78
c88624_g1	0	0	0	0	0	0	0	0	0	2.245	7.666	6.46
c107057_g4	0	0	0	0	0	0	0	0	0	4.699	14.26	10.404
c96937_g2	8.419	10.34	8.154	20.73	20.065	19.19	21.759	30.376	48.423	14.007	16.293	19.899
c121963_g1	0	0	0	0	0	0	0	0	0	3.596	5.036	2.71
c82069_g1	0	0	0	0	0	0	0	0	0	15.816	5.978	1.142
c111019_g2	2.457	2.779	2.737	12.257	8.813	7.5	9.707	12.479	11.82	5.116	5.241	3.508
c110100_g5	3.082	12.613	7.296	43.121	51.613	33.219	3.605	3.791	1.185	881.338	634.289	330.512
c107169_g1	6.122	6.784	6.971	6.937	6.545	6.497	8.352	6.284	7.688	26.445	29.518	17.374
c104558_g1	4.83	2.18	2.06	4.977	1.074	0.815	6.939	2.633	19.063	0.02	0.354	1.504
c99634_g4	7.684	6.69	7.858	7.795	22.504	33.563	3.923	4.261	5.568	18.458	25.032	20.242
c105381_g5	111.47	127.136	109.29	142.623	147.824	182.421	90.11	88.698	75.946	477.714	460.818	302.056
c60388_g1	0	0	0	0	0	0	0	0	0	15.07	5.876	0.937
c110446_g17	0.481	0	0.353	106.935	28.968	21.509	135.724	136.412	45.346	0	0.177	0
c77919_g1	10.445	2.04	4.244	0	0.191	0	0	0	0	0	0	0
c109226_g10	0.878	1.628	0	2.385	0	0	2.227	2.506	0	13.58	2.807	6.088
c94513_g1	5.793	3.565	4.377	5.51	6.103	5.108	5.608	5.864	5.916	13.113	13.663	13.94
c93451_g1	5.548	9.02	6.609	2.827	5.149	4.043	4.865	4.541	7.84	1.58	1.203	1.29
c26559_g1	3.977	2.049	2.727	2.348	0	1.692	0	0.649	0.533	0	0	0
c103693_g3	61.152	50.033	50.02	19.022	18.69	18.302	54.414	54.506	53.143	13.948	17.049	15.741
c108757_g6	61.295	81.417	88.881	66.732	115.131	110.405	118.477	148.75	92.496	14.792	11.509	7.499
c104867_g1	1.208	0.861	0	0	0	0	4.276	4.134	9.45	0	0	1.875
c90212_g2	0	0	0	0	0	0	0	0	0	12.05	5.158	1.893
c85518_g1	39.231	30.925	27.961	30.349	32.502	39.539	21.134	13.089	15.126	69.978	108.96	103.968
c97181_g1	4.18	3.64	4.663	3.487	4.417	4.753	9.401	13.916	7.003	2.96	2.928	3.1
c117085_g1	0	0	0	0	39.046	17.497	0	0	0	1.411	0	0
c110803_g8	0.329	0.103	0.181	7.145	13.932	21.247	1.838	1.603	2.392	3.934	3.637	3.072
c109674_g1	6.485	8.393	4.73	139.38	138.91	109.528	149.484	187.738	123.575	40.612	27.942	55.381
c107309_g1	45.851	54.618	49.772	46.364	57.054	55.051	159.214	115.08	232.927	16.094	23.353	42.777
c109231_g6	60.493	76.925	84.227	29.735	35.664	36.227	346.726	443.873	270.639	16.163	17.897	23.676
c110135_g3	0	0	0	0	0	0	0	0	0	1.739	24.165	25.338
c99581_g1	7.27	6.597	6.971	8.436	12.125	11.324	6.68	7.047	8.743	23.068	23.922	14.544
c89800_g1	22.444	31.066	24.385	11.553	8.622	30.597	2.474	2.697	1.033	98.231	91.604	94.9
c102434_g1	6.417	5.858	7.124	7.027	3.423	4.022	7.41	6.678	12.103	1.838	2.126	2.385
c95175_g1	11.079	9.03	11.463	6.187	2.028	1.922	3.628	4.885	6.057	33.886	24.118	27.352
c80295_g1	0.152	0.739	0.162	0.75	0.773	1.807	0	0.89	1.794	2.335	8.319	3.1
c67707_g1	9.162	9.769	15.678	29.509	9.164	8.085	7.869	4.757	6.177	40.552	28.259	21.337
c97451_g1	5.016	3.462	5.56	0.524	0.231	0.157	0.365	0.343	1.946	0	0.065	0.121
c89811_g1	4.602	3.144	4.063	1.653	0.201	0.136	15.963	13.585	10.95	0.079	0.056	9.123
c63562_g1	12.615	16.543	13.676	40.745	47.317	46.506	33.221	30.745	33.373	71.984	65.695	52.327
c77227_g1	0.828	0.084	0.229	1.897	1.967	0.637	1.944	1.336	2.936	2.096	3.712	1.559
c103199_g1	0	0	0	0	0	0	0	0	0	8.544	22.85	20.084
c98028_g1	0	0.037	0	0	0	0	0	0.051	0	7.749	15.528	18.442
c104458_g1	9.373	10.396	10.29	11.652	11.975	15.575	7.811	9.006	8.699	27.717	23.978	19.268
c17212_g1	0	0	0	0	0	0	0	0	0	7.898	3.469	0
c101849_g1	2.584	1.89	2.241	1.427	0.261	0.24	1.237	0.611	2.632	0.298	0.485	0.91
c93968_g1	64.749	72.593	76.751	129.264	156.275	197.776	289.213	376.723	243.214	56.616	49.029	39.761
c98868_g1	18.687	19.023	20.323	31.469	38.113	34.911	20.298	15.977	15.148	77.935	76.374	61.553
c202577_g1	0	0	0	0	0	0	0	0	0	2.573	5.736	6.571
c108377_g2	248.095	240.114	279.041	1050.96	987.056	1250.03	893.227	893.113	678.141	107.341	94.999	191.331
c36824_g1	0.228	0.281	0	36.003	0.442	1.525	3.475	4.923	0.587	13.55	20.229	18.163
c96864_g1	1594.21	1777	1887.57	173.18	195.141	237.284	240.936	266.743	215.658	120.176	109.986	101.434
c99587_g2	19.05	12.838	16.804	8.265	0.883	1.88	18.92	15.163	22.086	6.736	8.944	19.704
c249153_g1	0	0	0	0	0	0	0	0	0	4.331	5.307	11.286
c70336_g1	4.872	3.275	4.053	5.934	8.241	15.251	43.753	40.59	27.892	0	0.373	0.418
c101538_g1	0	0	0	0	0	0	0	0	0	4.6	15.137	14.321
c102207_g1	24.564	20.923	27.494	8.536	10.228	12.232	21.028	16.256	29.034	1.301	2.835	3.332
c79282_g1	4.391	8.655	5.512	21.29	8.171	11.574	2.05	5.075	4.23	20.783	22.066	30.266
c83025_g1	0	0	0	0	0	0	0	0	0	2.136	5.428	4.576
c235970_g1	0	0	0	0	0	0	0	0	0	11.355	2.509	0
c106403_g1	6.451	9.844	9.527	3.161	4.788	1.18	0.401	0	0.5	86.757	60.379	32.93
c91270_g2	0	0	0.029	0	0	0.031	0	0.051	0	2.046	6.985	9.198
c33107_g1	0	0	0	0	0	0	0	0	0	11.295	2.835	1.132
c15827_g1	0	0	0	0.081	0	0	0	0	0	2.056	7.377	5.986
c38875_g1	19.979	20.137	22.688	6.187	10.499	7.573	102.09	109.101	84.45	5.067	6.351	3.824
c100052_g1	2.145	2.218	1.764	1.481	2.489	1.473	24.35	29.129	30.154	1.381	2.024	1.216
c110479_g2	146.893	188.144	213.019	184.091	332.074	275.276	50.951	84.526	62.342	0.209	0.699	0.947
c105222_g1	6.654	9.245	6.533	9.195	13.581	7.678	2.757	2.277	4.121	6.398	9.009	12.39
c93910_g1	20.283	19.687	20.609	10.776	12.868	16.035	29.557	32.755	28.98	6.716	9.942	12.121
c13557_g1	1.841	1.815	2.184	2.728	3.905	1.671	18.908	12.517	27.958	0	0	1.039
c104613_g2	5.016	6.073	2.642	63.525	46.404	9.025	32.326	22.757	40.267	0	0	0.13
c357117_g1	0	0	0	0	0	0	0	0	0	6.795	2.807	0
c64581_g1	0	0	0	0	0	0	0	0	0	6.149	22.943	31.018
c12309_g1	0	0	0	0	0	0	0	0	0	4.759	9.839	18.627
c71321_g1	0.211	0.524	2.584	0.163	647.194	204.138	2.191	0.852	0.087	34.88	1.24	1.717
c103297_g1	13.055	8.459	8.821	15.951	2.861	1.546	15.338	5.559	44.878	0	1.847	2.608
c104992_g20	0.38	0	1.707	3.911	1.014	2.674	1.661	2.506	2.012	9.428	15.258	10.608
c26869_g1	44.754	63.572	53.891	28.669	35.904	52.022	29.946	27.845	20.781	142.36	119.303	105.648
c106681_g5	1.317	3.153	1.593	9.213	17.997	6.717	17.989	13.267	37.658	59.338	63.298	69.943
c33466_g1	2.651	9.722	6.723	1.87	3.854	2.267	3.817	0	5.22	0	0	0
c79305_g1	2.677	2.583	1.802	2.737	3.282	3.426	3.829	4.376	4.437	12.895	11.285	8.492
c106881_g1	6.341	10.274	9.203	10.604	4.296	4.366	3.134	3.829	1.196	151.281	143.449	171.015
c104692_g4	0.583	0.702	1.039	5.04	10.258	10.551	1.355	1.641	2.077	9.507	8.925	6.998
c87947_g1	10.564	8.543	7.725	11.932	14.504	16.87	7.905	5.368	6.122	39.132	33.333	23.648
c101415_g1	13.519	15.907	16.699	2.276	2.208	2.141	6.314	8.523	6.242	5.494	4.113	3.323
c106249_g2	106.573	108.646	116.261	495.784	202.629	253.809	245.13	312.511	187.929	15.756	42.444	169.279
c109161_g3	66.303	55.731	76.102	379.518	357.619	442.122	282.64	351.32	166.441	13.69	25.853	13.773
c88883_g1	0.076	0.084	0	0	0	0	0.141	0	0.109	117.514	102.59	86.872
c156899_g1	0.084	0.103	0.658	3.685	3.583	1.724	4.359	5.215	11.494	0.378	0.569	0.538
c30120_g1	0.464	0.599	2.05	0	0.301	0	2.922	4.312	10.048	0	0	0
c107711_g8	11.923	10.508	12.379	12.808	9.867	11.971	6.244	7.518	7.362	15.17	21.74	19.973
c89658_g1	0.701	2.152	2.05	0	0.913	0.47	0.954	0.229	0.196	1.003	1.156	2.673
c110412_g5	86.037	111.528	118.149	207.747	270.152	213.456	311.914	367.004	361.08	0.308	0.989	3.694
c296260_g1	0	0	0	0	0	0	0	0	0	2.434	3.19	9.198
c76030_g1	0	0	0	0	0	0	0	0	0	150.695	56.294	14.803
c341326_g1	0	0	0	0	0	0	0	0	0.174	5.295	13.589	18.005
c78357_g1	0	0	0	0	0	0	0	0	0	5.712	18.849	17.198
c89991_g1	0	0	0	0	0	0	0	0	0	2.941	11.742	9.096
c87453_g1	0	0	0	0	0	0	0	0	0	15.219	2.882	1.346
c202655_g1	0	0	0	0	0	0	0	0	0	4.838	9.765	24.985
c109630_g2	47.169	63.058	71.877	9.105	8.331	8.169	7.563	8.065	10.178	11.107	9.532	9.541
c111005_g4	214.471	319.406	318.752	344.453	394.266	584.053	934.977	1709.69	388.385	87.154	67.094	33.635
c105300_g5	54.979	56.012	60.214	192.148	296.49	290.548	96.612	133.079	132.003	118.289	79.927	135.848
c105019_g2	2.457	1.048	2.708	3.893	2.148	1.671	1.708	2.926	4.948	0.288	0.672	0
c105515_g7	28.659	26.509	28.381	34.414	68.256	70.135	165.281	65.344	104.219	28.124	42.071	55.112
c79079_g1	0	0	1.316	0	30.173	14.353	0	0	0	1.55	0	0
c108685_g2	8.579	26.294	12.503	16.746	24.321	6.309	32.137	28.659	35.037	3.219	8.785	12.762
c106794_g2	10.868	10.452	7.172	4.534	1.787	1.839	7.127	4.376	6.688	2.513	2.863	3.564
c94020_g1	33.54	34.752	31.271	7.985	10.359	13.831	44.825	40.26	25.968	3.964	4.803	3.74
c109763_g1	19.472	22.672	21.696	92.104	195.904	150.602	159.509	116.721	104.882	11.345	12.441	38.248
c106766_g1	0.38	0.777	0.763	1.761	12.617	3.667	12.381	22.286	2.947	0	0.121	0.445
c90396_g1	0	0	0	0	0	0	0	0	0	24.25	5.67	1.151
c107690_g3	166.162	383.025	399.327	124.341	175.025	138.181	180.867	126.363	213.375	106.129	89.384	84.913
c93158_g1	442.587	370.169	340.009	1453.1	1212.58	2096.47	316.791	487.49	456.099	6485.21	5857.08	5304.49
c100287_g2	5.717	5.156	4.225	32.138	21.651	31.829	10.061	15.048	20.237	6.626	16.377	10.942
c107900_g4	0.566	0	0.61	3.649	2.279	1.87	0.99	0.712	1.251	29.247	35.944	24.809
c97022_g1	19.632	32.432	27.399	26.772	30.384	34.232	40.784	42.613	29.795	84.174	72.83	62.741
c104104_g1	1.765	1.488	1.879	0.804	0.602	0.376	1.367	1.476	2.414	0.358	0.737	0.91
c92999_g1	14.802	6.587	6.151	4.074	1.405	1.462	29.499	16.689	28.523	0.298	0.699	12.604
c100840_g2	0	0	0	0	0	0	0	0	0	3.437	5.717	10.478
c105675_g1	1.841	8.159	2.041	0.126	0	0	0	0	0	0	0	0
c72650_g1	0.557	0.412	0.486	0.425	0.291	0.146	0.224	0.661	0.957	20.058	27.615	3.248
c103257_g1	2.727	2.611	2.184	1.4	3.132	3.374	1.308	0.458	1.305	4.361	2.798	4.863
c95132_g1	0	0	0	0	0	0	0	0	0	2.652	8.524	9.894
c97513_g1	1.064	1.984	1.631	2.592	4.527	5.171	1.296	1.628	0.62	30.26	25.564	22.507
c77105_g1	0.464	0.29	0.515	1.617	0.151	0.47	3.334	2.76	5.992	1.003	0.765	8.724
c105728_g3	2.685	0.262	0.372	1.409	0	0	0.342	0.229	0.25	147.168	154.585	118.224
c102796_g4	19.573	20.127	16.26	1.147	4.728	1.316	4.265	2.391	1.588	1.103	0	5.866
c99190_g1	0	0.561	0	0.298	0.181	0.188	0.094	0.089	0	5.394	2.956	5.717
c105892_g1	66.159	73.416	80.375	206.004	250.95	226.451	195.77	191.732	172.205	38.794	51.09	149.139
c103468_g4	59.007	58.941	52.28	57.176	57.285	66.291	44.802	38.962	39.658	136.28	134.403	93.805
c102832_g1	0.752	0.58	0.963	0.217	0.11	0.355	0	0.254	0.076	14.395	8.291	11.75
c101834_g1	8.393	7.299	10.033	6.612	5.039	5.087	15.044	14.552	14.637	0.169	0.83	1.197
c65653_g1	0	0	0	2.755	0	0	0	0	0	12.954	33.165	4.91
c80213_g1	0.22	0	0.076	32.679	0.09	0.481	7.398	2.926	1.229	0.626	1.268	28.122
c99876_g1	22.47	11.575	12.96	14.398	18.931	10.927	33.763	33.874	46.52	4.719	1.847	4.362
c110506_g7	99.311	140.741	140.627	5.41	2.971	3.792	1.378	1.87	3.686	8.255	6.482	7.258
c10899_g1	0	0	0	0	9.074	2.121	0.353	0	0	0.248	0	0
c103689_g1	42.499	39.244	36.42	131.088	142.273	123.452	105.66	113.592	95.03	13.858	25.107	115.059
c107186_g2	189.51	217.853	219.466	201.135	211.201	270.544	106.108	106.074	82.47	764.281	610.031	333.194
c105165_g5	1.908	2.891	1.516	5.167	1.646	1.515	0.507	0.483	0.217	3.308	4.542	5.235
c90782_g1	0	0	0	0.072	0.07	0	0	0	0	54.768	28.259	38.805
c107183_g6	0	0.094	0	2.647	1.365	1.807	4.253	2.48	1.794	0.109	0	0.158
c98377_g3	0	0	0	0	0	0	0	0	0	3.914	8.935	3.453
c96629_g1	96.896	123.14	112.952	62.514	86.293	75.661	222.347	275.775	192.181	37.125	42.099	38.257
c111000_g2	21.676	29.101	17.557	33.926	54.886	22.898	59.657	39.713	122.412	16.431	13.346	27.055
c105554_g1	69.478	103.715	104.245	11.634	19.112	14.907	6.597	6.335	7.601	0	0.065	0.381
c92327_g2	5.59	14.532	9.68	10.848	14.344	23.838	70.024	192.368	34.395	36.26	20.061	16.056
c102608_g3	49.744	66.277	67.195	52.831	64.03	71.305	127.254	150.824	100.087	20.912	25.247	17.931
c85152_g1	0.346	0.524	0.658	0	0	0	15.433	0.165	9.374	0	0	0
c85839_g1	0	0	0	0	0	0	0	0	0	35.774	19.632	3.378
c88967_g1	5.674	4.735	4.206	6.503	7.829	9.851	5.396	4.274	3.088	28.482	16.256	15.249
c104588_g2	5.894	5.848	7.143	37.674	27.071	44.856	27.602	26.267	38.875	12.974	10.949	11.518
c91702_g2	14.71	7.991	9.804	55.206	27.192	18.239	60.894	50.041	55.165	0.795	3.283	45.71
c90198_g1	24.961	23.936	22.001	31.099	21.681	22.386	69.576	64.021	44.367	7.133	12.656	10.042
c69760_g1	0	0	0	0	0	0	0	0	0	2.136	9.504	5.912
c101735_g1	0	0.15	0.134	0.912	0.632	1.295	0	0	0	5.732	6.78	2.014
c106223_g6	5.354	4.978	4.826	4.01	3.563	3.896	38.876	55.04	28.795	0.735	0.811	1.327
c99416_g1	11.459	17.348	14.934	8.31	7.88	8.242	16.304	14.946	13.201	4.927	3.74	5.123
c92586_g1	33.177	49.368	45.175	0.994	0.512	0	0.836	0	0	0	0	0
c105500_g1	90.968	148.198	175.703	18.444	12.346	12.932	10.214	11.028	15.561	264.304	196.862	473.432
c92401_g1	7.355	13.203	15.24	13.982	23.608	29.249	84.573	88.482	61.788	0.705	1.184	1.216
c21364_g1	0	0	1.278	0	57.285	14.719	0.613	0	0	0.805	0	0
c61904_g1	0	0	0	0	0	0	0	0	0	4.749	13.803	13.476
c104951_g5	20.646	19.921	26.874	3.902	2.339	2.183	2.321	1.119	3.36	34.204	30.04	31.862
c115682_g1	0.177	0	0	0	0	0	0.177	0	0.152	113.202	50.53	78.667
c24579_g1	0	0	0.391	0	26.951	9.966	0	0.356	0	2.037	0	0
c98390_g1	24.023	21.989	22.249	8.418	6.565	8.326	26.224	24.563	20.313	19.302	18.252	11.833
c90840_g1	0	0	0	0	0	0	0	0	0	3.07	9.616	6.339
c109414_g2	343.707	453.644	387.358	22.617	23.799	7.615	0	0.28	0.37	0.328	0	0.742
c106990_g1	7.481	6.821	5.417	4.733	3.463	5.536	1.308	1.794	2.512	7.292	5.568	4.956
c106434_g1	515.021	613.174	678.597	130.61	148.436	172.706	159.957	213.942	162.266	34.254	22.766	38.749
c30424_g1	0	0	0	0	0	0	0	0	0	23.594	16.937	1.624
c72842_g1	10.471	8.805	10.233	26.655	25.345	24.204	37.71	42.6	37.69	4.451	5.223	8.854
c90131_g1	2.069	0.833	1.125	3.776	2.238	2.988	6.786	6.029	4.11	0	0.093	0.538
c110212_g3	557.925	803.386	697.06	117.567	132.135	132.467	46.097	58.704	38.788	413.975	384.453	353.223
c108362_g5	356.753	410.311	469.602	299.128	320.5	394.09	402.424	418.038	321.313	138.575	104.353	121.685
c86556_g5	1.258	3.556	2.06	0.316	0	0.167	0.259	0.496	0.642	0.715	0.961	6.515
c110888_g5	68.186	73.566	71.515	93.631	80.371	92.135	51.316	55.193	66.605	9.487	9.177	8.641
c110501_g3	0	0	0.439	0	0	0	0.86	0.865	0	5.921	2.546	5.049
c104929_g2	0.448	0	0	3.821	0.582	1.661	0.683	0.89	1.544	3.557	8.282	22.414
c26203_g1	0.262	1.011	1.144	0	0	0	8.682	0	7.155	0	0	0
c107611_g3	1.773	0.543	0.868	1.21	0.964	1.442	1.484	1.654	0.87	5.295	2.388	25.059
c88318_g1	17.057	16.674	21.839	29.401	29.079	26.053	40.643	37.855	55.959	2.265	6.146	10.84
c109294_g2	29.672	40.133	33.683	66.316	45.51	51.855	46.804	58.539	43.943	77.856	83.807	99.104
c109800_g8	73.21	60.747	76.36	83.984	87.327	53.589	327.347	315.462	316.909	10.968	12.05	151.524
c103170_g2	7.887	9.675	6.39	5.835	5.36	4.628	11.651	11.715	11.19	0.487	0.187	5.003
c43749_g1	0	0	0	0	0	0	0	0	0	9.865	21.236	42.007
c110037_g1	7.372	8.309	10.633	1.554	1.265	0.554	11.239	4.109	15.735	0.079	0.028	8.167
c86457_g2	45.378	73.07	70.924	22.78	29.36	21.968	17.954	16.854	16.148	52.404	61.918	44.735
c74362_g1	5.193	7.467	7.62	9.322	8.793	14.269	11.321	4.236	16.04	35.108	56.611	50.759
c106897_g3	26.261	29.55	26.998	164.527	195.853	190.422	159.002	160.631	117.257	45.758	32.325	32.781
c77854_g1	18.577	10.433	16.67	59.976	40.441	30.168	48.595	42.676	52.349	0.338	1.707	6.655
c97076_g3	6.637	12.726	12.235	13.856	24.452	25.75	25.269	33.365	23.325	5.295	7.433	6.404
c58588_g1	88.739	98.69	104.512	22.644	25.134	24.548	112.069	117.09	91.768	24.836	26.077	23.621
c25341_g1	0.828	2.377	1.488	6.648	6.424	13.089	5.03	5.966	8.71	80.021	77.045	41.459
c68767_g1	0	0	0	0	0	0	0	0	0	1.798	5.559	12.91
c102682_g4	0	0	0	0	0	0	0	0.254	0	75.283	166.663	81.953
c106050_g12	12.126	13.371	12.56	13.567	12.306	10.018	22.524	23.838	26.979	4.123	4.542	11.592
c106074_g10	10.623	9.441	9.632	127.34	153.314	124.821	206.431	216.88	138.005	3.199	5.307	18.934
c91869_g1	1.022	2.377	1.316	19.664	32.853	26.899	0.389	0.496	0.217	13.958	10.548	12.78
c106470_g1	20.882	22.888	24.967	7.009	9.094	11.125	73.216	85.773	65.322	6.954	5.409	4.9
c108941_g5	19.413	17.535	20.456	4.146	5.019	6.55	28.485	39.471	25.87	3.606	2.397	1.671
c104910_g1	0	0	0	0.081	0	0	0.082	0.038	0	43.622	32.055	51.436
c107350_g4	5.81	4.201	5.76	0.623	0.211	0.219	10.178	11.092	16.224	0	0	2.227
c67947_g1	44.095	57.051	56.552	22.762	28.356	28.79	97.508	117.739	84.308	21.597	23.129	21.662
c294330_g1	0	0	0	0	0	0	0	0	0	1.679	4.346	9.597
c105387_g1	0	0	0	0.614	0	0	0.33	0.318	0	9.815	3.246	8.297
c107596_g1	30.103	37.139	30.403	277.568	246.282	260.484	203.168	223.889	182.329	46.97	48.842	42.118
c104507_g1	0	0	0	0	0	0	0.059	0	0	2.911	6.79	13.235
c111038_g1	11.079	11.023	9.193	40.827	36.477	40.291	11.733	12.72	15.898	38.714	38.248	64.801
c108498_g3	0	0	0	0	0	0	0	0	0	2.911	10.576	6.859
c108989_g2	514.354	877.831	1299.67	448.878	796.001	1726.66	2478.94	3111.98	2445.27	350.256	100.669	104.237
c110586_g1	36.622	31.58	24.013	103.196	76.577	78.753	172.574	192.661	149.858	12.815	25.312	36.039
c108501_g3	1.452	1.535	2.48	26.23	6.785	10.363	3.24	4.083	2.371	1.053	0.55	1.262
c90461_g1	28.271	19.407	17.28	50.88	39.598	31.328	70.412	48.604	57.177	0.844	2.201	16.409
c108336_g1	57.589	50.557	66.699	93.333	112.07	123.912	35.778	48.248	47.934	2.176	2.098	6.822
c85133_g1	0	0	0	0.117	1.194	2.946	2.415	1.259	0.315	0	0.103	9.513
c106468_g9	22.605	18.827	17.786	16.412	11.483	16.526	31.289	31.33	26.925	4.739	3.609	8.214
c94242_g1	29.757	28.034	31.623	98.906	131.382	129.427	122.989	145.062	114.201	8.911	10.147	16.576
c86407_g1	14.431	16.16	23.107	97.921	68.928	99.959	0.236	0.445	0.391	0.586	0.065	1.077
c99011_g1	6.713	6.372	5.617	6.829	8.381	5.025	12.499	18.317	15.909	4.381	3.283	3.564
c69151_g1	0	0	0	0	0	0	0	0	0	1.361	11.36	0
c98837_g2	2.896	2.957	2.68	3.694	4.557	3.552	25.481	15.786	32.481	0	0.075	6.822
c109665_g3	0	0	0	0	0	0	0	0	0	2.126	6.323	10.84
c94679_g1	0.777	0.627	0.925	2.647	2.319	1.943	0.73	0.852	0.478	2.951	4.038	3.685
c26331_g1	1.68	2.349	1.65	1.563	2.359	1.504	1.213	1.603	1.555	4.918	5.111	5.16
c109437_g10	38.775	58.725	93.306	245.918	150.745	150.153	79.613	60.777	74.152	372.658	141.416	127.56
c115509_g1	0	0	0	0	0	0	0	0	0	3.467	8.832	10.775
c105688_g2	50.031	57.939	54.96	70.399	72.311	112.943	42.905	56.847	44.378	290.7	230.344	167.711
c29422_g1	0	0	0	0	0	0	0	0	0	1.113	7.713	6.163
c104274_g1	0	0	0	0	0	0	0	0	0	2.543	5.922	8.075
c76816_g1	0	0	0	0	0	0	0	0	0	2.474	6.286	6.617
c10750_g1	0	0	0	0	0	0	0	0	0	1.49	8.655	14.878
c83698_g1	5.235	8.908	7.934	17.848	20.627	31.338	12.37	15.29	7.481	1.073	3.096	10.265
c96168_g1	3.817	2.358	2.985	0.777	0.231	0.115	2.497	2.073	4.524	1.907	1.651	5.3
c76886_g1	6.308	5.025	5.989	20.233	16.06	23.378	14.549	12.351	9.689	47.715	39.124	53.831
c86025_g1	0	0	0.887	0	55.849	17.529	0	0	0	2.603	0	0
c13117_g1	0	0	0	0	0	0	0	0	0	11.276	31.514	22.655
c91576_g1	14.203	15.121	18.453	98.219	103.999	75.223	0.73	2.379	0.739	0	0	0
c89753_g1	14.836	12.033	18.663	4.272	4.748	4.22	37.297	45.666	30.97	1.58	3.199	3.174
c109949_g1	0.279	0.066	0.162	0.524	0.1	0.063	0.589	0.343	0.391	23.405	18.214	13.755
c103828_g1	68.177	72.462	74.91	60.165	66.67	101.547	45.449	48.032	45.226	258.492	217.081	131.765
c68578_g1	0	0	0	0	0	0	0	0	0	5.543	7.638	9.151
c107156_g3	4.678	4.286	4.559	3.487	10.75	38.86	13.595	16.435	1.033	14.325	27.961	108.339
c77646_g1	15.917	20.371	15.135	14.822	17.174	19.273	80.803	92.26	47.847	8.802	7.732	5.587
c99560_g2	0	0	0	0	0	0	0	0	0	2.762	5.064	8.288
c100551_g1	11.425	13.98	10.7	142.361	39.337	34.451	50.81	54.201	49.913	760.904	481.177	543.737
c91903_g1	0	0	0	0	0	0	0	0	0	10.769	2.276	0.687
c78560_g1	0	0	0	0	0	0	0	0	0	2.096	8.217	11.017
c82792_g1	3.217	3.191	2.832	3.261	2.088	2.653	3.77	3.905	2.11	31.84	24.519	19.992
c78867_g1	0.38	0.309	0.134	0.948	0.161	1.859	0	0.254	1.294	4.143	2.901	2.348
c106080_g1	65.045	83.69	83.827	13.558	20.587	16.714	176.497	223.355	173.923	31.989	37.66	36.679
c95352_g1	0	0	0	0	13.982	5.254	0	0	0	0	0	0
c105011_g11	223.059	275.484	280.911	13.504	1.205	2.173	3.746	4.274	1.881	3.974	3.731	8.659
c77582_g1	2.559	7.196	5.14	15.319	28.025	28.267	25.293	28.76	18.899	0	0	0
c105057_g2	11.011	14.784	14.353	5.645	4.708	3.04	5.996	7.81	6.177	0.844	2.397	2.163
c92380_g1	0.692	0	0	0	0	0	0	0	0.152	15.349	15.333	19.695
c89634_g1	36.132	39.73	36.687	12.871	18.299	21.947	12.275	17.16	14.343	16.024	15.407	17.644
c78049_g1	0	0	0.706	0	46.384	15.022	0	0.432	0	2.394	0	0
c103952_g13	19.641	17.638	20.628	15.22	15.287	18.625	44.978	44.712	36.592	7.659	9.382	7.397
c102452_g1	20.772	23.206	21.763	41.793	49.375	41.544	14.95	16.129	10.537	56.596	58.588	31.964
c104497_g1	12.877	11.444	10.805	17.008	14.565	17.048	15.138	16.714	16.779	49.592	45.541	31.073
c105417_g1	0.735	0.814	1.039	1.337	0.201	0.052	5.89	2.341	10.352	0	0.047	1.262
c102274_g3	1.917	1.132	1.535	1.003	1.385	1.567	4.583	3.358	5.644	0.497	0.131	0.789
c110465_g2	0	0	0	0	0	0	15.48	11.55	6.818	0	0.14	0
c230113_g1	0	0	0	0	0	0	0	0	0	9.785	3.572	1.049
c43229_g1	0	0	0	0	0	0	0	0	0	5.822	17.916	12.975
c103530_g1	25.383	41.19	33.712	63.444	76.456	86.901	143.747	178.554	107.427	14.753	17.095	19.537
c103732_g2	0	0	0.048	0	0.06	0	0	0	0	7.143	15.911	16.066
c12621_g1	0.042	0	0	0.054	0.06	0	0	0	0	3.547	4.15	7.49
c107992_g6	17.26	20.633	17.814	36.843	42.088	42.098	20.498	23.774	16.192	60.798	49.477	54.36
c68717_g1	9.685	13.764	11.568	8.617	13.892	5.139	18.684	11.881	22.825	37.88	39.982	45.06
c81853_g1	0	0	0	0	0	0	0	0	0	4.461	11.537	6.97
c103754_g2	0	0	0	0	0	0	0	0	0.13	17.763	5.969	2.2
c106964_g6	0	0	0	0	0	0	0	0	0	2.543	6.016	5.68
c91667_g1	0	0	0	0	0	0	0	0	0	6.06	4.635	1.828
c60381_g1	9.82	12.857	15.306	51.702	85.129	102.706	110.902	114.533	60.613	21.14	16.06	12.427
c25933_g1	0	0	0	0	0	0	0	0	0	2.871	9.159	7.1
c110662_g2	6.308	1.928	5.36	8.888	12.467	24.747	16.045	6.869	14.756	30.171	77.036	129.686
c101254_g1	27.266	29.419	27.313	21.136	18.74	22.344	92.89	110.984	87.157	27.488	26.748	19.741
c76575_g1	0	0	0	0	0	0	0	0	0	2.533	5.269	4.724
c323803_g1	0	0	0	0	0	0	0	0	0	5.394	10.045	5.689
c85416_g1	0	0	0	0	0	0	0	0	0	21.051	22.365	15.128
c88266_g1	0	0	0	0	0	0	0	0	0	2.076	8.823	11.304
c103589_g6	0	0	0	0	0	0	0	0	0	2.325	8.301	6.747
c107350_g12	1.875	7.242	3.452	31.397	49.536	25.071	1.531	1.399	1.12	66.133	57.992	25.505
c92051_g1	0.068	0.131	0.267	0.443	0.783	0.47	0.565	0.064	0	19.442	15.025	8.427
c109530_g2	0.093	0.056	0.095	16.295	0.472	0.543	1.449	1.908	0.696	25.641	21.367	16.771
c77602_g1	9.508	9.432	6.485	17.893	24.753	19.607	15.185	21.383	13.876	3.06	2.322	3.508
c103881_g1	0.169	0.159	0.248	0.072	0.05	0.021	0	0.102	0.065	12.716	9.205	10.618
c92692_g1	1.967	2.667	1.86	1.617	1.827	2.841	1.425	2.023	2.338	11.782	14.288	7.406
c98210_g1	20.426	23.515	23.603	17.902	18.479	34.148	18.354	17.045	18.541	72.402	47.434	80.189
c107001_g5	7.321	7.317	7.553	29.509	14.193	20.38	12.429	15.506	25.446	54.063	64.1	43.25
c104861_g2	1.191	2.405	2.041	14.741	21.992	22.543	8.941	10.392	2.882	5.712	4.001	1.16
c109145_g6	0.27	0.318	0.801	1.644	1.205	0.564	12.617	11.55	7.764	0.616	1.194	0.473
c98968_g1	0	0	0.057	0	0	0	0	0	0	15.17	36.382	55.743
c111175_g3	3.859	10.63	7.753	2.872	5.631	4.513	6.609	3.791	2.262	0.348	0.131	0.501
c105517_g1	1.976	1.048	2.022	10.929	10.831	12.17	9.177	15.099	10.32	2.156	3.302	0.882
c98466_g2	56.246	78.347	82.511	2.565	1.184	0.449	1.025	1.425	2.229	1.977	1.819	3.759
c75876_g3	0	0	0	0	0	0	0	0	0	6.845	9.942	0.817
c106392_g1	46.797	47.3	56.171	28.181	33.184	34.211	13.642	16.384	18.073	36.946	41.838	42.192
c107558_g10	3.437	4.267	4.053	3.622	3.684	3.583	5.784	7.594	5.024	2.096	2.126	1.726
c100251_g1	110.415	120.904	126.179	86.296	86.323	123.264	39.453	40.018	40.681	117.792	130.458	78.983
c109165_g2	260.643	252.4	280.3	580.915	383.586	372.968	674.803	645.603	511.808	0.06	13.505	153.436
c106492_g1	2.297	2.424	2.632	1.77	1.255	1.515	10.791	15.277	7.884	0.457	0.653	0.715
c60600_g1	0	0	0	0	0	0	0	0	0	10.421	3.115	0
c94595_g1	0	0	0	0	0	0	0	0	0	1.798	8.953	13.551
c110262_g3	0	0.299	0.267	2.159	0.161	0.491	1.249	0.725	0.207	75.303	48.124	50.35
c95360_g1	15.351	19.089	22.402	53.364	44.246	46.506	47.228	57.788	94.606	87.591	78.911	101.787
c110419_g5	54.802	63.048	70.666	168.275	230.011	257.988	200.423	213.624	185.895	20.783	24.818	42.731
c93574_g1	12.303	12.773	12.34	26.402	29.641	24.068	32.079	26.458	28.491	1.649	2.761	10.191
c106526_g1	20.367	22.326	24.156	6.928	10.871	9.809	26.436	32.437	23.14	10.709	12.357	10.478
c104868_g3	18.028	23.617	21.324	18.471	9.134	5.265	17.376	25.453	20.541	3.189	1.819	6.302
c93085_g1	19.886	23.309	18.415	25.788	25.435	22.47	41.15	27.361	29.361	2.98	4.654	11.704
c45354_g1	0	0	0	0	0	0	0	0	0	2.374	5.232	5.801
c106014_g1	846.864	1129.16	1141.54	291.875	305.293	353.246	262.059	257.534	245.476	262.605	256.588	227.027
c107057_g14	0	0	0	0	0	0	0	0	0	2.533	11.36	8.325
c85718_g1	7.042	7.963	9.365	21.217	34.911	31.213	52.93	49.227	89.169	23.564	28.958	57.747
c101109_g1	21.803	23.954	24.681	9.105	9.305	11.136	31.548	35.871	30.959	17.047	15.706	10.608
c25960_g1	0	0	0	0	0	0	0	0	0	4.669	19.949	15.759
c204518_g1	0	0	0	0	0	0	0	0	0	21.895	47.826	64.226
c143886_g1	0	0	0	0	0	0	0	0	0	7.729	5.297	0
c91552_g1	0	0	0	0	0	0	0	0	0	5.136	11.014	10.191
c87863_g1	2.635	1.591	1.24	0.768	0.231	1.055	0.353	0.687	0.598	34.234	23.325	5.077
c107689_g1	3.2	3.453	3.929	16.331	14.906	16.003	8.058	9.858	12.44	2.792	3.171	5.123
c107253_g4	33.557	39.936	34.761	41.595	43.051	47.519	34.529	37.169	50.141	107.44	102.581	101.805
c108346_g12	5.962	7.682	7.4	19.646	27.182	40.677	30.17	42.727	29.154	66.819	51.426	32.401
c89073_g1	0	0	0	0	0	0	0	0	0	2.533	6.165	7.518
c106192_g5	0	0.309	1.307	2.403	0.622	1.295	0	0	1.229	6.984	10.063	6.469
c87676_g1	0	0	0.067	0	8.753	2.831	0	0	0	0.944	0	0
c89071_g1	2.829	2.311	2.46	2.15	2.078	0.951	12.099	12.453	15.539	2.166	3.292	2.051
c105683_g1	47.093	64.939	45.213	1.499	0.512	2.726	1.696	0.852	0.685	0	1.259	2.989
c48996_g1	0	0	0	0	0	0	0	0	0	23.177	23.372	2.766
c102948_g1	0.11	0	0.305	1.689	16.271	5.453	6.102	3.256	31.742	0.328	0.187	0.232
c100673_g1	19.379	24.591	31.547	95.157	154.519	198.152	131.33	102.436	92.018	66.719	36.532	70.407
c104992_g1	26.354	25.816	42.257	7.334	4.286	6.884	3.699	4.694	7.394	0.705	3.283	5.29
c15151_g1	230.152	265.921	290.819	109.537	124.295	128.675	112.87	106.43	96.629	102.702	99.541	95.271
c66703_g1	0.988	3.996	1.278	40.998	30.926	19.012	35.825	29.384	41.703	15.637	16.107	21.495
c110061_g6	4.264	5.904	5.054	7.235	5.942	3.092	16.964	13.725	21.498	0	0.224	0.548
c73880_g1	52.455	68.803	54.168	52.939	58.399	61.287	319.477	386.212	246.128	57.848	71.375	44.912
c99926_g1	4.416	5.904	5.588	5.194	6.284	7.626	19.638	25.059	12.505	4.639	5.241	4.947
c55695_g1	0	0	0	0	0	0	0	0	0	2.891	9.308	9.532
c98532_g2	12.599	9.404	10.5	43.609	47.327	40.071	45.214	51.975	36.429	7.58	6.967	22.516
c107002_g4	18.957	22.794	22.516	9.042	12.095	9.631	34.623	37.092	26.827	11.007	11.462	7.007
c98599_g1	41.469	85.478	19.321	17.631	64.773	26.303	92.996	142.797	61.048	13.988	11.042	10.07
c86821_g2	1.537	0.805	0.83	1.526	0.472	0.24	2.439	1.476	5.144	0.328	0.448	0.371
c105229_g7	13.57	13.418	12.789	37.358	35.061	47.885	29.063	30.923	28.871	5.762	7.433	13.625
c101789_g1	8.25	6.662	7.515	3.938	4.025	4.398	7.716	10.329	9.243	3.437	2.201	3.248
c100092_g1	0.076	0.084	0.038	0.045	0	0	0.071	0	0.12	15.557	10.847	18.952
c107621_g2	17.977	16.16	20.723	130.89	153.926	137.084	94.315	70.546	67.507	1.043	5.204	8.52
c94141_g2	1.942	2.845	3.5	5.69	13.33	13.005	18.684	22.744	21.118	0.596	0.905	0.78
c109641_g9	18.459	18.686	18.654	21.615	21.551	26.293	16.163	16.18	17.605	61.007	44.767	41.125
c77167_g1	0.616	0.253	0.334	0.641	0.532	1.222	4.547	2.786	5.568	0	0.224	0.845
c93965_g1	453.582	633.994	621.063	1797	2644.17	3870.66	20306.2	30130.8	13067.4	89.827	115.508	64.244
c109636_g4	11.594	20.361	24.509	0.289	0.06	0.125	1.025	0.356	1.109	0.338	0.205	1.058
c12912_g1	0	0	0	0	0	0	0	0	0	8.236	28.483	22.108
c82133_g1	17.344	10.723	21.543	94.191	77.631	101.599	157.412	270.458	104.621	0	2.751	12.195
c90330_g1	0	0	0	0	0	0	0	0	0	3.378	7.368	8.232
c185139_g1	0	0	0	0	0	0	0	0	0	2.772	7.601	4.26
c95923_g1	0.076	0.187	0.172	0.099	0.301	0	0.153	0.445	0.652	21.329	9.989	22.405
c151116_g1	1.596	8.852	2.079	22.879	4.718	0	34.022	6.246	6.427	95.678	107.571	72.755
c20328_g1	4.214	4.173	4.454	15.409	22.223	17.487	32.715	28.76	43.562	19.432	24.939	12.641
c108571_g5	25.678	28.895	30.717	40.303	45.169	51.123	29.499	34.764	24.076	111.474	124.181	72.607
c383575_g1	14.684	6.887	5.064	7.371	2.178	1.149	8.058	6.373	25.207	0	0	3.518
c102287_g3	0	0	0	0	0	0	0	0	0	4.371	12.684	6.358
c35066_g1	0.296	0	0.324	2.782	0	0	8.777	9.133	7.645	33.469	20.593	11.769
c106946_g4	7.541	8.552	7.801	5.185	6.906	5.526	20.109	22.477	13.778	2.225	2.928	2.886
c98956_g1	2.635	2.274	2.48	0.831	1.184	1.045	2.25	1.679	2.621	1.152	0.877	0.51
c100902_g1	0	0	0	0	0	0	0	0	0	2.096	7.107	6.933
c78500_g1	6.84	4.445	1.917	0	0	0	0	0	0	0	0	0
c96774_g1	22.959	21.905	22.602	9.412	8.05	8.973	45.944	42.435	46.727	8.722	10.399	8.901
c80430_g1	0.633	0.552	0.315	8.418	7.518	9.078	13.736	20.594	9.297	0.497	1.334	0.121
c109637_g1	1.317	0.926	0.734	1.463	1.696	2.392	0.636	1.285	1.022	4.292	4.038	3.944
c45387_g1	0	0	0.257	0	0.301	0	0	0	0.402	109.914	183.385	243.603
c15499_g1	0.321	0.402	1.945	1.021	0.422	0	2.662	0.649	3.893	60.5	57.861	63.019
c96458_g2	0	0	0	0	0	0	0	0	0	2.096	6.099	5.077
c80728_g1	20.3	27.688	23.384	3.956	4.025	3.614	16.08	21.281	9.928	5.692	7.209	5.392
c101543_g1	0	0	1.259	0	48.692	12.003	0	0	0	1.46	0	0
c97748_g2	8.267	11.65	10.414	2.827	2.71	2.622	10.002	9.655	7.068	1.113	0.886	1.244
c106955_g15	0	0	0	0	0	0	0	0.254	0	8.822	19.576	18.005
c98829_g2	0	0	0	0	0	0	0	0	0	2.782	6.911	4.279
c105201_g1	7.735	7.402	6.037	11.968	12.115	9.307	11.957	11.792	10.624	23.495	21.759	19.24
c103568_g1	0	0	0	0	0	0	0	0	0	5.196	15.09	12.084
c106697_g1	1.376	3.79	3.986	13.847	11.242	31.829	7.233	3.371	2.664	94.536	98.375	64.476
c110275_g3	1.934	2.208	3.729	6.25	6.273	1.64	0.177	0.852	0.381	7.54	4.654	3.193
c2429_g1	0	0	0	0	0	0	0	0	0	4.182	8.403	7.573
c33707_g1	0	0	0	0	0	0	0	0	0	3.954	12.106	10.701
c63020_g1	1.883	2.162	1.688	3.188	5.31	5.171	5.16	3.256	3.393	0.636	0.485	0.687
c105196_g1	34.595	30.345	33.397	173.369	277.65	351.261	124.909	129.187	125.358	26.217	37.511	277.108
c110219_g2	19.084	20.389	21.229	19.212	19.061	23.274	17.506	18.877	17.323	52.255	47.639	43.492
c2408_g1	48.047	69.58	69.427	51.991	51.182	29.092	45.308	64.263	53.121	0.775	1.511	2.348
c257607_g1	0	0	0	0	0	0	0	0	0	19.61	1.222	0
c65783_g1	0	0	0	0	0	0	0	0	0	3.755	10.828	9.894
c95671_g1	0.135	0	0.076	0	0	0.084	0.954	0.522	1.392	78.283	84.898	83.855
c95634_g1	0	0	0	0	0	0	0	0	0.065	4.709	11.77	16.307
c86389_g2	0.38	2.096	3.834	17.035	0.502	1.066	3.299	2.493	1.327	19.293	11.9	35.723
c111117_g2	19.278	11.088	17.633	9.358	5.31	7.49	5.985	4.427	7.416	9.706	7.265	5.012
c94373_g1	3.926	3.537	3.166	13.648	9.636	10.864	13.701	12.669	10.2	16.809	15.631	18.414
c99385_g1	1.148	0.627	0.935	0.957	0.994	0.512	10.343	7.798	18.541	0.974	1.156	2.07
c108822_g1	0	0	0	0	0	0	0	0	0	21.458	5.642	1.114
c103630_g9	3.141	4.594	5.14	8.942	7.056	5.495	4.665	5.47	5.165	0.169	1.455	2.757
c93898_g1	2.347	2.208	1.86	0.397	0	0.575	1.508	1.043	1.272	1.679	1.399	1.327
c13673_g1	0	0	0	0	0	0	0	0	0	2.086	5.531	11.017
c94837_g2	14.042	19.229	14.105	22.238	74.168	54.424	117.193	94.779	105.208	2.931	3.619	4.835
c102119_g1	3.732	3.874	4.921	5.501	14.123	9.966	11.015	12.924	10.298	0.338	0.457	0.473
c102509_g2	5.826	5.942	6.628	9.213	9.887	7.918	12.511	10.85	10.32	19.322	25.536	22.581
c25768_g1	0	0	0	0	0	0	0	0	0	1.331	8.03	9.875
c108845_g1	3.428	3.724	2.899	7.054	5.802	4.826	9.248	8.891	8.634	1.56	1.903	3.907
c96198_g1	0	0	0	0	0	0	0	0	0	2.255	5.708	5.68
c100753_g1	0	0	0	0.415	0	0	0	0	0	11.822	7.079	8.464
c104113_g7	1.638	2.526	2.871	9.15	11.583	11.794	1.414	2.709	3.447	5.941	5.213	5.3
c106566_g1	0.177	0.215	0.134	0.298	5.721	0.397	0.365	0.343	0.913	27.677	20.593	291.735
c87614_g1	0	0	0	0	0	0	0	0	0.054	27.18	7.275	1.411
c110806_g3	73.32	113.605	97.932	33.348	13.882	20.057	2.757	2.798	2.207	1.709	1.352	1.801
c95912_g1	4.036	7.046	6.533	3.143	3.433	1.87	3.405	4.134	6.905	0.993	1.679	2.886
c99106_g1	12.024	16.085	15.583	5.429	6.886	4.314	12.417	15.57	26.446	2.841	2.677	2.766
c79276_g1	1.849	2.04	0.42	7.596	1.957	1.556	10.438	8.09	9.091	0	0	7.128
c104417_g4	11.112	21.961	12.97	33.483	44.978	57.495	49.325	66.311	36.896	8.146	6.09	8.353
c342011_g1	0	0	0	0	0	0	0	0	0	2.533	7.61	3.787
c107892_g3	192.702	232.16	224.521	73.922	85.129	88.029	147.469	162.705	134.819	76.584	83.583	78.509
c88594_g1	3.31	2.994	2.689	12.745	9.536	8.681	14.643	10.838	14.561	0.517	0.895	3.202
c95226_g1	244.675	307.279	329.786	31.596	27.222	27.693	32.455	27.234	29.35	32.793	36.802	33.654
c94680_g3	41.891	36.212	30.441	23.358	11.724	6.623	43.6	42.816	51.598	5.156	8.496	48.921
c294054_g2	0	0	0	0	0	0	0	0	0	3.457	7.816	11.063
c105511_g11	21.76	25.704	29.487	0.099	0	0	0.33	0.153	0.348	0	0	0.084
c76038_g1	0.481	0.917	0.544	7.56	1.486	1.149	0.73	1.285	0.663	4.59	3.311	3.564
c97972_g1	5.7	2.349	2.48	2.285	0.512	0.606	1.838	0.878	7.449	0	0.289	0.139
c108150_g6	11.813	11.463	11.167	12.203	17.445	22.783	9.519	8.93	8.003	27.32	29.733	37.301
c98897_g2	0	0	0	0	0	0	0	0	0	6.169	11.807	10.599
c84879_g1	13.139	18.368	14.171	0.126	0	0	0	0	0	0.427	0	0.204
c98053_g1	0.135	1.011	0.591	5.13	4.427	1.462	0.836	0.267	0.935	3.109	2.238	0.566
c109585_g5	0	0	0	0	0	0	0	0	0	6.269	12.684	16.873
c65498_g1	0	0	0	0	0	0	0	0	0	3.119	6.827	7.388
c102336_g4	1.554	1.75	1.392	3.739	9.204	13.319	2.026	2.811	1.936	11.911	7.75	11.175
c98430_g1	3.099	2.498	5.989	11.254	8.723	12.964	12.829	11.957	17.279	14.782	12.628	8.993
c97337_g2	40.802	85.337	77.743	64.383	116.948	121.018	358.212	441.303	266.539	29.525	35.804	24.122
c90819_g1	1.621	1.207	1.173	11.986	20.306	23.629	4.359	3.74	1.838	0.338	1.184	3.824
c103757_g2	0	0	0	0.117	0	0	0	0	0	3.696	11.388	15.342
c48639_g1	0	0	0	0	0	0	0	0	0	14.176	2.481	0.975
c106990_g8	3.023	2.536	3.662	19.239	27.483	63.23	0.577	0.572	0.957	0.765	2.695	12.789
c104716_g2	2.195	2.115	2.289	1.626	1.797	1.953	18.06	19.729	14.082	0.735	0.448	0.362
c108333_g5	4.855	5.231	5.541	9.493	3.674	9.172	11.368	11.486	10.646	59.259	48.805	47.696
c85973_g1	0	0	0	0	0	0	0	0	0	4.172	4.868	11.314
c107173_g4	0	0	0	0	0	0	0	0	0	2.821	12.274	10.627
c108739_g2	5.877	5.165	4.578	3.405	3.061	3.573	3.946	4.032	4.893	11.166	12.292	7.954
c106895_g1	21.6	18.069	22.697	74.003	94.022	143.571	24.35	36.711	18.725	417.035	524.032	234.285
c106250_g2	10.462	9.142	8.383	19.591	23.869	27.181	19.45	23.507	20.324	24.449	25.293	35.027
c101434_g1	0.963	0.655	0.229	6.567	12.346	11.136	2.38	2.722	1.457	0	0	0
c160740_g1	27.857	29.634	20.447	176.07	270.433	382.056	1056.11	1286.08	893.984	52.404	59.316	18.423
c107480_g7	3.682	3.294	3.052	4.823	4.407	3.04	8.623	9.54	9.863	0.596	1.166	2.478
c83966_g1	21.271	25.47	15.201	29.509	23.458	18.26	20.215	20.976	14.528	63.421	55.222	38.415
c101010_g1	0.6	0.14	0.458	7.569	2.479	0.877	48.83	57.127	22.129	0	0	0.121
c91941_g1	2.271	3.294	2.861	1.138	0.592	0.846	3.299	5.648	5.883	1.699	2.593	2.441
c83034_g1	5.928	9.002	6.485	24.803	12.437	13.319	19.909	23.265	30.187	11.852	11.658	19.797
c60783_g1	0	0	0	0	0	0	0	0	0	10.6	4.281	1.652
c103357_g1	26.286	27.576	30.832	9.303	11.071	10.498	92.89	100.859	59.21	6.885	5.363	5.773
c86776_g1	0	0	0	0	0	0	0	0.356	0	40.612	53.869	139.858
c95185_g1	2.533	0.936	1.173	4.209	0.853	0.397	3.016	1.043	5.829	0	0.326	0.251
c100272_g12	474.751	394.394	458.187	563.066	472.971	573.471	705.421	635.49	1158.1	121.944	119.966	193.614
c106779_g2	18.915	10.779	15.898	0.903	0	0	167.013	15.646	141.594	0	0	12.223
c69525_g1	0	0	0	0	0	0	0	0	0	1.997	5.67	4.919
c101419_g1	0.346	0.206	0.467	0	0	0.115	0	0	0.294	14.584	15.743	4.427
c105008_g1	2.432	1.273	2.031	21.75	2.178	0.898	0.412	0.661	0.13	67.534	126.606	81.405
c98221_g1	36.478	25.975	36.22	16.999	21.812	8.284	136.325	92.947	109.047	217.334	147.852	226.405
c71993_g1	0.245	0	0	0	0	0	0	0	0	15.08	21.908	26.117
c104132_g2	76.554	8.936	11.387	0	0	0.115	0	0	0	0	0	0
c108885_g3	30.99	40.835	44.908	21.813	18.329	21.195	27.637	30.847	22.76	1.619	3.274	6.766
c101049_g1	2.77	4.164	3.347	0.75	0	0.418	9.754	9.4	8.069	3.378	2.173	15.648
c43299_g1	0	0	0	0	0	0	0	0	0	1.788	15.249	18.033
c194464_g1	0	0	0	0	0	0	0	0	0	10.203	0.839	1.782
c94690_g1	0.642	1.881	2.642	9.123	4.306	2.737	3.122	3.015	4.578	16.769	15.64	11.369
c104864_g2	1.841	1.469	2.565	2.737	8.502	4.972	1.72	1.348	1.153	0.715	0.187	5.931
c25788_g1	0	0	0	0	0	0	0	0	0	13.829	6.277	2.404
c76517_g1	15.579	18.967	16.489	15.075	16.241	17.696	12.216	10.838	11.211	31.363	32.876	31.222
c98423_g1	12.295	11.818	11.52	21.877	18.81	14.948	26.153	30.427	27.61	1.798	2.742	20.864
c107012_g10	0.169	0	0.191	2.168	0.221	0.23	1.425	2.073	0.892	239.637	128.098	81.025
c79216_g1	0.448	0.187	0.162	5.465	6.043	2.82	2.45	1.488	1.283	12.16	6.221	8.093
c26154_g1	0	0	0	0	0	0	0	0	0	1.937	5.381	8.919
c95424_g1	0	0	0	0	0.05	0.052	0	0	0	68.17	57.096	24.001
c106980_g1	60.248	80.397	78.858	7.19	8.743	9.255	27.614	33.302	24.054	6.984	4.16	4.084
c108143_g3	24.8	33.265	32.692	17.297	20.115	20.756	8.246	10.52	9.384	29.227	32.157	31.76
c107033_g1	32.408	25.564	24.805	15.608	9.887	26.063	1721.13	2513.01	1605.62	30.489	47.91	26.043
c102310_g1	16.002	13.811	15.116	6.485	6.093	8.012	23.832	21.866	18.921	9.03	9.448	8.539
c106003_g2	32.729	39.366	41.198	23.096	30.886	30.461	165.223	214.883	127.925	16.302	17.095	13.662
c24603_g1	0.574	0.459	0.62	0.163	1.074	2.288	0.766	1.73	5.002	3.139	1.828	1.448
c76689_g1	60.561	67.877	61.025	21.479	0.251	0.783	0.801	2.506	0.163	5.802	7.89	27.908
c104809_g3	14.904	14.494	19.788	40.484	28.828	24.245	79.46	82.936	56.361	0.477	1.026	2.645
c107565_g6	4.019	1.815	2.499	3.595	2.268	2.141	8.741	5.508	4.6	5.633	4.775	0.148
c96947_g1	22.782	25.002	23.498	9.403	10.64	11.741	22.937	24.83	24.891	8.792	10.035	6.246
c82885_g1	4.247	3.808	3.519	4.056	2.56	1.682	8.824	11.423	15.441	0.079	0.606	0.789
c69778_g1	0	0	0	0	0	0	0	0	0	2.046	9.214	10.451
c107940_g5	60.316	83.391	76.798	14.569	25.044	25.133	7.74	7.569	4.448	24.965	29.658	22.033
c34271_g1	0	0.112	0.982	0.117	72.712	19.952	0.365	0	0	2.076	0	0
c33141_g1	0	0	0	0	0	0	0	0.28	0	14.315	29.192	27.714
c223106_g1	0	1.104	0	0	12.908	2.016	0	0	0	0	0	0
c97172_g2	105.196	151.698	156.41	30.015	40.451	43.989	130.576	145.469	82.199	34.343	29.425	36.716
c99209_g1	37.753	48.33	41.465	34.938	39.548	45.472	360.05	507.55	237.853	2.255	4.15	1.819
c87695_g2	0	0	0	0	0	0	0	0	0	1.937	4.253	9.782
c109917_g3	10.977	11.247	11.473	0.849	0.04	0.575	1.696	2.175	2.36	4.004	4.598	4.752
c86372_g1	0.16	0.515	0.057	7.109	1.385	0.428	0.318	0.522	0	0.159	0.354	4.863
c60373_g1	0.355	0	0	0.921	0	2.006	468.537	837.157	337.668	0	0	0
c23350_g1	0	0	0	0	0	0	0	0	0	5.802	8.44	0
c108064_g4	6.705	6.035	6.208	9.484	6.284	5.516	23.243	19.437	27.055	2.265	2.873	4.102
c80357_g1	60.215	67.371	74.262	18.715	24.813	24.319	206.513	227.565	154.969	9.269	8.543	9.606
c108902_g3	56.313	39.216	42.4	8.599	3.011	3.05	25.116	28.531	29.85	0	0.196	1.104
c110990_g1	33.667	20.586	23.374	175.51	119.528	85.627	262.589	318.031	125.902	0	0.27	7.991
c108111_g3	67.654	76.654	78.982	24.939	25.807	33.396	219.967	246.887	188.146	13.401	18.476	11.917
c104407_g5	6.933	7.495	8.612	14.506	15.347	24.768	9.648	8.154	5.829	7.59	7.023	10.2
c17699_g1	0	0	0	0	0	0	0	0	0	2.801	5.102	6.859
c81913_g1	1590.6	2944.73	2938.99	64.826	225.906	230.765	428.471	503.467	347.813	49.175	42.37	49.812
c100683_g4	58.72	20.127	25.406	589.062	67.382	109.423	4652.76	6378.44	1703.96	1.103	0	9.782
c23029_g1	0	0	0	0	0	0	0	0	0	16.908	8.226	2.19
c109453_g5	10.26	26.49	16.88	69.333	165.018	158.457	19.685	18.483	18.649	133.409	114.687	88.867
c88474_g2	0	0	0	0	0	0	0	0	0	18.279	47.984	36.837
c106713_g3	8.934	7.523	6.685	28.615	28.125	33.323	31.866	43.554	27.468	8.236	6.771	6.311
c107106_g3	6.823	5.699	4.396	3.947	3.202	3.155	3.911	1.183	11.788	1.44	1.576	1.866
c80339_g1	123.461	215.458	180.852	42.606	44.848	63.492	244.577	331.222	173.597	3.04	3.712	1.095
c101345_g2	26.497	29.11	24.862	38.415	23.096	28.57	25.953	25.44	33.221	79.386	76.421	69.896
c96845_g1	27.865	26.415	25.634	9.683	12.848	15.889	80.779	93.545	74.869	4.987	6.771	10.386
c68184_g1	19.168	14.99	18.291	123.293	137.505	113.643	200.871	193.564	104.034	0.427	0.242	59.641
c81944_g1	212.208	338.28	318.018	46.02	59.844	67.545	138.54	183.922	104.915	71.855	71.394	65.182
c252609_g1	0	0	0	0	0	0	0	0	0	1.739	7.032	4.808
c91117_g1	23.998	25.33	30.431	21.199	18.339	19.378	24.539	26.534	30.774	8.732	7.256	10.284
c99773_g1	0	0	0	0.072	0	0	0	0	0.098	32.326	21.992	20.326
c105292_g2	1.942	0	38.404	0	0	0.094	0.141	0.14	0.239	0	0.075	0
c105942_g2	14.465	15.486	14.229	17.225	11.824	10.551	4.265	4.77	7.916	24.18	21.768	17.606
c96866_g1	4.703	4.707	3.357	3.188	2.128	2.82	2.003	1.539	2.305	29.515	33.491	28.54
c70326_g1	0	0	0	0	0	0	0	0	0	20.654	5.661	0.408
c105940_g3	11.501	12.398	12.274	42.606	55.147	48.449	43.942	51.39	31.894	19.014	24.361	16.836
c99959_g1	4.163	3.593	3.881	2.647	3.202	2.81	14.219	14.374	9.917	1.47	1.119	0.603
c95187_g1	5.886	4.81	3.967	6.485	7.066	6.863	12.099	9.553	8.286	22.233	26.45	14.794
c128380_g1	0.904	1.918	1.411	2.601	4.718	5.035	3.44	3.587	4.208	3.149	5.82	5.912
c107075_g1	8.959	6.662	5.503	15.283	15.448	11.428	27.237	28.175	26.903	5.076	5.68	16.279
c105155_g2	149.291	283.278	284.935	51.187	59.924	121.488	26.966	40.578	37.233	1619.24	957.02	1058.35
c105004_g6	1.731	1.75	1.984	13.567	10.188	10.101	4.076	5.419	7.688	1.927	2.416	3.768
c104802_g1	9.06	4.585	8.287	61.836	72.441	84.582	88.083	61.464	97.02	38.009	31.878	44.494
c106391_g9	24.42	24.329	22.297	32.345	41.024	42.85	22.006	22.388	24.793	142.081	155.919	116.005
c102823_g1	0	0	0	0	0	0	0	0	0	2.484	5.409	5.132
c109369_g1	8.039	8	7.372	29.87	25.415	20.276	22.654	23.113	24.521	31.124	26.114	32.93
c106326_g1	97.132	121.605	131.5	0.081	0	0	0.118	0.242	0	0	0	0.139
c109959_g8	4.425	1.638	1.764	44.684	19.965	21.133	2.545	4.732	6.144	40.711	34.228	33.124
c104327_g9	0	0	0	0	0.05	0	0	0	0	7.163	18.159	32.753
c100856_g1	24.226	26.761	27.98	13.233	15.759	13.131	12.982	9.642	11.277	3.954	5.297	9.875
c106962_g3	10.437	10.274	9.813	10.667	8.813	8.963	22.407	23.431	20.933	1.351	2.416	4.603
c109349_g1	57.884	54.225	62.77	115.191	122.83	143.916	96.271	104.064	85.57	6.964	8.319	25.486
c41111_g1	213.93	257.443	246.474	34.576	48.823	55.291	599.278	670.051	442.18	42.698	45.158	35.463
c105940_g7	4.095	1.909	3.233	0.668	0.743	1.086	3.028	2.786	5.415	6.02	3.759	8.594
c91651_g1	0.211	0	0	11.164	0	0.146	0.212	0.42	0.185	0.457	0.933	8.112
c247706_g1	0	0	0	0	0	0	0	0	0	6.944	19.688	24.112
c65166_g1	8.326	2.732	6.59	5.672	0.562	0	0.884	0.432	0.37	6.924	7.219	8.956
c88386_g1	0	0	0.21	0	20.677	6.706	0	0	0	0.348	0	0
c97556_g1	63.162	69.926	59.89	22.906	24.512	23.702	80.497	85.429	67.127	43.771	47.677	29.718
c108784_g1	20.266	25.863	30.593	70.309	91.322	96.47	151.498	160.517	69.943	8.007	10.977	67.558
c107906_g4	2.491	2.162	3.7	4.588	4.376	3.646	2.604	2.735	3.806	31.413	35.524	39.621
c98734_g1	3.361	2.508	4.959	0	0	0.146	0	0	0	0.308	0.597	0.445
c87509_g1	0.068	0	0	0.163	0	0	0	0.127	0	3.884	3.684	11.221
c106064_g1	46.814	91.831	82.826	20.305	21.962	23.107	19.061	17.516	17.225	69.491	54.392	70.5
c76971_g1	0	0	0	0	0	0	0	0	0	10.262	26.151	18.312
c60350_g1	0.27	0.412	0.515	0.425	0	0.094	2.333	1.577	1.979	3.06	4.132	3.935
c93566_g1	1.157	15.945	16.069	3.134	3.664	26.147	1.779	1.259	0.87	0	0	1.197
c81789_g1	0	0	0	0	0	0	0	0	0	18.398	1.324	50.044
c44205_g1	0	0	0	0	0	0	0	0	0	30.459	10.511	1.42
c21238_g1	0.676	0.43	0.372	4.923	1.104	3.667	6.291	2.735	3.208	20.266	14.67	14.525
c76327_g1	0	0.075	0	0	0	0	0	0	0	2.245	5.465	5.624
c104720_g2	0.321	0.262	0.172	1.942	1.465	0.804	10.862	10.405	7.753	0.089	0.047	0.251
c208073_g1	8.208	3.556	5.779	17.053	0.652	1.368	9.931	2.582	22.412	0.348	0.541	1.049
c109868_g7	36.588	28.811	31.137	59.398	33.616	43.821	116.357	108.287	86.581	6.537	5.624	30.86
c252998_g1	0	0	0	0	0	0	0	0	0	3.974	9.895	16.966
c103912_g1	14.127	14.447	15.135	5.835	8.733	7.396	35.448	43.872	27.012	1.381	1.949	0.622
c110852_g8	7.498	7.673	6.609	20.043	29.551	24.11	27.048	36.164	27.61	28.075	25.983	20.753
c90810_g1	0	0	0	0	0.05	0	0	0	0	8.116	16.816	43.213
c107706_g2	12.337	11.631	9.975	12.618	12.617	12.149	8.718	8.79	10.515	27.101	26.841	23.305
c104930_g1	6.401	4.753	4.005	15.816	15.729	12.316	31.89	24.817	31.905	10.53	17.888	46.424
c203177_g1	0.228	1.254	0.496	1.716	2.359	7.302	14.785	12.504	7.384	7.004	7.359	17.43
c78485_g1	0	0	0	0	0	0	0	0	0	3.308	5.745	4.474
c107791_g7	9.778	12.211	8.774	28.479	29.37	22.835	15.067	17.974	19.53	0	8.021	2.803
c85810_g1	0	0	0	0	0	0	0	0	0	2.623	8.506	7.332
c107919_g2	23.019	22.803	33.912	91.165	152.491	176.372	115.096	89.729	92.17	67.514	39.954	67.363
c110106_g1	2.069	2.302	1.383	11.282	9.977	11.407	22.996	19.093	29.219	2.394	2.089	2.803
c87881_g1	1.343	1.46	0.83	4.155	3.222	5.087	2.957	5.304	2.827	6.1	6.752	3.425
c88080_g1	2.246	1.703	2.546	96.286	73.495	88.614	17.129	18.762	22.455	0	2.015	1.355
c106944_g2	2.989	22.775	7.467	0	0.161	0	15.963	8.586	3.828	0	0.41	0.26
c109629_g12	208.163	204.931	233.847	251.798	279.216	312.778	173.504	171.99	184.373	833.276	796.205	488.319
c69605_g1	0	0	0	0	0	0	0	0	0	11.007	20.723	29.264
c158241_g1	0	0	0	0	0	0	0	0	0.087	14.852	29.835	31.537
c108643_g5	6.814	8	7.61	2.809	0.181	0.23	1.178	0.929	1.348	3.974	2.444	5.838
c106932_g3	76.149	79.554	78.582	74.644	74.067	88.677	62.838	63.41	86.885	530.396	488.032	265.609
c90029_g1	17.192	14.625	18.492	33.501	22.414	25.332	6.42	12.11	7.645	58.404	39.73	68.597
c99227_g1	40.456	60.335	57.21	87.245	77.44	94.882	33.622	41.226	46.324	467.214	271.492	195.712
c102056_g7	5.987	11.107	8.249	15.003	25.325	35.318	5.502	5.177	7.623	33.658	26.534	22.878
c103416_g5	5.261	4.763	4.435	19.167	19.744	21.613	24.15	28.074	33.025	17.355	22.617	15.732
c64454_g1	141.387	135.735	149.353	57.754	70.534	61.246	120.48	105.629	97.39	34.899	38.238	39.232
c77943_g1	0	0	0	0	0	0	0	0	0	47.447	17.347	3.991
c101828_g3	6.907	6.185	7.81	5.546	3.945	3.499	8.458	7.238	7.536	21.23	19.073	23.351
c108292_g16	0	0	0	0	0	0	0	0	0	2.116	3.693	10.005
c105817_g2	144.917	202.713	206.029	40.619	44.236	53.578	62.131	62.978	51.066	57.311	57.003	48.244
c84268_g1	92.023	102.049	115.546	22.915	13.802	24.622	36.296	34.039	50.598	0	1.585	12.808
c76877_g1	4.619	2.751	1.841	5.365	5.701	6.32	6.856	6.856	9.232	1.133	1.604	2.33
c109259_g1	5.37	7.626	4.52	21.732	7.92	8.817	33.728	59.086	80.861	0	0	1.773
c91307_g1	1.815	1.787	2.298	0.605	2.118	3.98	0.353	0.42	0.304	18.746	14.381	13.374
c104939_g1	211.397	331.421	322.204	382.787	489.202	859.005	185.167	222.591	135.45	87.214	126.765	214.915
c157202_g1	0	0	0	0	0	0	0	0	0	12.994	30.32	26.349
c87533_g1	77.356	61.271	106.696	0.09	0	0.178	0	0.127	0	0	0	0.418
c110614_g3	15.774	19.594	21.848	16.557	15.538	21.644	16.316	19.831	19.508	66.441	62.739	34.47
c102848_g1	62.055	72.031	74.901	21.579	21.601	25.687	84.29	107.461	76.055	18.806	17.142	14.822
c91786_g1	2.939	3.668	3.891	15.409	32.361	33.887	74.924	48.273	149.151	1.719	5.241	7.583
c107683_g1	65.222	71.891	105.465	188.273	255.557	408.109	168.179	182.853	131.568	294.356	258.808	253.023
c106299_g3	5.21	3.069	4.892	0	0	0	0.188	0.191	0.576	0	0.056	0.399
c58786_g1	0.464	0.365	0.42	9.963	15.598	16.244	48.925	54.29	23.01	2.672	3.404	0.956
c108618_g5	0.735	12.033	1.583	22.428	28.196	9.025	7.917	8.192	8.308	15.15	15.64	14.024
c109404_g1	4.349	4.407	3.624	14.28	20.657	23.055	8.588	12.11	5.687	5.98	6.463	8.669
c98611_g1	5.81	4.127	4.702	3.098	0.11	0.052	1.319	0.636	3.447	1.858	4.561	8.334
c74243_g1	6.781	5.605	7.696	2.087	0.763	0	37.933	13.216	87.734	0	0	8.316
c48807_g1	174.742	194.142	209.281	28.497	29.199	34.378	237.909	256.809	219.073	16.342	19.529	14.571
c96273_g1	21.237	21.353	24.414	98.4	69.48	239.718	61.683	50.766	45.552	5.067	9.485	22.832
c96592_g1	12.126	16.441	16.26	52.434	60.657	74.188	63.497	57.038	42.486	4.421	4.728	8.966
c94496_g1	48.638	50.931	51.107	24.379	27.081	29.197	142.215	147.847	130.937	9.05	8.59	3.861
c92134_g1	0	0.047	0	0	0	0	0	0	0	15.676	3.787	0.668
c78369_g2	0	0	0	0	0	0	0	0	0	2.205	9.009	7.499
c105384_g1	9.086	9.002	8.335	29.798	29.31	23.984	42.398	35.629	43.345	5.464	6.025	9.021
c96677_g2	0.524	0	0	15.536	0	0.282	0.424	0.407	0	0.745	0.457	4.956
c108916_g2	3.631	5.399	4.568	34.802	25.234	22.219	23.514	17.198	20.639	87.81	62.739	55.093
c110449_g1	18.256	19.416	21.534	22.699	40.923	46.851	7.622	8.472	10.428	9.328	11.416	10.191
c16032_g1	0	0	0	0	0	0	0	0	0	0.894	9.438	5.225
c105380_g3	0	0	0	0	0	0	0	0	0	2.335	5.232	5.708
c72986_g1	0	0	0	0	0	0	0	0	0	15.2	5.838	0.473
c14541_g1	24.412	27.323	29.659	28.786	36.557	36.854	99.958	119.519	74.717	14.047	15.174	15.017
c202720_g1	0	0	0	0	0	0	0	0	0.12	101.4	32.82	6.191
c107695_g3	34.697	26.35	42.896	57.139	37.29	28.946	132.979	128.551	263.679	24.031	36.877	442.591
c104400_g1	4.982	1.9	2.308	6.359	1.676	1.964	5.914	2.442	21.607	0.129	1.399	1.661
c267455_g1	7.262	7.617	11.101	11.056	4.396	7.062	3.122	1.361	4.926	7.431	13.104	20.762
c85769_g1	0	0	0	0	0	0	0	0	0	11.901	3.497	5.587
c100821_g1	8.942	9.451	12.197	198.001	283.662	215.002	240.159	240.985	166.431	8.822	10.884	10.701
c109088_g2	19.472	20.165	17.986	20.296	18.349	21.362	14.785	14.298	14.919	45.648	39.003	43.798
c80171_g1	0.557	0.271	0.238	5.591	4.627	5.066	10.402	8.535	7.231	0	0.121	0
c33054_g1	0	0	0	0	0	0	0	0	0	49.503	18.214	3.601
c102462_g1	0	0	0.134	0	0	0	0	0	0	9.338	20.21	41.255
c101793_g1	47.515	46.898	47.473	129.715	160.521	175.808	140.943	171.1	120.922	23.713	35.189	137.259
c94428_g1	0	0	0	3.333	1.144	1.494	0	0.445	0	8.663	12.208	4.149
c94069_g1	74.012	40.9	56.104	63.236	41.435	27.745	57.501	52.102	89.18	0.169	0.541	6.627
c67668_g1	0	0	0.162	0	0	0	0	0	0	12.825	29.546	28.076
c94549_g1	1.68	0.814	1.02	7.072	4.336	5.139	5.772	3.816	4.187	4.858	3.982	12.715
c92750_g1	4.467	4.772	5.636	6.052	5.36	7.406	2.38	4.719	5.241	50.347	35.263	20.122
c16001_g1	7.87	7.289	7.687	39.011	65.535	68.14	55.993	43.643	52.588	1.699	3.18	22.108
c67074_g1	0	0	0	0	0	0	0	0	0	0.944	5.288	7.638
c91308_g1	0.988	1.039	1.03	0.596	0.833	0.94	1.414	0.712	0.924	1.967	2.611	2.367
c106806_g1	50.386	61.851	58.917	2.05	2.63	2.382	2.556	3.015	2.251	3.566	2.873	3.88
c109659_g2	0.135	0	0	0	0	0	0	0	0	26.137	63.289	81.869
c107518_g1	1.039	0.337	1.44	28.118	38.645	35.036	19.756	22.807	16.257	4.013	5.67	8.242
c104330_g3	17.243	21.007	18.94	9.096	3.694	3.646	3.558	2.226	3.251	8.097	5.176	7.555
c102717_g1	13.088	18.031	12.483	16.918	17.847	14.144	8.671	8.879	6.786	29.773	27.196	23.073
c106360_g1	6.527	6.634	8.688	0.343	0.09	0.042	0.141	0.127	0.239	0.457	0.802	0.566
c105447_g3	131.322	144.128	126.904	6.332	0.532	0.366	46.58	12.58	60.907	0	0	0.993
c108370_g4	4.458	4.847	3.452	3.396	3.533	3.896	4.606	4.274	4.23	14.524	14.391	9.253
c96820_g2	1.191	1.46	1.039	9.863	6.956	18.813	0.247	0	0	30.866	21.283	13.328
c78738_g1	0	0	0	0	0	0	0	0	0	3.1	9.354	10.07
c104900_g2	0.101	0.122	0	4.417	1.265	0.919	0.589	0	0	17.584	6.127	16.391
c109518_g11	0.785	0.636	0.572	3.83	1.586	1.745	1.237	0.852	0.294	9.06	13.43	10.107
c101801_g1	19.725	37.691	39.72	0.515	0.723	1.107	1.096	1.31	0.359	1.421	4.104	2.812
c214992_g1	0	0	0.534	0	69.109	21.477	0	0	0	3.825	0	0
c11919_g1	0	0.374	0	0	0	0	0	0	0	2.752	8.59	5.968
c252226_g1	1.132	2.208	1.23	33.249	83.553	36.175	60.776	77.606	27.066	8.871	6.389	4.483
c81400_g1	9.263	8.15	8.116	3.216	4.065	3.102	17.259	15.964	16.116	12.944	12.525	9.513
c103572_g4	2.609	2.845	3.385	3.487	4.025	2.632	8.364	10.431	11.461	4.858	6.762	14.247
c76876_g2	6.282	7.149	9.413	37.62	41.275	45.117	28.438	34.841	46.683	9.974	10.119	10.608
c105366_g2	241.061	441.508	488.16	3.053	5.38	8.608	7.339	7.569	7.362	24.747	7.331	15.073
c110567_g1	36.259	61.027	58.154	72.413	132.597	130.629	599.03	758.317	410.025	0.149	0.336	1.262
c109794_g2	4.847	4.763	3.881	17.18	19.864	19.879	10.508	11.397	9.439	8.196	8.245	16.576
c93059_g1	0.633	1.282	0.544	3.071	0.893	1.254	2.156	1.946	5.252	0.368	0.625	3.118
c101393_g3	2.685	2.19	2.155	6.097	3.433	1.567	13.819	15.862	40.387	1.639	2.49	23.769
c299475_g1	0	0	0	0	0	0	0	0	0	5.851	20.798	24.679
c109407_g5	0.321	0.758	0.753	3.992	1.104	0.7	0.636	0.204	0.99	1.391	4.337	2.19
c95548_g1	0	0	0	0	0	0	0	0	0	4.381	10.819	9.225
c107516_g8	0.194	0.468	0.515	13.395	15.849	5.474	0.188	0.369	0.163	4.391	4.505	0.789
c348536_g1	0	0	0	0	0	0	0	0	0	11.901	7.107	0
c106459_g1	430.149	648.778	642.854	2.43	2.329	1.191	0.66	0.178	0.239	3.845	5.792	10.042
c98627_g4	4.99	5.408	2.556	2.936	0.432	2.246	1.025	1.336	7.71	0.477	1.632	1.736
c102857_g1	0	0	0	0	0	0	0	0	0	30.012	10.679	2.107
c90071_g1	0	0	0	0	0.05	0	0	0	0	3.109	5.894	12.298
c96909_g1	0.667	0.917	0.725	16.665	33.576	60.055	39.194	24.321	3.567	22.442	20.994	324.952
c58238_g1	0	0	0	0	0.05	0	0	0	0	4.619	12.246	15.62
c105238_g1	0.456	0.543	0.706	4.047	3.854	2.747	11.698	13.852	9.254	5.802	5.055	2.534
c96792_g1	11.079	19.809	7.305	10.667	56.21	27.442	182.611	424.996	49.337	272.361	143.841	139.951
c106208_g4	258.448	215.177	233.876	193.376	246.162	187.842	258.03	204.16	250.532	13.511	21.46	97.935
c109145_g4	9.424	10.686	12.197	2.773	0.391	1.285	0.259	1.361	0	24.826	46.007	119.996
c109400_g1	0	0	0	0	0	0	0	0.127	0	5.752	9.047	22.962
c96396_g1	8.951	14.953	10.29	0.632	0.391	0.407	4.524	4.77	7.623	3.358	5.577	4.835
c97142_g1	1.098	0.674	0.858	0.849	1.235	1.076	1.19	1.819	1.664	0.517	0.42	0.501
c91487_g2	22.14	27.323	30.86	31.018	27.774	30.837	51.87	53.031	37.973	5.553	5.605	10.46
c82498_g1	0	0	0	0	0	0.115	0	0	0	1.848	5.997	7.406
c95075_g2	13.84	16.497	12.569	0	0	0	0	0	0.033	2.662	1.809	2.589
c107793_g7	1.976	1.731	1.03	2.637	2.78	3.332	2.521	4.656	2.327	14.663	11.91	11.045
c109568_g3	0.692	0.655	0.648	3.911	0.301	0.125	0.825	0.967	1.098	38.605	53.347	55.483
c105035_g1	621.272	905.94	1077.87	321.529	291.522	164.976	175.083	170.299	156.22	108.156	107.319	179.127
c93146_g1	1078.12	1617.13	1470.08	0.56	1.215	0.24	0.919	0.738	0	0.07	0.047	3.712
c98578_g1	1.039	10.723	2.203	12.275	77.079	4.147	4.842	3.206	15.985	22.958	19.408	76.421
c76764_g1	0	0	0	0	0	0	0	0	0	2.921	12.525	10.664
c93162_g2	2.027	1.6	2.203	1.49	0.462	0.951	2.179	1.87	2.24	4.431	4.952	9.123
c76266_g1	0	0	0	0	0	0	0	0	0	3.626	7.732	7.397
c102486_g1	11.188	11.303	11.272	26.122	43.091	39.413	45.885	34.701	27.273	14.266	16.909	14.033
c71312_g2	0	0	0	0.461	0.241	0	0	0	1.566	5.941	1.194	4.186
c88085_g1	2.01	0.777	1.049	3.315	1.767	4.805	1.449	1.247	2.729	6.934	21.936	16.715
c104901_g5	94.329	120.314	114.315	9.963	9.646	7.573	1.696	0.84	3.839	0.984	1.175	2.422
c59505_g1	0	0	0	0	0	0	0	0	0	5.941	8.021	15.583
c97842_g1	0	0	0	0	0	0	0	0	0	3.308	5.074	6.868
c86193_g1	1.089	0	1.631	2.33	2.409	0.512	0	0.789	5.731	8.017	5.111	4.659
c63276_g1	0	0	0	0	0	0	0	0	0	1.073	11.36	8.585
c77099_g1	0	0	0	0	0	0	0	0	0	17.783	41.325	64.189
c80653_g1	0	0	0	0	10.439	3.771	0	0	0	0	0	0
c25880_g1	0	0	0	0	0	0	0	0	0	3.626	8.869	12.52
c105937_g6	11.323	11.388	12.712	22.581	33.435	46.903	62.001	85.416	46.835	2.295	2.098	1.754
c205875_g1	0	0	0.238	2.448	3.102	0.877	0	0	2.229	0.914	0.942	1.355
c107711_g4	112.179	152.615	144.747	38.804	32.492	44.72	24.81	27.425	24.032	32.942	37.632	36.605
c109806_g13	0.431	0.262	0.114	0.542	0.562	0.857	2.391	2.735	3.491	0.467	0.476	4
c94688_g1	1.022	1.263	0.849	3.396	2.389	2.256	5.16	5.215	3.915	1.202	1.781	3.601
c108945_g3	10.361	14.447	14.82	8.509	9.526	9.819	11.769	12.962	16.061	36.678	25.815	20.762
c21893_g1	0	0	0	0	0	0	0	0	0	4.52	13.822	8.622
c109903_g4	2.466	3.275	2.26	6.874	9.496	8.723	8.27	8.98	6.307	24.707	18.438	14.738
c66203_g1	0	0	0	0	0	0	0	0	0	2.901	6.995	7.852
c107489_g2	6.645	2.901	1.86	3.378	3.142	2.486	7.752	2.659	15.496	0.079	0.308	0.687
c108814_g3	0	0	0	0	0	0	0	0	0	2.583	5.894	4.492
c107157_g1	0.068	0.421	0	2.556	4.557	2.998	3.676	4.49	3.839	2.235	0.392	0.148
c105720_g1	20.933	24.385	22.354	6.079	4.868	6.706	28.898	34.446	28.066	0.984	0.811	1.494
c104727_g1	1151.81	1048.07	1125.36	1.337	2.469	2.434	1.378	0.445	0.913	0.993	1.511	4.084
c87228_g1	5.978	4.576	5.102	4.498	3.212	3.896	12.935	13.051	14.843	8.196	6.463	5.986
c101468_g1	7.802	8.712	10.91	7.876	5.962	9.13	11.769	16.982	16.214	4.619	4.449	5.281
c108722_g1	0.388	0.159	0.992	3.405	1.004	1.034	1.319	0.254	0.881	29.912	29.005	23.853
c102282_g1	23.905	27.538	24.652	7.768	10.208	10.958	50.586	52.598	45.346	8.345	8.459	6.525
c99123_g2	19.818	28.661	25.282	1.283	1.676	1.536	4.347	5.075	3.469	0.457	0.448	0.78
c104378_g2	2.018	3.406	2.985	4.453	8.442	8.148	1.979	3.078	1.577	6.765	5.745	5.281
c72133_g1	7.693	9.282	7.019	13.657	14.494	11.24	12.641	15.773	12.201	3.547	4.132	5.485
c79925_g1	0	0	1.001	0	13.511	4.931	0	0	0	0	0	0
c87358_g1	4.028	2.573	0.944	1.454	0	0.073	1.52	0.56	0.391	0.079	0.131	0.362
c42785_g1	0	0	0	0	0	0	0	0	0	2.901	7.676	12.715
c106967_g2	1.013	1.478	0.925	0.632	2.198	1.818	22.183	46.989	4.045	2.633	2.024	0.353
c108893_g2	7.397	7.018	9.479	7.994	6.434	5.129	3.487	5.343	5.35	0.149	0.112	0.418
c97178_g2	0	0	0	0	0	0	0	0	0	12.617	4.402	1.253
c106509_g1	9.06	10.405	11.844	7.361	7.799	12.901	5.513	7.645	4.926	16.123	20.052	18.284
c123451_g1	1.579	1.273	1.516	4.263	6.002	5.818	4.229	4.083	2.675	1.133	3.264	7.035
c102361_g2	12.362	10.948	11.005	6.278	6.324	5.087	7.21	5.788	5.22	1.52	1.455	4.371
c76320_g1	26.962	34.416	32.177	9.954	9.235	9.046	97.402	134.148	78.719	9.189	8.692	5.801
c105304_g1	15.326	17.835	17.185	13.829	20.316	22.929	6.597	8.065	6.873	20.962	18.55	22.015
c24927_g1	0	0	0	0	0	0	0	0	0	1.947	5.512	4.78
c100512_g2	0	0	0	0	0	0	0	0	0	3.01	6.808	2.812
c70864_g1	0	0	0	0	0	0	0	0	0	8.971	3.563	1.197
c106050_g13	17.572	18.808	15.611	19.844	21.992	20.339	29.369	28.213	28.741	3.05	5.223	13.523
c82139_g1	0	0	0	0	0	0	0	0	0	30.836	8.431	4.251
c101196_g1	8.149	11.332	10.357	32.607	45.852	72.298	20.934	21.484	13.354	13.918	12.852	22.089
c90702_g1	67.975	73.154	80.871	74.518	85.56	85.564	100.771	92.68	96.194	17.077	16.75	25.922
c108980_g3	0	0	0	0	0	0	0	0	0	2.533	11.098	7.573
c80833_g1	5.109	5.221	3.891	11.047	19.222	12.755	13.795	11.932	10.885	0	0.084	0.473
c106329_g1	91.323	151.876	124.815	164.274	295.236	176.602	65.524	54.239	45.367	713.378	740.703	665.543
c36514_g1	0	0	0	0	0	0	0	0.229	0	7.868	17.31	20.855
c101099_g1	0.338	0.749	0.181	24.216	29.611	28.257	35.825	35.96	60.461	0.119	0.093	6.283
c102301_g1	3.952	2.405	4.959	0.262	0	0.094	0.141	0.14	0.12	0	0	0
c63748_g1	0	0	0	0	0	0	0	0	0	2.205	5.456	4.409
c96230_g1	2.846	3.191	4.644	3.685	4.647	5.516	5.431	4.147	4.089	7.381	19.1	9.244
c108296_g1	1.03	10.892	2.747	26.366	24.371	4.617	1.131	2.557	1.272	6.318	8.011	9.476
c101792_g1	128.046	161.42	142.868	91.553	94.313	98.998	298.885	385.143	184.906	36.489	41.157	58.397
c91364_g1	0	0	0	0	0	0	0	0	0	7.113	4.505	10.367
c109141_g2	1.157	2.62	3.567	14.38	7.829	1.953	1.85	1.933	0.391	63.739	264.665	68.161
c99857_g1	1.604	3.35	2.193	3.116	8.592	4.398	11.604	10.583	18.117	2.225	4.001	7.508
c100698_g2	7.042	12.847	8.507	656.2	1150.15	1210.42	616.56	747.543	289.299	1.45	2.947	248.652
c76475_g1	4.965	5.801	7.801	22.626	14.324	12.525	3.499	4.274	2.425	10.679	20.872	15.128
c97324_g1	0.355	0	0	0	0	0	25.658	25.593	16.812	38.367	23.81	26.433
c91386_g1	20.012	12.38	7.257	7.705	3.212	15.366	1418.97	1967.4	1255.5	34.343	32.269	20.595
c80060_g2	0	0	0	0	0	0	0	0	0	7.262	26.03	26.275
c253000_g1	0	0	0	0	0	0	0	0	0	9.09	18.55	17.532
c94657_g1	69.866	94.039	103.415	9.475	6.836	12.723	12.099	10.087	10.385	1.967	3.022	3.852
c210680_g1	0	0	0	0	0	0	0	0	0	2.345	7.946	3.861
c97868_g1	5.691	5.83	7.219	16.168	14.926	11.344	25.246	23.965	13.288	5.325	2.546	4.808
c110991_g1	5.396	11.912	13.799	86.549	245.991	246.299	100.547	88.914	72.096	47.914	42.305	40.002
c109923_g3	8.782	10.227	11.453	36.97	39.859	50.329	27.578	28.595	28.382	12.368	13.626	20.066
c26085_g1	0	0	0	0	0	0	0	0	0	3.1	5.223	5.003
c122994_g1	0	0.159	0	6.567	0	0	0	0.522	0	2.613	1.865	5.968
c93583_g1	25.645	33.471	35.81	22.382	188.145	73.238	34.717	34.803	35.657	2.146	1.278	10.98
c97692_g2	0	0	0	0	0	0	0	0	0.065	3.497	4.188	8.112
c100830_g2	2.119	1.909	1.936	0.976	0.241	0.303	5.879	3.956	9.363	1.133	2.024	3.87
c80443_g1	0	0	0	0	0	0	0	0	0	10.024	27.392	28.243
c102897_g6	0	0	0	0.858	0.13	1.306	28.05	25.161	28.153	74.518	72.662	31.491
c26922_g1	0	0	0	0	0	0	0	0	0	1.043	7.47	10.284
c101157_g1	79.704	86.282	85.439	95.266	88.25	118.751	91.594	105.285	93.888	643.489	549.419	264.513
c49766_g1	0	0	0	0	0	0	0	0	0	9.179	19.828	24.929
c105722_g1	5.066	5.118	3.786	6.232	5.45	5.422	5.077	6.207	5.709	15.219	15.165	8.78
c104211_g1	15.36	29.503	30.87	35.976	72.22	66.813	86.54	92.883	39.637	0.179	0.177	0.492
c98244_g1	20.198	22.074	21.906	10.017	8.351	9.213	13.465	11.13	9.058	24.856	22.98	31.036
c109460_g11	0.828	0.618	0.944	4.173	2.56	2.706	7.198	6.805	20.411	0.179	0.317	0.139
c85785_g1	0	0	0	0	0.02	0	0	0	0	5.335	16.806	17.012
c94295_g2	3.251	4.07	2.928	2.746	30.022	4.962	4.736	5.495	11.788	0.954	1.268	2.265
c102614_g1	0	0	0	0	0	0	0	0	0	13.461	2.714	1.736
c33287_g1	0	0	0	0	0	0	0	0	0	1.947	4.066	8.037
c92119_g1	0	0	0	0	0.06	0	0	0	0	4.103	6.016	14.544
c99635_g1	5.058	3.294	2.584	0.452	0.271	0.167	0.895	0.572	1.055	0	0.028	0.084
c93934_g2	2.415	6.606	6.123	2.665	4.276	3.197	0.412	0.267	0.468	0	0.149	0.288
c16696_g1	0.676	0	0.61	1.129	0	0	0.224	0.216	0.381	50.596	35.506	21.421
c59230_g2	3.724	3.677	3.357	7.515	9.034	9.078	11.05	9.731	25.174	36.648	44.692	23.194
c101588_g1	59.32	46.898	44.841	66.163	58.78	80.164	3040.24	4251.03	2500.14	116.55	125.925	129.417
c18582_g1	0	0	0	0	0	0	0	0	0	10.65	5.68	1.281
c110561_g4	17.268	18.19	15.812	68.511	117.912	99.928	192.648	230.033	152.196	7.55	10.091	18.776
c111003_g1	0.388	0.215	0.343	19.456	12.918	12.65	8.494	9.515	5.861	0.228	0.177	0.093
c58444_g1	47.701	51.623	59.232	23.503	30.625	35.579	39.1	45.144	33.656	20.495	14.316	16.604
c105818_g4	32.527	26.181	40.302	5.392	2.499	3.886	9.212	10.062	11.331	1.103	1.716	3.193
c91327_g1	80.548	96.893	94.355	90.641	98.479	135.141	71.426	79.667	69.28	556.027	447.127	305.053
c57183_g1	0	0	0	0	0	0	0	0	0	11.226	3.665	0.984
c84280_g1	4.931	4.145	3.967	3.568	3.925	5.139	2.592	3.244	2.806	18.796	13.682	12.214
c109724_g6	0	0	0	0	0	0	0	0	0	4.759	8.039	12.418
c95143_g1	6.949	7.804	9.47	17.83	48	48.146	21.865	11.728	23.597	15.498	52.228	56.884
c42344_g1	0	0	0	0	0	0	0	0	0	10.163	5.792	4.529
c63768_g1	0	0	0	0	0	0	0	0	0	11.792	5.027	1.29
c105829_g2	17.521	17.236	23.04	5.591	6.805	6.842	17.329	23.303	18.149	3.566	4.607	2.534
c110792_g1	0.811	0.87	0.114	0.641	0.662	0.543	0.2	0.992	1.392	10.521	8.151	6.942
c85213_g2	25.282	24.768	18.73	83.451	128.842	117.999	79.201	105.807	54.263	34.731	37.203	38.201
c96651_g1	8.301	7.43	9.584	8.906	6.856	8.075	17.718	22.273	14.919	30.21	27.802	17.43
c101703_g1	0	0	0	0	0	0	0	0	0.033	9.855	13.719	29.496
c109999_g2	2.263	2.302	1.459	15.626	3.122	2.779	17.094	8.662	12.864	1.48	3.665	3.536
c48827_g1	0	0	0	0	0	0	0	0	0	2.523	5.857	5.671
c101739_g2	19.607	26.612	20.113	41.007	30.163	19.952	8.553	16.104	5.448	29.704	27.224	22.878
c104537_g6	0	0	0	0	0	0.052	0	0	0.065	19.61	71.701	46.276
c87804_g1	0	0	0	0	0	0	0	0	0	3.129	8.543	5.894
c108144_g6	313.68	484.915	472.253	0.397	0.271	0	0.212	0.204	0.892	0	0.457	0.213
c106834_g7	2.854	2.751	2.975	2.637	1.395	0.783	8.941	6.589	7.427	8.752	11.024	8.984
c64362_g1	16.28	18.022	14.314	6.467	6.695	9.652	16.304	15.697	18.182	33.866	30.031	9.29
c100113_g1	2.474	2.873	2.432	5.284	8.321	5.892	10.108	10.914	7.851	1.44	2.098	3.286
c20677_g1	0	0	0	0	0	0	0	0	0.13	8.742	7.088	1.281
c80492_g1	0	0	0	0	0	0	0	0	0	31.691	13.355	5.986
c103919_g3	2.77	3.574	3.929	1.879	3.644	3.28	9.837	18.432	7.351	3.278	2.518	1.485
c41252_g1	0	0	0	0	0	0	0	0	0	11.156	1.679	0.733
c93541_g1	7.785	12.043	7.849	60.427	87.417	53.192	76.479	71.564	55.741	4.312	6.062	17.996
c102743_g1	21.017	19.472	23.822	36.563	55.498	48.219	83.972	69.135	127.294	63.203	62.235	51.65
c88459_g1	7.861	6.007	8.087	105.373	43.784	42.808	159.603	149.463	90.213	0	0.075	0.139
c106051_g2	128.409	220.838	200.698	27.919	33.797	33.093	55.239	68.74	37.527	14.097	12.712	13.356
c104529_g1	27.494	32.161	32.358	15.581	17.004	18.239	20.486	26.166	18.008	8.643	8.058	11.759
c62582_g1	0	0.056	0	0	0	0.063	402.33	0.089	0	0	0	0.093
c107350_g8	17.555	14.185	13.819	138.603	128.26	109.371	184.79	192.572	124.88	2.752	7.004	205.578
c71316_g1	0	0	0	0	0	0	0	0	0	7.659	4.066	1.151
c104733_g4	76.039	103.041	110.348	43.419	43.443	50.246	40.372	38.288	36.331	37.671	42.622	43.946
c37905_g1	0	0	0	0	0	0	0	0	0	7.183	17.729	18.924
c94519_g3	61.236	70.422	72.068	32.165	33.756	39.706	81.545	101.228	75.554	25.412	30.143	26.637
c103557_g1	6.73	7.467	7.229	56.706	94.082	151.208	23.267	25.72	20.237	8.782	10.11	17.077
c108684_g4	13.012	12.904	17.252	38.316	64.261	63.032	74.547	59.823	93.66	3.437	4.337	44.642
c103630_g3	0.566	0.908	0.21	4.182	5.059	7.542	1.272	1.463	0.859	4.56	2.22	4.158
c60705_g1	0	0	0	0	0	0	0	0	0	3.477	7.442	7.295
c98541_g1	3.859	3.621	4.74	2.872	1.867	3.008	91.453	112.829	70.487	0.666	0.746	0.659
c106045_g1	59.303	68.101	64.63	12.04	14.053	15.314	5.914	5.775	6.786	10.759	9.83	13.866
c106568_g3	0	0	0	0	0	0	0	0	0	5.047	18.009	11.796
c85602_g1	0	0	0	0	0	0	0	0	0	4.908	8.263	8.91
c12597_g1	10.58	10.723	14.21	13.251	15.267	20.527	10.52	13.369	12.908	81.293	67.495	32.846
c101736_g1	0.329	0	0.429	1.554	0.341	0.345	4.465	5.673	3.23	0	0.14	35.027
c105653_g1	20.984	22.513	25.1	7.145	5.832	9.778	23.514	29.32	22.01	9.13	9.709	8.966
c25822_g1	0	0	3.214	0	69.34	24.287	0	0	0	2.215	0	0
c33688_g1	0	0	0	0	0	0	0	0	0	1.093	6.734	4.798
c102155_g2	5.041	5.876	5.941	3.143	0.321	0.334	2.274	0.967	2.784	9.736	5.195	21.254
c94742_g1	0	0	0.105	0.126	24.692	6.257	0	0	0	0.139	0	0
c58761_g2	0	0	0	0	0	0	0	0	0	22.094	9.252	1.244
c101519_g2	34.486	22.831	40.473	56.417	54.193	55.176	25.905	26.204	38.147	97.267	70.004	42.09
c67758_g1	0	0	0	0	0	0	0	0	0	2.662	7.946	8.288
c91045_g1	0	0	0	0	0	0	0	0	0	2.454	6.892	4.733
c94656_g1	0	0	0	0	0	0	0	0	0	16.491	4.01	0.492
c103747_g2	67.975	70.937	74.166	22.952	37.651	37.136	70.801	97.246	61.331	23.366	30.096	19.407
c102331_g1	0	0	0	0	0	0	0	0	0	15.825	6.37	1.03
c87384_g1	0	0	0	0	0	0	0	0	0	11.415	2.35	1.188
c104265_g1	0	0	0.181	0	0	0	0	0.649	0	45.46	119.537	158.736
c96408_g1	11.366	10.05	9.928	5.284	5.661	6.184	5.007	4.668	4.491	27.647	30.544	22.952
c110909_g4	0.498	0.898	0.811	2.032	2.991	1.901	1.249	1.323	1.914	0.447	0.27	0.77
c19485_g1	0	0	0	0	0	0	0	0	0	109.914	43.685	10.46
c108436_g3	31.327	28.081	14.944	168.266	146.218	73.259	56.841	67.634	67.246	8.464	7.881	9.151
c96769_g1	0	0	0	0	0	0.052	0	0	0	4.947	9.336	11.778
c86785_g1	7.161	7.083	6.332	2.782	2.409	2.204	3.723	4.808	5.241	4.947	3.535	5.003
c95236_g1	13.375	18.078	14.953	12.519	10.7	14.102	17.376	23.8	21.335	67.792	57.301	49.237
c106214_g2	31.125	36.455	33.941	117.91	122.328	106.373	115.968	123.971	89.299	6.726	9.019	58.935
c86282_g1	0	0	0	0	0	0	0	0	0	4.351	21.413	22.275
c104227_g4	85.674	72.396	77.971	392.037	421.428	361.352	449.134	492.006	425.205	22.462	32.027	495.976
c295655_g1	0	0	0	0	0	0	0	0	0	44.655	13.225	3.323
c67500_g1	0	0	0	0	1.004	0.146	11.486	16.549	3.599	0	0.485	0
c64918_g1	0	0	0	0	0	0	0	0	0	11.117	24.78	22.117
c101163_g1	236.772	420.314	384.774	30.376	36.627	38.598	36.567	34.51	34.308	6.855	7.62	8.511
c103934_g1	9.474	17.124	9.451	13.485	34.118	18.981	7.822	8.713	6.829	9.438	7.275	14.822
c101379_g1	1.435	1.329	0.925	2.204	3.041	1.734	5.502	4.528	6.438	1.888	1.651	2.422
c92193_g1	1.571	1.497	1.612	2.068	3.523	2.632	18.955	9.438	27.403	0	0	1.531
c85081_g2	275.192	443.126	431.789	84.11	82.76	72.089	105.966	113.185	86.929	93.93	74.154	99.076
c101567_g3	0	0	0	0	0	0	0	0	0	81.71	157.281	1.875
c100937_g1	0	0	0	0	0	0	0	0	0	2.96	6.006	13.578
c87802_g1	0	0	0	0	24.01	3.343	0	0	0	0	0	0
c84409_g1	0	0	0	0	0	0	0	0	0	55.593	29.285	39.761
c62309_g1	0	0	0	0	0	0	0	0	0	8.424	3.162	1.188
c102587_g1	2.018	3.041	3.08	2.52	2.068	2.988	1.425	2.277	1.109	10.203	11.014	6.59
c87028_g1	14.33	15.767	16.193	10.189	12.085	15.638	13.724	16.066	10.776	4.987	5.241	2.07
c103673_g1	5.683	4.941	5.445	3.098	5.039	5.244	1.897	1.819	2.11	3.328	2.667	4.984
c105728_g4	1.376	2.143	2.575	16.701	0.11	0.387	1.06	1.361	1.044	79.396	70.414	59.028
c101119_g2	1.334	1.179	1.173	2.845	1.877	2.413	4.394	3.574	4.513	1.142	2.742	3.239
c109495_g4	156.536	277.374	295.635	3.523	3.463	5.839	1.508	0.725	1.751	10.143	10.343	8.984
c161381_g1	0	1.282	0	2.321	0.602	0	0	0	0	23.207	22.271	21.337
c86941_g1	1.14	0.524	2.136	32.282	29.3	26.199	29.828	35.998	27.425	10.471	14.018	26.117
c105630_g2	21	20.445	22.707	38.262	33.766	31.14	33.245	34.485	36.798	101.698	100.119	78.361
c93524_g2	0	0	0	0	0	0	0	0	0	3.626	6.398	6.497
c95729_g1	0.667	0.496	0.143	6.729	2.439	2.152	0.825	1.59	0.228	14.335	13.486	13.337
c111076_g2	0.642	0.692	0.277	1.852	3.754	1.776	0.73	1.17	0.707	2.116	1.483	2.868
c98546_g1	6.654	6.157	6.742	15.924	17.305	18.072	10.862	9.909	11.461	19.988	31.542	38.368
c3639_g1	0.338	0	0.372	6.079	5.41	1.964	7.328	10.621	8.863	0	0.373	0
c72716_g1	0.11	0.271	0.477	3.577	4.838	4.983	0.224	1.285	0.75	2.99	2.406	5.216
c103895_g2	12.497	4.145	3.9	10.469	7.147	5.516	3.204	2.048	3.034	0.725	2.042	2.859
c40355_g1	11.594	15.374	13.637	7.596	6.695	6.383	48.277	56.974	28.414	9.388	3.945	3.74
c84616_g1	130.832	148.002	173.795	18.508	22.936	26.251	47.829	58.131	33.253	25.78	25.75	25.096
c107949_g6	0	0	0	0	0	0	0	0	0	6.05	14.074	16.585
c76247_g1	0	0	0	0	0	0	0	0	0	9.577	5.279	1.754
c107874_g7	53.873	77.795	89.864	17.604	17.596	18.437	18.166	19.844	14.137	1.411	1.651	3.156
c106832_g9	1.723	1.263	1.545	2.43	0.964	0.992	4.359	2.455	2.795	0.427	0.326	1.383
c58259_g1	6.046	9.9	16.336	76.388	30.534	61.068	83.371	34.65	88.364	11.663	16.685	15.518
c19972_g1	0.574	0.59	0.267	1.743	0.532	0.219	5.278	4.439	2.784	0.119	0	7.768
c99077_g2	0.068	0.168	0	0.181	0.09	0	0	0	0	6.259	4.374	4.399
c103009_g1	0	0.084	0.076	0.181	0.181	0	0	0	0.12	2.97	15.762	3.221
c95597_g2	2.955	1.928	2.527	8.211	0.412	0	0	0	0.185	4.391	3.703	1.745
c86558_g1	8.748	4.744	2.994	6.359	4.045	1.609	14.914	10.049	34.787	0	1.24	2.45
c109066_g4	0	0	0	0	0.191	0.198	0	0	0	118.785	76.523	74.277
c100256_g4	1.866	1.123	2.232	5.979	0.351	0.533	0.342	0.191	0.12	2.752	3.796	35.64
c26367_g1	0	0	0	0	0	0	0	0	0	3.944	8.31	10.608
c97630_g1	1.005	0.711	1.183	0	0	0	12.311	10.71	26.642	0	0	0
c17033_g1	0	0	0	0	0	0	0	0	0	14.604	4.383	0.659
c104074_g1	4.281	6.054	4.301	9.8	11.443	7.427	14.372	7.225	7.242	55.424	102.404	39.863
c104288_g4	16.761	14.045	16.908	7.56	3.624	7.009	16.316	6.347	13.919	4.163	4.16	2.775
c64355_g1	0.684	1.769	0.753	15.337	2.389	2.497	3.817	4.236	0	49.831	40.346	41.273
c108236_g4	5.565	5.044	4.587	6.594	7.408	5.108	3.628	4.719	3.48	16.451	15.258	19.89
c101274_g2	11.433	11.949	10.633	30.458	38.063	28.413	53.448	46.365	55.013	5.831	6.127	6.942
c110391_g3	70.136	77.122	69.045	31.587	49.154	59.062	660.018	954.501	497.965	18.528	17.03	16.465
c91657_g1	147.518	177.168	206.22	106.728	143.046	192.95	157.282	171.482	164.245	65.835	53.739	64.495
c108307_g2	0.245	0.524	0.038	24.884	16.703	18.417	9.436	11.143	6.873	114.166	90.923	139.756
c109389_g1	2.82	4.332	4.206	31.126	31.739	20.464	24.091	29.117	19.976	113.292	96.314	137.269
c97881_g1	17.361	0.749	0.896	1.03	1.506	1.546	1.166	1.768	2.479	0.844	0.746	0.297
c96043_g1	6.755	7.795	7.982	1.138	0.432	0.512	9.342	8.294	7.688	0	0.056	0.195
c67002_g1	0	0	0	0	0	0	0	0	0	16.561	4.868	1.476
c109954_g2	5.928	30.495	11.511	4.173	13.501	8.545	4.536	3.727	3.839	0.477	0.187	2.413
c103012_g2	3.699	2.452	4.244	1.319	0.422	0.084	5.125	4.516	8.101	0.099	0.149	2.098
c91432_g1	0	0	0	0	0.05	0	0	0	0	3.258	8.907	10.97
c100923_g2	0	0	0	0	0	0	0	0	0	11.921	37.697	50.722
c93315_g2	0.887	8.206	2.193	22.075	23.117	4.21	1.838	4.07	6.481	33.896	32.493	14.822
c104835_g1	12.438	15.823	15.316	50.88	48.361	48.324	30.099	27.387	30.687	69.839	81.923	64.179
c50920_g1	3.496	0	9.003	261.906	171.332	184.572	228.955	241.545	275.913	3.686	5.241	3.146
c79031_g1	0	0	0	0	0	0	0	0	0	1.599	4.439	9.29
c96309_g1	4.577	3.331	4.501	6.648	9.094	6.414	15.067	11.486	17.149	5.196	4.225	6.822
c111218_g1	0	0	0	0	0	0	0	0	0	7.252	13.02	18.878
c92268_g1	0	0	0	0	0	0	0	0	0	6.358	15.967	19.193
c93070_g1	0	0	0	0	0	0	0	0	0	12.488	5.139	1.559
c100946_g3	0	0	0.601	0	19.593	6.153	0	0.076	0	0.228	0	0
c107224_g4	2.432	4.183	6.246	10.848	1.265	1.797	4.948	5.279	4.371	3.656	3.87	60.049
c79040_g1	0	0	0	0	0	0	0	0	0	10.858	4.794	0.798
c12357_g1	32.299	45.766	47.445	14.289	16.733	16.327	102.668	139.694	72.238	6.139	8.384	7.332
c81655_g1	0	0	0	0	0	0	0	0	0	19.65	4.691	2.413
c100800_g2	3.8	2.283	3.08	1.012	0	0	51.41	12.186	153.577	0	0	0
c106224_g3	4.534	10.489	10.452	0.957	0.442	0.763	0.306	0.216	0.587	12.239	9.373	0.863
c97967_g1	6.443	10.031	8.049	15.084	34.59	47.603	37.91	56.033	20.628	7.54	6.79	1.921
c107061_g1	97.039	86.338	87.403	122.083	133.209	195.029	88.802	97.437	88.919	301.25	249.668	196.984
c87904_g1	2.17	2.293	1.726	0.479	0.582	0.763	9.212	8.23	4.774	0	0.634	0.26
c96491_g2	3.648	2.948	3.796	2.601	1.255	2.465	7.174	5.457	6.96	3.427	4.169	3.833
c105639_g3	21.38	26.294	26.168	39.553	41.817	48.366	38.593	45.437	28.98	77.011	86.502	55.492
c100182_g1	18.501	20.08	21.114	22.518	19.864	18.96	35.518	41.722	32.025	7.769	7.256	11.583
c104284_g4	13.029	11.734	18.816	17.369	8.572	7.532	54.002	55.066	41.442	20.813	11.481	12.019
c90012_g1	0.98	0.253	0.219	58.53	2.57	4.262	3.664	1.196	3.719	270.444	281.219	960.341
c96256_g1	2.575	3.387	2.766	20.052	17.897	21.968	44.813	48.986	36.374	3.745	3.675	8.399
c56488_g1	0	0	0	0	0	0	0	0	0	18.865	13.402	3.221
c109524_g3	30.652	20.754	28.848	24.767	8.562	10.154	76.503	58.577	91.92	48.847	52.088	38.86
c105301_g1	46.62	53.485	50.048	58.765	84.316	74.251	72.875	86.739	58.667	10.232	9.317	14.414
c89708_g1	0.076	0.365	0.896	6.404	7.9	15.116	0.754	2.188	0.13	2.503	3.311	7.295
c109504_g5	49.28	39.646	55.57	193.051	49.626	42.913	296.128	258.043	211.711	0.646	12.572	118.836
c101724_g2	4.484	10.574	10.996	32.833	15.016	11.533	7.728	5.114	3.926	47.427	142.47	54.629
c308291_g1	0	0	0	0	0	0	0	0	0	11.037	3.889	0.761
c107360_g13	2.778	1.198	2.05	4.697	3.945	6.654	4.359	2.391	2.403	5.871	12.124	14.618
c103241_g1	8.562	16.899	16.289	0	0.191	0.094	0.141	0.14	0.489	0	0	0
c104894_g1	2.263	2.068	1.812	2.43	0.994	1.776	2.816	2.722	2.98	0.378	0.616	1.587
c87833_g1	0.456	0.412	0.61	6.431	7.187	2.246	4.1	3.002	3.393	3.378	4.01	1.652
c108563_g5	59.016	80.49	82.969	134.394	173.69	260.046	126.688	107.003	121.694	490.093	340.834	367.209
c43830_g1	0	0	0	0	0	0	0	0	0	4.153	5.335	9.198
c104936_g7	74.375	90.942	82.015	30.683	29.962	40.019	24.621	20.378	27.773	62.199	45.242	44.958
c105456_g2	12.843	12.866	11.31	5.284	2.489	2.873	3.369	3.829	6.013	6.08	7.209	4.167
c99752_g1	10.572	12.183	9.603	7.849	12.316	11.773	16.999	22.998	13.68	3.398	2.994	3.378
c102887_g1	0.405	1.722	0	3.685	9.235	1.149	4.477	1.819	2.164	1.679	0.886	0.882
c79941_g1	0.422	0.505	0.362	0	0	0	0	0	0	6.924	6.044	3.824
c109713_g2	130.942	217.226	215.785	715.977	1106.88	1112.12	983.065	1110.76	569.659	254.549	208.137	223.491
c110469_g15	3.589	3.967	3.939	6.151	9.445	10.603	11.545	10.774	22.727	8.355	9.858	10.636
c106418_g1	71.437	79.611	62.131	204.866	339.913	214.145	218.777	204.452	156.752	177.349	197.3	191.563
c105602_g2	2.719	1.347	1.392	3.161	0.873	0.804	2.474	1.208	11.973	0	0.326	0.52
c109097_g2	49.482	48.489	71.343	17.848	15.478	22.94	12.322	15.099	14.735	12.676	14.437	19.37
c68652_g1	0	0	0	0	0	0	0	0	0	1.689	5.046	6.107
c99433_g2	0	0	0	0	0	0	0	0	0	4.013	12.749	9.365
c109507_g2	17.657	8.478	10.919	146.037	316.355	300.242	439.109	386.199	692.484	2.205	6.267	12.149
c115490_g1	0	0	0	0	0	0	0	0	0	9.14	2.462	0.594
c96655_g1	0.625	0.384	0.343	1.445	0.683	0.836	29.039	54.036	38.027	10.511	13.421	12.548
c100274_g1	2.82	1.029	1.011	2.294	0.753	0.47	2.45	0.738	8.275	0	0.103	0.464
c105521_g1	22.613	85.552	51.193	726.581	290.357	142.37	71.614	55.13	32.481	180.378	320.465	127.022
c103087_g1	0	0	0	0	0	0	0	0.076	0	13.382	17.534	42.174
c93400_g1	0	0	0	0	0	0	0	0	0	4.957	11.873	12.001
c97407_g2	128.586	159.53	194.213	0	0	0	0	0	0	0	0	0.473
c70353_g1	0	0	0	0	0	0	0	0	0	6.259	19.744	22.358
c82261_g1	7.456	9.834	13.332	0	0	0	0	0	0	0	0	0
c93308_g1	12.658	18.312	16.937	4.48	11.162	14.28	8.164	7.276	5.437	2.692	3.544	2.58
c102057_g1	7.802	9.076	8.974	15.834	18.288	16.756	18.625	13.929	14.354	24.568	25.89	24.196
c104027_g1	14.752	16.918	14.229	31.397	29.079	24.308	26.353	28.252	28.621	4.073	5.876	13.569
c100527_g1	36.639	25.704	24.242	8.816	5.671	4.168	18.342	17.757	23.151	0.079	0.354	2.673
c106688_g1	5.218	2.686	2.68	24.361	24.341	16.975	32.114	22.502	42.845	4.659	7.489	29.468
c91488_g1	0	0	0	0	0	0	0	0	0	6.606	18.933	11.035
c109836_g8	37.897	46.056	43.744	94.606	119.036	125.312	62.543	70.686	63.375	200.585	191.322	215.295
c97765_g3	0.633	1.628	0.629	2.683	0.683	0.136	3.051	3.015	0.892	7.977	5.829	4.965
c110395_g10	27.08	27.903	25.015	20.025	18.529	11.898	57.183	40.387	62.527	35.595	37.287	59.381
c92338_g1	5.438	5.895	5.827	1.526	2.54	2.612	2.026	2.557	3.708	1.232	2.164	28.781
c121371_g1	111.369	152.372	155.218	33.131	50.599	52.084	572.23	605.611	399.673	5.504	9.877	11.119
c104413_g1	2.094	0.636	0.477	6.982	1.014	1.274	9.837	4.236	19.889	0.497	1.24	7.369
c76648_g1	0	0	0	0	0	0	0	0	0	2.166	7.713	11.369
c106202_g2	10.758	13.1	16.46	6.341	1.646	2.215	0.695	0.661	0.587	15.368	10.474	13.894
c77940_g1	0	0	0	0	0	0	0	0	0	3.745	6.64	9.04
c98262_g1	2.871	2.573	3.014	8.59	8.07	8.566	11.769	10.545	12.995	0.358	0.858	1.689
c105353_g12	165.884	190.914	195.358	25.038	28.416	31.004	214.536	255.55	166.702	20.266	18.093	21.718
c11535_g1	180.61	190.221	236.699	115.48	127.126	172.131	189.938	126.49	147.618	55.483	58.402	53.209
c93006_g2	0	0	0	0	0	0	0	0	0	15.825	9.858	1.986
c81754_g1	20.122	23.346	25.282	14.551	21.832	21.007	51.128	50.156	27.338	9.467	7.125	8
c103409_g3	1.697	1.759	1.812	0.533	0.151	0.491	31.925	33.187	20.596	0.189	0.392	188.231
c109125_g4	160.969	328.015	259.091	20.766	55.96	16.254	6.75	7.963	41.975	14.405	26.45	35.426
c100072_g1	3.319	3.584	4.253	0.253	0.723	1.483	0.106	0.102	0.174	0.07	0	0
c103937_g2	39.197	62.328	61.254	18.76	21.019	22.041	8.282	10.456	13.103	56.715	59.801	50.731
c95023_g2	17.243	22.111	20.399	18.851	17.235	22.302	14.419	15.366	12.125	39.966	38.919	39.129
c95551_g1	6.054	6.718	7.601	1.003	1.044	1.013	2.121	2.302	3.545	1.49	1.128	0.529
c368072_g1	0	0.477	0.849	1.292	2.008	3.802	2.368	1.781	3.088	0	0	0.798
c109692_g1	85.403	148.311	175.788	21.913	23.598	24.026	26.165	30.389	25.239	14.464	13.113	13.94
c60592_g1	11.484	15.982	19.417	21.479	26.288	33.146	11.592	6.564	8.612	94.764	144.438	121.546
c97386_g1	0	0	0	0	0	0	0	0	0	37.582	44.338	31.51
c107604_g2	1.03	0.337	0.62	4.281	0.221	1.055	1.261	1.972	0.391	3.557	1.763	8.928
c109459_g5	0.464	0.197	0.677	36.031	16.321	11.459	45.072	37.067	45.911	0.666	0	0.325
c104599_g2	4.475	4.314	4.635	4.679	4.166	3.813	6.809	7.454	6.177	15.696	9.513	14.952
c61826_g1	0	0	0	0	0	0	0	0	0	8.295	25.153	19.175
c105978_g12	46.442	47.909	38.804	175.691	117.902	67.952	262.318	225.682	238.016	21.379	41.997	301.202
c102078_g1	11.619	11.144	8.879	35.48	38.625	59.135	25.364	24.576	18.367	17.067	16.331	20.4
c90149_g1	0	0	0.095	0.551	0	0.115	0.177	0.865	0	85.624	71.757	37.719
c83250_g1	1.562	1.366	2.451	0.217	0.673	0.804	2.627	2.531	5.024	0.129	1.427	1.077
c96452_g1	0	0	0	0	0	0	0	0	0	10.113	4.738	1.012
c82052_g2	1.621	2.19	0.362	4.155	4.296	7.688	2.097	2.786	1.142	0	0.709	0.696
c96802_g1	176.785	196.519	210.664	31.93	37.249	37.731	103.81	120.779	104.763	73.206	62.207	63.483
c70967_g1	116.553	118.368	120.095	80.615	91.161	116.683	247.981	324.862	223.51	62.457	59.931	64.718
c52834_g1	59.446	108.852	82.988	195.643	197.168	205.454	143.381	190.397	120.345	210.837	202.476	282.463
c95099_g1	4.754	3.799	5.054	1.617	1.837	1.724	6.02	6.093	3.958	1.282	1.548	2.933
c83623_g1	75.786	74.408	84.266	20.215	23.699	31.453	50.256	67.608	49.804	39.539	40.812	36.011
c109518_g17	27.215	31.861	29.63	16.024	16.582	22.323	10.061	12.873	7.492	41.754	39.19	25.3
c107378_g3	11.045	11.116	13.447	3.929	3.553	4.105	11.969	12.873	7.492	2.662	3.078	3.054
c97884_g2	45.319	51.118	56.981	17.315	17.797	27.275	17.612	27.323	23.739	8.037	13.411	18.395
c94997_g1	0.144	0.178	0.305	1.933	2.369	1.88	1.143	1.666	0.478	42.161	41.241	64.588
c105710_g4	23.846	18.246	16.441	33.33	27.714	29.186	33.41	23.087	32.688	66.431	68.008	41.802
c109511_g2	26.337	30.495	28.944	121.153	263.477	244.021	155.292	139.032	104.317	28.69	21.842	27.825
c101831_g3	3.597	3.509	3.548	1.048	0.251	0.334	4.571	3.04	9.319	0.815	1.791	2.125
c107592_g2	0	0	0	0	0	0.094	0	0	0.12	502.958	237.721	350.615
c4262_g1	0	0	0	0	0	0	0	0	0	23.087	49.365	39.965
c108471_g1	9.246	8.945	7.305	20.558	21.189	25.635	11.298	13.42	10.048	3.576	2.751	4.743
c63506_g3	0	0	0	12.971	0.833	0	0	0	0	0	0	0
c107390_g1	4.239	7.373	5.779	15.391	18.891	21.174	40.596	39.051	29.85	1.997	2.891	2.274
c73570_g1	0	0	0	0	0	0	0	0	0	3.795	5.26	4.845
c234930_g1	0	0	0	0	0	0	0	0	0	7.57	2.527	2.227
c101023_g1	6.857	7.72	8.564	2.05	2.73	2.988	8.011	8.866	5.122	2.215	2.36	1.958
c110390_g2	95.038	86.872	128.906	125.795	174.564	188.594	95.081	110.908	137.69	11.583	23.698	38.675
c109424_g3	46.949	43.866	35.076	14.289	41.265	85.46	4704.38	6560.78	3688.01	12.815	15.342	11.889
c93342_g1	0	0	0	0	17.074	1.003	0	0	0	0	0	0.761
c91236_g1	3.293	5.053	5.693	3.559	1.726	5.202	1.249	3.282	5.905	13.67	12.479	10.079
c81545_g1	0	0	0	0	0	0	0	0	0	14.892	5.297	1.058
c100163_g1	0	0	0	0	0	0	0	0	0	5.166	9.858	6.423
c104535_g1	11.484	13.643	15.268	10.694	5.36	5.254	10.214	6.373	11.059	3.219	3.889	6.46
c102059_g2	10.496	13.119	13.437	5.636	5.169	6.08	22.395	22.718	14.876	4.947	6.594	6.757
c104999_g3	20.021	20.679	19.207	1.454	2.028	1.922	1.802	1.654	2.12	3.457	3.703	3.926
c100552_g1	9.702	8.646	9.069	5.203	5.21	7.469	60.163	71.729	41.855	3.239	2.518	3.397
c97674_g2	1626.95	1604.88	1704.97	351.273	396.154	621.45	365.304	390.702	277.718	290.948	260.953	379.071
c118318_g1	0	0	0.391	0	53.952	19.461	0	0	0	4.331	0	0
c80151_g1	0	0	0	0	0	0	0	0	0	9.527	23.325	21.709
c118111_g1	0	0	0	0	0	0	0	0	0	2.712	7.303	13.021
c110142_g2	0	0.103	0	0	0	0	0	0	0	2.494	8.506	14.794
c102629_g2	0	0	0	0	0	0	0	0	0	2.126	3.32	13.597
c7680_g1	0	0	0	0	0	0	0	0	0	2.682	6.566	14.915
c103529_g1	276.332	248.086	267.931	171.165	177.776	190.61	282.392	245.946	233.155	77.419	90.597	89.257
c98596_g2	5.37	5.596	5.56	2.665	1.656	1.515	6.067	6.449	9.2	2.821	2.471	3.23
c99396_g2	9.17	10.096	10.538	0.271	0.191	0.481	0.141	0	0	0.805	2.546	0.826
c90774_g1	0	0	0	0	0	0	0	0.102	0	4.341	13.085	14.998
c109733_g2	20.207	32.759	19.703	0.081	0	0	0	0	0	0.089	0.14	0.77
c44154_g1	0	0	0	0	0	0	0	0	0	16.133	7.862	1.225
c94193_g1	0	0	0.057	0	0	0	0	0.102	0	7.371	19.38	17.569
c100352_g1	12.539	10.882	9.031	23.62	21.952	18.552	25.693	24.029	21.248	3.894	5.288	12.288
c63446_g1	0	0	0.105	0	0	0	0	0	0	5.365	10.287	19.166
c100973_g1	17.986	17.62	14.906	39.093	40.221	46.799	34.281	37.55	37.049	84.065	60.696	63.567
c99652_g1	1.647	9.32	1.459	100.297	9.475	8.712	16.163	8.79	6.187	23.475	23.708	56.801
c96589_g1	0.954	2.704	1.154	5.438	9.054	14.541	0	0	0	4.093	6.379	1.968
c92843_g1	132.42	143.314	134.333	17.848	22.635	23.452	223.077	232.526	158.786	11.057	9.746	13.513
c94228_g1	14.878	21.624	18.863	21.326	19.613	29.646	10.379	13.14	13.038	38.804	38.117	24.168
c101948_g1	0	0	0.191	0	0	0	0	0	0	18.587	28.091	49.756
c100613_g2	3.774	3.172	2.861	8.427	7.488	11.553	7.528	9.756	10.483	2.623	3.05	1.94
c107607_g2	40.109	39.674	39.92	36.302	45.27	51.061	41.291	41.659	42.247	189.876	184.159	115.235
c98172_g1	0.118	0.43	0.381	1.328	2.449	2.371	14.137	13.674	8.656	0	0.261	0.241
c22523_g1	7.262	8.992	9.651	8.319	10.73	12.671	29.946	31.419	26.381	0.884	1.613	0.585
c96838_g1	26.945	31.113	34.933	15.554	18.349	18.678	45.85	62.596	38.941	12.756	13.542	12.316
c95325_g4	0	0	0	0	0	0	0	0	0	4.103	9.373	12.873
c101594_g1	10.488	9.039	9.804	1.174	0.181	0.439	0.471	0.623	0	43.334	53.17	123.467
c103628_g1	24.64	29.475	13.256	52.795	91.473	67.273	64.228	52.496	86.255	24.359	26.729	62.434
c17893_g1	2.879	3.481	2.832	0.226	0.231	0.481	21.782	0.7	19.769	0	0.103	0.186
c356849_g1	0	0	0	0	0	0	0	0	0	19.173	11.061	2.719
c96585_g1	4.653	9.282	7.82	8.554	16.522	11.021	9.931	4.706	22.858	0.437	0.401	2.395
c108729_g5	16.415	13.792	17.891	1.942	0.582	0.512	15.774	13.852	25.5	0.169	0.345	1.55
c94884_g1	0	0	0	0	0	0	0	0	0	5.563	10.977	9.263
c14487_g1	0	0	0.286	0	9.817	3.322	0	0	0	0.368	0	0
c92475_g1	6.375	6.503	6.704	0.515	4.798	4.116	0.412	0	0.348	1.917	4.505	2.339
c108333_g9	0.144	0	0	0	0	0	10.873	13.496	3.284	0	0	0
c110008_g11	1.959	1.591	0.582	56.823	97.365	65.591	32.408	36.265	10.461	0.169	0.755	1.179
c25120_g1	0	0	0	0	0	0	0	0	0	11.524	3.46	1.012
c99691_g1	49.609	60.438	54.378	13.196	16.06	17.894	221.722	263.042	156.655	7.957	10.026	7.694
c102052_g2	22.123	24.338	26.931	40.538	142.243	91.007	76.338	91.777	71.379	0.536	1.781	3.722
c105158_g5	8.968	15.495	12.808	85.79	66.077	58.394	23.22	26.725	30.872	17.594	23.512	35.139
c348659_g1	0	0	0	3.261	4.808	9.652	1.567	0.789	1.272	0.497	0	1.55
c80793_g1	0	0	0	0	0	0	0	0	0	7.928	2.807	1.782
c108688_g2	40.81	3.771	341.182	3.803	0.903	0.919	28.521	34.205	23.488	1.619	0.569	33.83
c86142_g1	2.803	2.545	2.546	2.647	1.957	1.306	7.445	5.266	9.004	0	0.42	0.158
c110399_g4	2.271	1.572	3.405	65.214	10.058	4.784	4.123	4.16	3.991	33.37	31.188	43.037
c105168_g2	10.479	12.164	13.294	5.284	6.765	5.672	17.612	18.088	12.321	2.593	1.968	3.351
c81188_g1	0	0	0	0	0	0	0	0	0	4.699	6.808	15.24
c107671_g1	30.365	25.414	25.091	38.289	22.203	19.033	91.594	101.355	77.544	1.878	2.154	15.769
c105802_g2	0.515	0	0.372	0	0	0	184.873	30.058	192.464	0	0	0.353
c101161_g1	7.718	6.466	7.372	12.049	10.479	8.388	20.121	21.917	25.642	0.139	0.522	10.376
c96245_g1	27.756	29.7	30.832	37.837	15.066	16.15	8.635	13.254	10.657	143.77	124.125	140.795
c97948_g1	2.964	1.291	1.345	3.27	1.225	0.533	5.454	4.096	10.331	0.05	0.364	1.123
c108307_g4	0.236	0.309	0.267	0.605	0.311	0.971	0.495	0	0	12.011	11.9	6.989
c95683_g1	13.781	14.99	17.547	9.06	10.78	15.638	39.689	50.321	31.655	8.941	6.491	6.794
c89668_g1	0	0	0	0	0	0	0	0.102	0	13.958	36.793	42.35
c77330_g1	77.381	69.814	75.635	111.696	125.932	101.463	145.325	115.716	126.685	37.969	42.5	43.863
c106757_g2	354.744	416.711	454.096	175.826	201.063	216.548	162.796	168.365	144.562	176.186	158.969	162.346
c107648_g3	143.794	116.833	137.032	87.335	71.387	94.84	87.141	87.859	86.429	29.157	31.775	49.71
c91314_g1	98.019	137.84	132.95	69.767	68.406	82.744	70.471	77.543	58.667	402.521	321.304	215.824
c93628_g1	43.065	3.752	4.835	0	0	0	0.082	0	0.076	0	0	0.436
c93497_g1	1.326	1.357	1.287	7.334	13.29	15.356	3.699	4.452	1.936	0.477	0.578	0.975
c80788_g1	2.128	3.472	3.624	12.393	15.097	17.988	5.042	4.859	3.784	11.166	14.008	37.245
c99226_g1	7.481	7.317	5.55	13.856	12.617	11.94	15.81	14.234	15.855	26.872	37.091	28.744
c169992_g1	0	0	0	0	0	0	0	0	0	5.514	4.784	2.599
c80762_g1	0	3.612	0.515	0.741	9.947	5.202	0	0	0	4.56	2.845	0.492
c110100_g3	5.134	20.109	13.094	64.943	78.604	44.772	4.323	5.355	1.338	868.116	608.473	356.527
c97821_g1	0	0	0	0	0	0	0	0	0	1.47	6.016	9.439
c96861_g1	6.223	3.668	7.143	3.252	1.837	2.706	1.673	1.412	1.316	2.484	3.003	3.054
c110479_g3	4.965	4.024	4.854	21.01	15.629	19.806	16.787	13.954	10.059	96.542	87.883	79.994
c110460_g5	103.423	170.169	187.786	36.455	41.616	64.797	117.959	116.734	67.801	123.961	108.28	120.219
c92295_g1	0	0	0.372	0	42.429	13.047	0	0	0	2.166	0	0
c105515_g5	3.935	4.276	3.929	3.234	2.941	4.095	2.085	2.748	2.936	7.332	9.401	8.669
c93490_g1	15.529	17.732	18.644	11.697	11.132	12.608	28.026	28.277	22.825	3.457	5.204	5.29
c74608_g1	0	0	0	1.283	0.482	0.501	0.188	0.547	0	3.755	5.325	15.407
c109614_g2	7.921	16.31	5.274	14.289	7.348	15.084	22.242	32.589	22.999	205.979	191.956	121.843
c85367_g1	0	0	0	0	0	0	0	0	0	13.084	4.887	1.559
c87840_g1	3.774	2.377	3.662	13.883	11.292	14.572	7.434	8.93	5.405	18.339	21.236	21.792
c110130_g1	12.624	7.738	8.106	7.027	1.556	1.525	4.818	4.681	7.231	2.851	2.686	12.112
c96352_g2	25.484	21.812	25.158	10.496	14.826	16.317	28.58	32.666	17.518	3.676	4.598	4.678
c80025_g1	0	0	0	0	0	0	0	0	0	6.249	14.381	7.945
c92003_g1	7.481	8.197	6.561	9.954	10.409	14.907	10.697	11.525	7.601	24.737	24.062	18.479
c97487_g2	0	0	0	0	0	0	0	0	0	5.365	5.988	11.434
c109239_g1	23.171	58.772	30.775	8.752	1.867	2.528	13.076	16.244	6.633	75.899	90.951	86.612
c108006_g1	5.075	6.148	6.323	16.873	26.881	28.34	80.968	80.634	77.175	12.666	12.516	17.161
c110615_g1	6.029	6.878	4.549	54.972	82.599	100.575	54.579	65.458	48.271	17.812	26.478	16.771
c102343_g2	11.881	11.94	12.178	3.279	2.54	2.288	43.353	54.265	32.318	2.474	2.248	2.534
c13777_g1	0	0	0	0	0	0	0	0	0	4.858	12.488	8.372
c103541_g1	81.384	126.35	144.547	33.962	47.287	43.539	43.942	50.512	25.228	4.302	6.482	6.877
c39853_g1	0.262	0.533	0.677	0.551	2.519	1.41	1.249	1.03	1.055	1.907	1.455	2.014
c102907_g2	22.478	30.879	28.591	18.155	21.541	19.952	18.06	22.044	14.648	50.904	51.603	42.489
c102527_g1	23.914	19.762	15.659	41.974	41.917	28.476	49.62	55.562	49.945	5.285	6.622	17.449
c13090_g1	0	0	0	0	0	0	0	0	0	8.315	2.863	0.622
c86951_g2	4.619	4.931	5.627	39.228	31.879	22.637	61.978	50.512	107.807	43.701	66.357	95.568
c90942_g1	4.957	8.983	2.127	26.113	33.937	28.476	19.556	19.538	12.462	8.424	4.467	3.415
c103298_g1	0	0	0	0	0	0	0	0	0	5.802	13.076	11.147
c77124_g1	26.557	69.673	69.417	7.045	23.719	14.374	14.961	10.316	3.708	0.328	0	0
c100544_g2	42.904	60.906	59.461	16.71	24.873	27.254	74.701	85.798	64.354	9.805	8.888	6.989
c88870_g1	24.158	47.45	44.698	18.264	28.165	48.021	19.143	22.108	11.298	88.108	69.706	509.23
c95463_g1	14.338	14.541	15.344	9.936	11.102	15.586	21.028	27.285	16.116	6.388	7.526	6.562
c127891_g1	69.52	100.683	85.772	42.706	28.808	9.391	117.971	106.596	141.887	1.202	8.095	10.478
c102012_g2	15.039	18.508	15.516	41.432	47.157	47.927	10.614	6.665	14.832	50.685	46.091	37.552
c104986_g1	5.354	6.831	5.436	24.704	39.879	56.879	3.935	5.966	6.394	21.458	12.469	16.929
c110467_g7	77.466	75.484	81.262	50.717	20.105	27.149	13.453	26.929	42.083	29.684	28.296	17.634
c64726_g1	20.485	21.419	27.933	51.485	63.046	46.485	106.932	84.628	109.417	6.149	8.674	13.643
c106376_g3	29.63	42.865	38.776	61.963	45.932	52.805	25.623	30.808	18.53	13.799	7.349	8.864
c102662_g2	18.746	28.801	28.238	1.599	0.582	0.669	1.308	0.979	0.794	0.079	0.345	0.733
c51497_g1	0	0	0	0	0	0	0	0	0	2.593	5.708	4.975
c100092_g3	0.439	0.281	0.305	0.352	0.622	0.366	0.236	0.153	0.544	24.985	24.715	29.96
c86376_g2	0	0	0	0	0	0	0	0	0	4.123	6.995	8.205
c103884_g3	1.908	1.31	1.316	6.025	0.833	0.752	2.203	1.018	6.97	0.715	0.588	1.012
c105140_g1	3.454	3.032	3.223	5.013	5.009	6.633	5.36	4.478	3.241	10.769	11.621	6.376
c89574_g3	4.315	5.83	3.729	0.37	0.512	0.522	1.19	0.763	2.338	0	0.326	0.204
c91650_g1	0	0	0	0	0	0	0	0	0	3.894	5.922	12.52
c95157_g1	0	0	0.086	0.045	26.128	9.067	0.082	0	0	0.805	0	0
c107692_g2	223.514	210.087	270.277	100.008	125.651	145.065	87.459	92.832	60.407	61.653	68.903	90.287
c91346_g2	0	0	0	0	0	0	0	0	0	2.335	5.241	8.325
c65981_g1	0	0	0	0	0	0	0	0	0	5.265	8.944	14.896
c207956_g1	0	0	0	0	0	0	0.153	0	0	2.692	6.23	6.413
c65523_g1	0	0	0	0	0	0	0	0	0	19.62	8.114	1.958
c100581_g6	1.444	2.143	1.593	8.599	12.246	7.344	4.877	9.222	8.025	26.555	18.28	9.114
c50148_g1	8.326	7.486	5.951	7.849	0	3.855	0	6.933	1.544	20.485	9.765	9.55
c78535_g1	58.661	79.667	74.939	75.502	91.292	115.565	37.168	34.65	28.762	238.107	210.534	178.607
c89980_g1	16.12	16.094	14.849	21.886	33.817	60.232	1233.15	1804.32	989.525	7.391	9.168	4.668
c107102_g2	46.476	53.28	53.815	59.099	90.75	122.721	119.95	120.779	80.415	19.074	12.581	18.302
c99503_g1	3.107	4.379	5.646	23.792	12.427	19.2	1.885	2.837	2.055	165.169	107.095	66.88
c110236_g5	6.367	7.448	8.85	4.191	4.306	4.722	4.064	3.829	4.73	2.315	2.136	3.62
c92501_g1	3.276	3.425	2.851	4.083	3.403	3.635	2.344	3.256	1.881	8.454	8.422	7.211
c109806_g3	66.548	121.896	118.063	8.292	12.005	10.122	12.794	11.486	11.625	2.821	1.763	5.03
c108268_g1	5.666	6.634	7.162	10.333	16.261	16.682	10.32	8.472	4.458	0.04	0.019	0.436
c107889_g2	1.427	2.367	2.222	6.458	14.294	6.403	18.684	8.65	37.462	2.176	2.928	8.631
c75925_g1	0	0	0	0	0	0	0	0	0	24.121	7.704	2.747
c318619_g1	0	0	0	0	0	0	0.259	0	0	42.599	113.279	190.904
c107449_g4	24.023	25.48	22.468	8.156	7.719	8.43	13.347	15.76	8.406	3.745	5.512	4.808
c107508_g1	112.602	117.591	114.001	16.864	20.547	25.718	259.656	377.982	178.914	9.915	12.367	17.179
c108420_g1	5.615	6.896	5.846	7.687	3.152	1.88	3.381	2.01	4.578	16.034	25.834	14.015
c172528_g1	0	0	0	0	0	0	0	0	0	12.815	6.883	0.715
c93958_g1	5.48	7.869	8.736	21.967	27.834	25.718	12.381	19.22	14.191	5.951	7.312	9.077
c55200_g1	0.422	0.047	0.21	2.511	4.427	3.071	2.58	2.251	17.758	0.169	0.793	1.411
c74770_g1	1.106	1.984	1.221	3.071	5.782	4.21	0	0.458	0.381	8.087	13.001	6.023
c109669_g3	0.144	0.234	0.124	9.574	15.578	23.995	0.836	1.221	0.99	1.699	2.238	1.94
c91235_g1	4.72	7.345	5.646	0.172	0.361	0.658	0.141	0	0.239	14.007	12.516	9.708
c98421_g1	6.569	5.979	7.048	25.309	27.623	18.458	33.869	29.091	33.319	2.553	5.876	4.984
c90596_g1	17.293	19.145	18.921	8.879	7.337	9.025	26.106	30.567	22.347	3.626	3.413	3.202
c110286_g11	108.962	153.822	150.612	20.621	35.031	44.281	50.727	63.588	40.539	18.319	17.515	19.76
c103392_g4	0.017	0.075	0	0.054	0	0.031	0.035	0.038	0	3.358	6.277	8.706
c90628_g2	0.794	1.422	1.936	5.284	5.47	4.649	12.334	15.671	7.525	0.666	1.819	0.548
c110991_g5	3.217	5.614	5.903	61.412	176.451	167.921	61.389	59.264	47.118	24.091	25.013	24.298
c107487_g6	2.668	2.264	2.069	0.253	0.09	0	0.342	0	0.294	3.964	4.253	7.917
c86374_g2	0	0	0	0	0	0	0	0.089	0	13.978	35.748	47.037
c108668_g3	16.17	19.987	14.038	16.34	16.723	18.876	15.091	16.078	12.69	52.593	50.857	62.007
c26277_g1	0	0	0	0	0	0	0	0	0	13.213	5.409	0.826
c87864_g1	0	0	0	0	8.08	2.988	0	0	0	0.079	0	0
c71159_g1	14.279	11.285	15.011	6.422	7.548	6.612	8.671	8.548	3.186	0.328	0.504	0
c296772_g1	1.427	2.077	2.689	6.278	9.997	14.645	3.016	2.608	2.425	3.894	1.651	9.736
c95742_g1	0.819	0.496	0.553	4.218	1.194	0.272	0.212	0	0.174	0.586	1.007	7.379
c85135_g1	23.854	27.519	21.772	10.433	8.321	6.79	21.794	20.95	18.41	17.465	18.923	14.135
c96671_g2	0	0	0.696	0	77.781	23.044	0	0	0	3.487	0	0
c99570_g2	0	0	0	0	0	0	0	0	0	4.371	13.299	17.866
c74027_g2	0.194	0.122	0.324	13.178	0	0	0.2	0.763	0.337	0.566	1.082	2.645
c100470_g1	38.573	32.713	27.847	40.375	38.303	38.88	37.238	38.555	36.94	112.169	129.963	74.463
c106249_g4	428.072	900.878	696.793	275.4	285.74	300.169	510.052	290.696	433.959	149.294	160.498	118.456
c105904_g1	0.186	0.075	0.134	1.183	0.161	0	0.13	0.127	0	4.918	11.984	8.947
c93077_g1	46.071	85.01	68.454	0.208	0	0.115	0	0.165	0	0	0	0.343
c107669_g3	43.58	44.484	35.009	99.095	109.61	134.88	68.339	77.034	69.574	381.401	365.511	257.868
c102775_g12	121.958	128.708	137.518	243.335	222.503	250.446	283.382	277.161	271.867	471.396	365.017	385.401
c98990_g4	4.501	5.062	5.522	7.921	52.356	47.175	22.866	22.604	19.498	18.667	16.778	22.563
c341330_g1	0	0	0	0	0	0	0	0	0	9.875	1.8	0
c72369_g1	0.608	0.646	0.849	1.662	0.863	0.24	4.724	2.442	7.384	0	0	0.742
c37485_g1	0	0	0	0	0	0	0	0	0	8.136	19.306	16.029
c105278_g4	16.989	21.877	15.22	37.575	46.564	63.836	11.91	12.25	16.703	10.183	7.899	12.279
c103949_g1	19.523	26.247	23.212	19.637	35.854	39.653	6.279	6.894	4.872	11.444	11.695	10.284
c329479_g1	0	0	0	0	0	0	0	0	0	3.328	13.747	7.917
c97072_g3	0.144	0	0	10.442	0	0.387	0	0.572	0	146.145	76.141	51.158
c108926_g11	5.48	12.492	10.977	79.251	116.035	133.992	61.707	80.087	28.208	7.58	6.51	6.85
c96484_g3	0	0	0	0	0	0	0	0	0	5.265	11.257	13.81
c93679_g1	32.594	36.82	35.963	28.091	14.605	19.284	46.557	24.855	47.771	54.222	62.198	76.004
c109674_g6	6.451	6.129	5.512	25.137	25.204	21.195	19.886	20.225	16.453	9.438	8.888	11.286
c14233_g1	0	0	0	0	0.151	0	0	0	0	2.752	6.202	8.427
c108662_g1	2.103	21.493	7.973	14.804	6.314	5.16	4.948	2.29	0.631	351.329	300.506	127.579
c66489_g1	0	0	0	0	0	0	0	0	0	3.189	10.156	9.745
c104174_g1	0.034	0.056	0.153	0.072	0.03	0	0.071	0.127	0.141	9.825	6.025	14.442
c97062_g1	1.579	0.842	1.411	7.054	10.951	7.26	14.137	9.909	12.549	0	0	0.111
c16960_g1	0.659	1.254	0.782	3.378	6.314	10.948	3.628	5.482	1.849	8.553	9.289	5.355
c91210_g1	1.951	1.432	1.64	5.817	7.348	8.534	4.276	5.915	4.306	6.07	4.822	7.156
c100382_g5	0	0	0.286	0	0	0.7	3.746	2.646	29.545	0.715	0	0.538
c95012_g2	1.115	0.674	1.459	9.529	4.055	7.166	11.557	12.275	11.44	2.881	1.716	1.16
c66412_g2	2.702	2.779	1.745	3.008	1.245	1.076	6.538	6.042	6.013	12.001	9.224	6.293
c96200_g1	259.275	245.541	283.238	72.088	42.78	44.114	146.974	133.397	125.706	109.924	91.893	109.147
c86074_g1	0.557	0.674	0.811	2.448	0.964	6.215	1.131	0.369	1.435	6.169	6.137	8.474
c68774_g1	36.985	30.879	35.82	11.932	8.632	13.152	30.759	37.194	35.874	10.61	11.705	11.611
c123178_g1	0	0	0	0	0	0	0	0	0	3.02	5.344	5.327
c102544_g2	17.986	23.505	18.291	20.603	17.676	16.244	28.002	27.298	21.988	2.821	3.693	8.01
c104014_g2	7.405	9.011	8.926	2.33	1.947	3.05	2.556	3.396	2.838	9.527	8.608	8.288
c125702_g1	0	0	0	0	0	0	0	0	0	1.679	8.692	13.755
c76162_g1	35.693	25.189	27.961	11.074	8.683	7.396	27.896	31.839	14.952	1.649	5.092	5.114
c64496_g2	0	0	0	0	0	0	0	0	0	0.268	9.112	21.412
c298440_g1	14.33	15.608	14.124	0	0	0.115	0	0.343	0.75	0	0	0.548
c34601_g1	20.3	13.98	17.814	21.561	14.294	12.88	31.018	31.215	24.01	4.47	5.381	7.75
c106175_g2	9.736	9.797	11.539	2.041	1.034	1.379	1.661	0.878	2.305	20.167	34.517	39.352
c92605_g1	73.202	79.171	85.839	17.857	21.48	25.363	117.641	135.483	98.499	11.484	14.064	17.179
c105043_g2	1.115	0.833	1.335	1.852	1.646	2.016	1.897	2.366	1.403	0.596	0.541	0.334
c108220_g5	0	0	0	0	0	0	0	0	0	1.987	6.361	7.759
c103479_g1	12.666	14.288	14.305	13.54	16.652	17.612	30.948	23.393	40.376	9.428	9.765	12.409
c78966_g1	26.641	31.431	30.145	21.199	25.074	38.786	21.017	26.038	23.358	101.907	85.803	57.432
c110319_g4	0	0	0	0	3.583	4.178	98.038	4.274	21.803	0	3.917	0
c71883_g1	0	0	0	0	0	0	0	0	0	1.758	4.262	8.938
c107637_g1	0	0	0	0	0	0	0	0	0	3.417	4.617	11.806
c108855_g1	11.096	6.962	7.105	17.74	7.548	8.138	2.474	2.569	5.6	1.49	2.388	5.578
c83484_g1	143.228	158.978	181.32	25.237	34.67	32.279	225.492	233.264	181.687	10.511	10.11	11.843
c90280_g1	4.357	6.587	7.124	28.461	24.241	24.057	14.655	10.125	12.331	94.059	88.554	83.289
c107079_g1	1.917	0.898	1.364	0.542	0.562	0.481	5.608	3.371	20.541	4.709	5.083	7.174
c3983_g1	0	0	0	0.072	0	0	0	0	0	9.159	8.59	42.693
c104015_g1	104.141	109.245	115.097	62.134	62.845	56.461	60.104	58.17	43.356	37.711	35.907	45.32
c92970_g1	12.911	6.878	11.12	7.876	4.818	5.035	18.142	14.666	13.038	0	1.026	1.773
c103613_g1	7.895	4.651	4.158	0.434	0.412	0.334	1.072	0.305	2.425	0.089	0.215	0.26
c110113_g1	4.154	4.22	3.538	6.034	6.243	13.496	4.571	4.363	4.382	12.04	15.538	10.97
c30779_g1	0	0	0	0	0	0	0	0	0	7.014	4.411	0.381
c110588_g1	0	0	0	0	0	0	0	0	0	9.14	12.171	29.189
c79457_g1	0	0	0	0	0	0	0	0	0	8.156	26.674	18.609
c80285_g1	1.182	0.795	1.516	1.563	2.188	2.152	0.448	1.565	1.131	6.159	5.176	9.253
c63543_g1	0	0	0	0	0	0	0	0	0	3.189	6.743	9.782
c60907_g1	12.599	25.264	25.367	47.222	73.806	85.825	56.676	62.444	39.321	15.527	18	11.453
c345192_g1	3.91	2.573	1.411	0	0	0	0.389	0	2.327	0	0	0
c109656_g1	7.557	11.182	5.293	65.693	26.228	28.497	8.588	9.973	12.179	348.518	223.489	284.375
c25868_g1	19.936	0	0	0	0	0.115	0	0	0	0	0	0.176
c98752_g1	5.615	5.876	4.139	7.867	9.074	9.642	6.88	7.098	6.013	27.518	32.577	21.44
c80149_g1	0	0	0	0	0	0	0	0	0	2.762	6.193	4.529
c340815_g1	0	0	0	0	0	0	0	0	0	3.974	11.276	8.789
c103198_g2	3.893	3.443	7.467	4.263	3.373	3.719	1.013	2.582	0.837	2.066	3.19	2.71
c83854_g1	0	0	0	0	0	0	0	0	0	2.295	7.713	8.956
c20757_g1	80.404	90.287	88.462	59.452	69.811	71.368	84.855	76.563	64.452	25.968	26.897	33.282
c105194_g5	30.323	7.28	15.249	109.338	87.267	259.398	113.942	171.939	66.463	3.606	2.22	15.769
c100456_g2	2.086	1.647	1.774	3.288	3.282	4.826	7.316	2.989	10.646	0.258	2.089	6.543
c107874_g3	85.125	95.986	106.391	5.636	2.961	4.178	0	0.42	0.239	16.312	9.196	5.606
c82670_g1	0	0	0	0	0	0	0	0	0	3.139	9.438	14.906
c90956_g1	3.462	4.248	5.064	1.463	0.341	0.282	1.484	0.814	2.98	7.918	9.056	4.808
c88332_g1	0	0	0	0	0	0	0	0	0	3.08	8.506	5.986
c90424_g1	4.501	4.716	5.96	0	0	0	2.509	3.244	0.696	0.974	1.641	1.986
c104145_g4	1.587	1.179	1.23	3.965	5.852	4.513	5.466	2.773	5.524	0.874	0.578	0
c92028_g1	0.414	0.281	0.629	0.948	0.903	1.003	0.825	1.018	0.892	2.533	2.509	3.007
c106387_g4	119.543	181.772	172.775	26.221	29.43	23.347	59.044	58.64	53.153	38.675	42.314	73.433
c342595_g2	0	0	0	0	0	0	0	0	0	3.308	6.808	4.074
c72919_g1	1.123	0.515	0.839	2.412	0.994	2.11	18.755	26.344	13.843	0.517	0.41	15.277
c105007_g1	29.301	54.599	43.888	36.256	87.859	26.502	57.112	42.854	262.787	3.02	8.664	31.445
c102461_g2	109.368	128.511	143.049	118.714	134.905	169.666	355.161	323.921	353.925	100.665	96.342	69.572
c107097_g4	62.756	54.533	68.358	136.716	157.66	127.84	225.445	228.99	208.949	2.146	7.75	188.296
c114669_g1	0	0	0	0	0	0	0	0	0	3.537	13.094	14.479
c252778_g1	1.148	0.814	1.669	1.554	0.622	3.186	15.656	14.552	15.822	0	0.42	12.845
c103358_g2	10.969	15.786	19.13	117.991	68.918	92.824	110.785	228.672	185.297	13.66	26.039	42.313
c105533_g3	6.814	10.05	7.086	12.492	16.693	20.265	7.858	11.334	7.993	3.139	4.691	5.29
c161481_g1	0	0	0	0	0	0	0	0	0	10.938	31.868	32.094
c79664_g1	46.577	75.11	62.951	44.024	67.543	65.633	71.968	81.486	50.326	19.65	21.423	19.425
c73940_g1	1.815	1.001	2.031	9.782	10.58	7.626	3.145	6.335	5.089	6.01	6.687	2.33
c100109_g2	0.135	0.655	0.439	0.668	0	0	0	0	0	2.275	9.159	1.374
c104266_g4	65.653	61.186	96.282	143.382	28.587	14.363	434.444	420.518	366.191	5.335	75.898	500.84
c104791_g2	53.071	70.852	69.322	29.211	27.553	29.5	25.717	34.981	22.434	17.077	11.956	16.817
c55214_g1	0	0	0	0	0	0	0	0	0	3.427	5.801	8.826
c98852_g1	0	0	0	0	0	0	0	0	0	2.533	8.161	17.328
c107358_g1	1.883	2.976	2.289	2.637	1.726	2.068	0.671	0.865	0.565	2.543	2.304	2.06
c69791_g1	0	0	0	0	0	0	0	0	0	6.755	3.964	7.917
c109063_g2	0.068	0	0	0	0	0	0	0	0.109	14.176	37.203	34.888
c99363_g3	0	0	0	1.31	0	0	0.188	1.107	0	67.276	45.009	28.447
c107467_g3	0.11	0.674	0.477	0.415	0.572	0.292	0	0.216	0.565	18.617	15.566	6.831
c90957_g1	6.62	4.07	4.148	2.511	0.923	0.689	6.432	3.244	6.394	6.378	2.938	7.156
c86285_g1	8.419	8.038	7.057	12.7	10.018	10.624	8.046	7.429	7.797	35.595	35.179	37.598
c105894_g9	0	0	0	0	0	0	0	0	0	22.005	11.238	7.425
c58289_g1	0	0	0	0	0	0	0	0	0	8.206	3.376	0.408
c98722_g1	0	0	0	0	0	0	0	0	0	3.547	12.693	6.989
c97133_g3	54.988	79.292	90.369	5.934	1.184	0.731	10.461	6.933	6.22	1.798	1.585	4.91
c105012_g3	78.994	75.362	77.094	27.45	28.095	28.967	40.16	40.183	43.377	23.922	31.533	23.556
c107793_g10	338.979	441.302	415.901	119.283	117.038	127.892	170.017	194.149	146.237	141.009	128.751	131.059
c103684_g1	3.513	4.314	3.862	33.79	38.153	50.789	29.864	36.596	26.196	6.08	7.629	7.629
c80104_g2	0	0	0	0	0	0	0	0	0	7.649	9.709	8.195
c58938_g3	0	0	0	40.908	0	0	9.13	5.47	0	6.09	3.059	17.514
c108163_g2	13.266	22.036	24.366	39.49	111.447	84.07	72.945	72.76	112.918	37.562	43.023	51.399
c103495_g15	39.729	70.066	55.789	250.534	144.893	124.194	151.592	150.951	176.707	456.206	332.253	241.477
c89203_g1	1357.2	1795.92	2268.05	4.751	2.449	0.888	0	0	0	0.805	0	5.337
c97787_g1	0.329	0.337	0.868	0	0	0	1.696	5.139	10.787	0	0.056	1.643
c108836_g1	78.859	102.919	113.734	663.553	820.744	1102.91	355.396	406.017	141.92	56.358	55.25	283.623
c102728_g1	0	0	0	0	0	0	0	0	0	2.364	7.442	8.186
c17266_g1	0	0	0	0	0	0	0	0	0	11.484	36.783	32.707
c66619_g1	0	0	1.488	0	88.271	30.45	0	0	0	1.709	0	0
c99627_g1	3.175	2.255	5.131	31.298	19.011	16.787	10.826	12.046	10.787	5.692	7.191	31.704
c107350_g10	53.291	49.565	56.266	43.392	63.568	65.455	80.685	76.461	118.638	7.908	8.823	16.298
c108729_g6	57.293	71.807	69.255	141.927	167.246	140.291	131.554	135.471	127.087	44.884	42.538	56.114
c110451_g1	76.005	50.472	51.698	151.89	114.158	135.027	351.603	364.524	326.271	108.364	90.96	75.521
c91817_g1	0	0	0	0	0	0	0	0	0	9.11	3.675	0.9
c97412_g1	0.802	0.954	1.154	8.698	4.878	12.567	7.457	4.923	7.394	0.447	0.541	3.286
c88213_g1	0	0	0	0	0	0	0	0	0	57.629	14.26	3.193
c96228_g2	3.884	3.2	3.109	10.893	10.118	9.704	11.356	13.356	12.658	11.216	12.516	20.168
c100836_g1	17.344	15.355	20.694	52.632	21.772	41.931	18.366	17.401	41.681	137.661	119.919	101.694
c96473_g1	0	0	2.184	0	44.416	15.711	0	0	0	2.603	0	0
c106540_g1	7.228	7.289	5.188	5.772	4.286	3.52	2.698	1.806	3.893	1.192	2.07	2.775
c104537_g12	0	0	0	0	0	0	0	0	0	4.6	10.893	16.715
c104772_g1	109.672	178.151	178.745	511.69	957.937	1360.98	2444.66	2990.92	1747.3	64.881	78.622	15.555
c94687_g2	12.641	14.756	9.937	19.465	39.689	33.334	6.091	7.899	3.839	100.178	104.39	51.019
c98389_g1	0.093	0.056	0	1.256	3.403	15.533	0.483	0.636	0.565	0.278	0.215	0.594
c108081_g4	1.148	1.656	1.163	9.177	7.719	9.757	0.766	0.89	1.174	2.861	3.106	1.104
c101071_g1	99.243	93.188	92.057	287.115	212.074	153.861	293.843	300.694	246.345	0.328	0.438	15.769
c72679_g1	57.673	65.912	58.717	15.391	19.483	21.237	107.722	103.39	78.708	11.613	12.413	8.743
c229745_g1	0	0	0	0	0	0	0	0	0	64.256	187.433	98.752
c108064_g6	31.192	37.298	38.509	18.869	18.248	10.854	19.438	25.898	18.388	82.386	103.812	63.428
c109287_g2	82.355	89.136	109.681	113.213	163.793	104.566	226.246	204.058	330.132	14.594	31.458	54.963
c107487_g1	11.323	10.34	13.323	0.262	0.09	0	0.141	0.127	1.055	12.746	14.475	25.997
c106118_g5	22.47	16.899	20.685	28.019	25.716	26.773	57.289	50.83	50.283	1.609	1.558	7.87
c76155_g1	1.604	2.012	2.737	1.797	1.395	1.682	4.041	7.53	5.818	3.03	3.497	2.227
c108628_g1	14.203	14.288	12.455	35.597	38.123	38.755	19.874	21.701	18.682	62.428	63.401	75.771
c91294_g1	0	0	0	0.063	0	0	0	0	0	6.159	12.227	10.052
c100493_g1	109.798	125.433	123.061	29.979	39.548	39.037	102.833	115.131	89.419	25.968	23.167	26.85
c64234_g1	0	0	0	0	0	0.292	0	0	0	2.772	7.62	7.787
c104555_g1	14.211	15.149	16.794	10.387	2.961	1.4	5.784	5.762	9.102	38.078	27.811	38.786
c99730_g1	3.487	2.873	3.233	0.957	1.315	1.473	15.409	18.139	13.016	0.854	1.212	0.353
c46192_g1	0	0	0	0	0	0	0	0	0	3.557	4.169	5.448
c107189_g2	99.927	88.472	113.352	223.942	155.512	161.685	359.225	366.89	279.566	54.262	53.953	68.532
c104477_g2	19.252	22.495	24.852	39.698	42.79	33.762	40.89	42.282	40.822	4.043	5.465	11.304
c91542_g1	4.408	13.998	5.054	37.403	58.499	58.53	62.331	28.226	93.66	28.919	69.78	145.325
c34883_g1	0	0	0	0	0	0	0	0	0	4.013	12.936	15.732
c94862_g1	0	0	0	0	0	0	0	0	0	7.053	16.489	19.277
c108869_g4	0	0.14	0.124	3.523	1.215	0.313	0.471	0.458	2.197	10.054	7.433	9.207
c62635_g1	10.699	12.174	14.496	0.994	1.716	1.055	44.896	52.7	31.59	1.142	1.166	3.647
c58272_g1	0	0	0	0	0	0	0	0	0	2.345	4.411	10.878
c107401_g17	8.241	11.687	10.567	9.52	13.039	14.395	29.451	34.294	20.846	4.997	6.398	5.429
c87238_g1	0	0	0	0	0	0	0	0	0	8.861	3.283	0.77
c82626_g1	0	0	0	0	0.211	0	0	0	0	797.134	571.401	198.153
c59661_g1	0	0	0	0	0	0	0	0	0	2.106	5.988	4.706
c42025_g1	3.243	2.555	1.64	1.599	1.957	1.389	0.942	0.458	1.381	1.331	2.537	2.163
c110645_g2	0	0	0	0	0	0	0.153	0	0	20.872	32.661	42.545
c95085_g1	0	0	0	0.533	0	0	0.507	0.331	0	25.472	20.36	9.782
c89388_g1	3.226	0	0.954	50.961	96.02	107.773	25.929	19.869	79.186	0	0	0
c107499_g5	84.348	92.814	96.491	145.314	94.745	89.805	514.882	537.875	264.625	45.708	37.716	63.622
c111073_g1	0.667	1.488	0.896	2.005	0.612	0.261	0.554	0.076	0.533	7.183	13.533	8.947
c255875_g1	0	0	0	0	0	0	0	0	0	2.901	5.232	12.028
c2248_g1	0	0	0	0	0	0	0	0	0	1.768	6.612	5.689
c110445_g1	101.962	156.423	143.66	37.837	44.938	52.648	234.398	286.155	192.039	53.268	53.151	32.698
c100858_g2	91.897	121.765	131.949	43.681	59.503	74.105	28.921	26.941	25.163	26.127	31.383	38.452
c107724_g2	35.11	38.748	36.716	91.905	90.8	95.164	96.271	107.855	78.61	16.263	13.243	39.278
c104482_g1	39.662	43.455	41.952	26.637	35.774	39.904	109.171	127.597	89.93	26.147	24.025	17.254
c103902_g1	8.748	5.661	6.504	0.705	0.833	1.724	2.121	0.941	2.893	2.911	2.49	0.668
c107151_g16	3.048	1.928	2.394	3.252	2.66	2.058	11.262	5.597	11.179	0.258	0.196	1.93
c355807_g1	0	0	0	0	0	0.157	0	0	0	1.341	5.782	8.492
c101658_g1	37.179	37.485	36.411	43.428	40.04	41.408	35.141	35.795	36.2	121.805	109.184	91.382
c105062_g6	0.025	0.075	0.067	0	0	0	0	0	0	26.853	18.103	26.758
c101998_g3	60.73	68.064	70.609	15.951	21.34	19.096	68.775	68.689	59.047	20.723	20.518	15.175
c91014_g1	0	0	0	0	0	0	0	0	0	1.689	6.146	10.246
c88805_g1	1.376	0	1.535	2.204	1.365	2.873	17.789	26.776	46.346	0.477	2.611	2.2
c85817_g1	20.73	20.801	23.584	9.331	12.256	13.308	48.512	52.535	39.147	11.613	13.7	10.989
c62363_g1	0	0	0	0	0	0	0	0	0	4.699	5.866	5.643
c104070_g4	41.232	51.361	48.15	49.986	76.396	61.402	85.02	78.738	56.209	13.998	9.737	16.929
c101298_g1	8.579	5.399	5.77	2.357	1.536	2.027	25.587	35.668	25.359	0	0.252	0.167
c99083_g2	0	0	0	0	0	0	0	0	0	7.838	3.348	0.557
c93921_g1	0	0	0	0	0	0	0	0	0	98.38	64.93	105.453
c110496_g2	6707.01	9040.06	8356.4	3.441	2.951	2.716	3.876	3.6	0.141	6.696	7.629	33.319
c363_g2	30.247	29.456	31.757	39.129	40.963	47.091	25.811	23.545	21.227	103.337	94.738	67.047
c102178_g1	26.101	31.431	29.745	12.167	14.012	15.042	34.34	43.287	26.218	10.123	9.588	8.864
c105976_g1	2.288	3.144	1.888	0.244	1.747	0.261	1.979	2.709	0.326	32.992	28.371	25.56
c77329_g1	16.322	8	10.576	8.003	0.662	0.679	8.835	2.773	27.914	0	0.699	2.645
c91771_g1	59.615	80.836	68.778	27.576	19.945	16.714	25.764	23.85	24.967	200.506	179.711	128.813
c109590_g1	12.573	6.924	11.282	120.105	44.587	40.155	166.047	145.151	148.706	8.434	9.14	50.026
c104606_g1	24.446	22.944	27.122	54.646	44.727	46.287	58.95	54.443	46.868	6.666	6.314	19.815
c106023_g3	27.722	38.112	37.841	22.175	23.368	29.636	23.891	25.275	21.205	2.931	3.003	2.84
c95600_g1	8.41	12.22	9.975	12.275	19.915	18.876	10.897	13.776	11.081	4.073	3.32	6.729
c89892_g3	0.735	0.318	0.267	28.488	51.232	59.146	19.462	17.198	8.873	0	0	0.51
c108612_g2	23.762	28.633	28.724	30.9	40.371	51.834	19.049	17.478	17.834	59.725	52.191	68.291
c80071_g1	0	0	0	0	0	0	0	0	0	15.895	43.629	46.638
c108948_g1	3.293	3.49	3.767	2.764	1.134	1.619	3.204	3.358	2.403	0.944	0.298	0.863
c92425_g1	0	0	0	0	0	0	0	0	0	33.529	9.317	0.724
c110053_g5	198.157	183.232	289.122	96.548	120.13	152.827	64.77	77.441	56.372	261.562	229.737	209.745
c97503_g2	10.614	8.824	12.359	39.156	27.714	52.398	10.19	10.736	7.166	473.214	432.652	283.967
c63734_g1	0	0	0	0	0	0	0	0	0	1.56	5.988	7.165
c100031_g1	5.168	12.875	11.682	52.975	28.296	33.699	11.451	5.571	3.186	85.267	176.679	65.126
c104797_g4	8.377	10.274	8.802	6.549	4.366	5.025	3.605	5.355	4.295	12.378	19.371	21.096
c158146_g1	0	0	0	0	0	0	0	0	0	10.511	28.483	30.108
c99091_g1	8.064	8.459	8.02	0.551	0	0	0	0	0	2.772	1.576	1.142
c110270_g1	1.368	0.945	0.668	2.105	3.373	2.047	4.689	3.943	4.698	3.904	4.001	1.272
c112496_g1	0	0	0	0	0	0	0	0	0	3.358	10.324	0.306
c96167_g1	0.887	0.674	0.391	1.12	1.164	1.922	4.406	2.506	9.482	0.507	0.392	1.485
c66073_g1	0	0	0	0	0	0	0	0	0	13.829	4.579	0.696
c148046_g1	1.461	7.402	10.328	0	0	0	0	0	0	0	0	1.652
c106009_g4	0.794	0	0	4.074	3.684	1.118	3.463	0.878	4.883	0	0	0
c232085_g1	0	0	0	0	0	0	0	0	0	1.321	8.618	0
c91306_g1	0	0	0	0	0	0	0	0	0	3.855	8.944	11.815
c98160_g1	8.824	9.769	8.745	10.234	13.019	14.311	54.85	57.216	54.121	0.556	1.306	0.297
c101289_g1	0	0	0	0	0	0	0	0	0	4.312	11.434	14.293
c56887_g1	0	0	0	0	0	0	0	0	0	5.553	13.486	14.516
c66507_g1	0	0	0	0	0	0	0	0	0	4.391	10.166	37.069
c79738_g1	0	0	0	5.663	0	0	0.813	2.62	0	134.949	86.307	78.482
c97601_g1	46.738	58.651	58.526	16.972	22.183	24.924	133.309	163.557	88.538	7.202	10.11	6.812
c108828_g3	19.759	12.96	15.421	23.773	34.67	19.44	81.239	77.415	83.058	1.252	2.527	8.474
c104149_g1	1.875	1.263	1.307	3.631	1.737	1.483	2.509	1.832	2.468	3.954	4.178	9.801
c78670_g1	0.735	0.908	1.163	0.479	0.402	0.104	1.838	2.124	2.349	3.348	5.633	14.609
c105815_g1	121.991	118.639	135.143	97.388	73.074	54.581	19.603	23.418	23.108	19.799	28.026	93.526
c108539_g3	14.862	13.371	14.009	13.16	12.296	11.115	19.497	18.114	19.345	1.431	1.987	5.773
c107358_g6	22.892	30.392	22.659	5.772	4.688	6.142	10.226	11.474	13.234	0.884	1.949	2.06
c14778_g1	0	0	0	0	0	0	0	0	0	2.503	5.876	7.963
c106299_g1	6.223	4.753	7.124	0	0	0	0	0	0.794	0	0	0
c105721_g4	299.047	376.475	451.101	33.854	19.995	21.059	18.012	21.09	15.376	26.108	28.688	63.214
c94405_g1	4.543	5.755	3.624	5.853	4.607	3.886	7.068	8.713	9.776	24.111	24.146	18.21
c52896_g1	0.507	2.049	1.936	9.141	5.501	2.152	2.745	1.488	15.191	2.444	4.01	2.979
c85722_g1	8.157	13.166	8.983	59.036	222.333	121.217	59.951	76.296	69.193	4.709	5.344	51.585
c25901_g1	0	0	0	0	0	0	0	0	0	2.583	4.439	6.293
c63917_g1	0	0	0	0	0	0	0	0	0	2.951	8.179	8.27
c111182_g2	19.489	23.196	20.027	2.683	2.861	3.176	2.58	1.895	2.088	2.931	2.966	2.654
c107351_g9	173.922	196.378	326.2	192.319	213.951	405.999	224.738	196.082	286.004	62.189	32.876	45.301
c110192_g1	32.923	37.728	45.137	53.897	70.092	71.316	114.389	83.038	158.057	136.141	196.787	175.034
c109041_g1	6.367	9.956	9.889	4.028	5.671	4.784	4.583	7.887	3.197	2.881	1.184	3.016
c99149_g2	0.718	0.711	0.982	0.894	0.873	0.198	1.284	1.514	1.664	2.742	2.574	3.258
c86276_g1	1.689	1.862	1.907	3.432	2.76	2.685	3.511	3.816	4.263	0.894	0.765	1.754
c111056_g3	5.81	11.687	7.095	4.914	15.137	18.385	6.821	4.045	2.642	0.169	0.224	0.056
c347851_g1	0	0	0	0	0	0	0	0	0	3.706	10.8	15.639
c42418_g1	3.361	3.546	4.225	13.305	20.487	20.265	6.715	9.235	8.09	17.852	18.625	18.247
c91510_g1	55.95	71.227	75.778	1.066	1.797	1.953	22.737	31.712	14.376	1.043	0.588	1.104
c103961_g1	375.111	376.017	359.34	323.923	310.332	423.956	184.637	201.031	223.499	2481.47	2410.84	1345.84
c102186_g1	0	0.14	0.067	21.777	27.312	25.854	16.316	17.694	8.221	0	0	0
c106879_g2	22.107	25.751	32.301	0.578	0.964	1.483	1.119	0.356	1.109	2.533	2.136	9.012
c89679_g1	13.924	8.749	12.655	1.608	0.361	0.669	4.689	3.524	4.295	0	0.047	0.186
c103416_g1	6.291	7.972	6.351	2.574	3.092	5.516	3.994	4.376	1.686	1.321	1.884	2.051
c106900_g5	0.498	0.73	0	0.641	1.335	3.562	6.691	8.065	1.773	0	0	0
c42096_g1	0	0	0	0	0	0	0	0	0	11.862	4.411	1.392
c103389_g2	52.252	44.372	41.418	89.349	80.993	68.224	117.323	109.585	110.939	12.954	13.766	39.482
c91712_g1	3.656	3.958	3.614	12.257	12.487	17.748	32.927	15.938	18.117	29.644	20.014	24.957
c76738_g1	0	0	0	0	0	0	0	0	0	11.017	8.301	1.216
c106823_g4	22.968	27.257	26.35	42.155	37.591	43.832	38.735	39.344	47.608	78.968	69.734	77.971
c170796_g1	0.439	0	1.211	1.942	0	0.595	1.367	1.348	0	7.709	10.026	12.854
c104992_g6	3.226	0.945	1.354	0.163	0.171	0.261	3.428	0.89	10.059	0	0	0.269
c105822_g1	0	0	0.124	0.072	0.151	0.303	0	0	0	16.531	9.205	14.015
c110818_g5	13.722	16.141	14.839	11.128	20.928	18.646	12.334	11.55	9.993	3.557	4.663	3.564
c90051_g1	57.935	57.846	58.183	44.864	11.603	9.328	300.758	359.27	195.791	0	0.261	15.759
c68263_g1	0	0	0	0	0	0	0	0	0	11.325	22.337	10.46
c60311_g1	0	0	0	0	0	0	0	0	0	2.166	7.349	6.506
c99860_g1	0	0.028	0	0	0	0	0	0	0	11.434	29.639	16.678
c43590_g1	32.028	36.287	36.821	0	0.09	0	0	0	0	0	0	0.139
c85845_g1	0.329	0	0	40.998	0	0.888	0	0.661	0	3.05	5.055	5.16
c108431_g8	0.355	0	0.401	3.64	7.99	10.415	3.063	1.539	2.49	0.487	2.304	6.061
c96018_g1	5.928	5.259	7.868	2.466	5.009	5.254	9.118	9.731	5.742	2.722	2.08	1.698
c73585_g1	0	0	0	0	0	0	0	0	0	4.222	5.614	20.641
c97004_g3	0	0	0	0	10.81	2.977	0	0	0	0	0	0
c93956_g1	0	0	0	0	13.42	16.097	0	0	0	0	0	0
c340074_g1	0	0	0	0	0	0	0	0	0	5.206	8.972	9.402
c93605_g1	13.874	13.764	12.789	4.859	5.24	4.596	20.781	27.298	14.996	9.159	6.883	5.736
c96074_g1	0	0	0	0	0	0	0	0	0	15.428	5.792	1.81
c352466_g1	0	0	0	0	0	0	0	0	0	3.06	7.163	10.376
c108975_g2	44.72	61.046	61.416	13.269	12.085	14.907	9.943	10.774	6.34	9.497	9.466	11.546
c106707_g1	4.796	5.221	6.971	25.833	38.584	28.299	12.652	20.302	21.031	0.089	0.196	1.244
c104259_g1	109.638	171.47	150.564	118	118.423	288.114	126.04	147.911	96.281	1369.37	1481.18	775.089
c105855_g10	3.302	3.771	3.5	13.215	9.154	13.235	13.618	10.138	15.115	3.626	5.325	5.532
c17293_g1	0	0	0	0	0	0.021	25.493	0	0	0	0	0
c97818_g1	0	0.309	0	0.154	1.626	1.17	1.025	0.242	0.859	52.126	26.347	38.433
c101453_g1	11.898	16.113	13.285	22.364	28.547	26.46	51.092	63.258	41.768	3.328	3.787	5.467
c102854_g1	11.948	11.322	9.928	4.345	5.711	6.111	3.346	3.485	3.697	11.971	8.45	12.892
c96457_g1	20.088	19.641	16.832	7.813	8.351	7.803	46.18	61.769	43.356	1.808	1.753	4.854
c61421_g1	0	0	0	0	0	0	0	0	0	2.235	8.273	6.088
c105678_g5	16.154	14.401	15.64	69.225	114.378	119.18	36.025	43.529	17.758	26.078	27.224	57.794
c55461_g1	0	0	0	0	0	0	0	0	0	5.076	13.402	17.309
c107677_g1	3.876	3.331	2.832	3.712	2.821	3.374	8.989	8.815	5.872	21.756	12.665	21.421
c86627_g1	52.142	57.06	58.126	21.732	26.529	46.903	21.217	25.402	19.606	60.212	55.968	41.849
c11130_g1	2.643	9.788	6.323	0	0	0	0	0	0	0	0	0
c95215_g3	7.034	10.939	12.073	4.516	4.487	3.949	3.982	4.719	6.079	2.364	2.201	1.745
c86292_g1	0	0	0	0	0	0	0	0	0	3.219	4.766	5.448
c99913_g1	28.533	23.365	29.249	9.412	16.442	16.118	27.001	37.423	30.176	6.964	10.25	11.574
c93366_g1	5.387	3.79	4.692	9.502	7.006	4.408	16.128	18.788	24.26	0.507	0.27	1.633
c113274_g1	0	0	0	0	0	0	0	0	0	2.553	4.822	5.42
c100052_g3	9.196	12.454	8.964	4.724	8.672	6.059	94.209	129.772	132.666	5.434	6.976	4.427
c363989_g1	0	0	0	0	0	0	0	0	0	6.904	4.234	1.643
c94108_g1	95.469	87.124	101.098	0	0.1	0.334	0	0	0	0	0	0
c63170_g1	0.752	2.47	0.687	3.622	10.429	4.199	11.239	6.933	6.003	12.915	6.734	11.963
c170397_g1	0	0	0	0	0	0	0	0	0	5.663	17.991	14.145
c59261_g1	0	0	1.745	0	72.512	25.551	0	0.661	0	6.507	0	0
c107981_g8	1.503	2.321	1.86	0.506	1.044	1.609	0.2	0.191	0	9.219	8.916	7.054
c95586_g3	0	0	0	0	0	0	0	0	0	36.32	107.244	145.278
c106425_g7	197.845	201.179	204.408	25.092	35.182	39.434	18.177	18.991	16.29	29.654	26.319	16.734
c107566_g4	0.515	0.692	1.259	5.392	1.586	2.225	0.518	1.119	2.197	0	0	0
c98687_g1	4.602	5.614	4.749	0.985	0.984	1.16	6.091	7.276	4.893	0.288	0.504	0.408
c113699_g1	1.039	1.432	2.012	0.885	1.335	1.295	2.733	1.883	1.849	0.556	0.783	0.678
c102701_g1	16.525	17.395	20.561	43.41	39.398	48.439	25.741	32.907	21.27	71.468	60.584	29.217
c107576_g2	2.221	2.919	2.098	29.112	32.994	30.273	32.455	38.123	30.23	43.423	38.705	31.927
c15112_g1	0	0	0	0	0	0	0	0	0	1.987	4.803	6.348
c104688_g1	7.6	7.018	9.994	0.867	2.279	1.024	1.084	0.738	0.783	0.328	0.084	0.789
c26450_g1	0	0	0	0	0	0	0	0	0	3.05	10.25	9.847
c109818_g4	80.05	104.744	99.124	57.555	68.778	79.422	43.588	40.768	33.395	154.668	148.616	114.882
c95675_g1	1.832	1.347	2.108	0.352	0.1	0.052	4.536	4.032	6.96	5.891	6.351	6.924
c102596_g1	36.301	31.786	36.458	169.097	109.902	71.838	528.276	524.112	288.646	0.079	0.065	0.585
c84943_g1	0	0	0	0	0	0	0	0	0	22.442	73.492	44.067
c102274_g1	5.902	4.557	4.415	5.239	4.708	5.129	2.898	3.816	3.795	12.239	10.8	9.263
c109255_g2	19.126	21.1	19.779	20.531	23.98	22.668	32.42	41.341	24.271	1.897	2.005	4.288
c106636_g9	2.001	4.903	2.928	11.354	20.246	20.83	5.289	11.728	3.991	0.169	0.261	7.239
c63942_g1	2.879	1.048	1.211	3.405	0.693	0.512	2.238	0.84	9.276	0.07	0.326	1.002
c108650_g1	34.08	39.59	42.486	33.095	35.031	39.507	38.911	38.924	26.414	8.335	7.368	14.339
c102213_g1	0	0	0	1.526	0	0	0	0	0	9.338	16.946	29.013
c103497_g3	0.422	0.814	1.154	5.709	4.637	3.531	1.673	2.989	3.306	0	0	0
c109928_g4	144.233	167.521	188.453	184.714	178.94	280.656	116.286	127.253	117.192	1293.67	1048.85	581.567
c101180_g1	1.326	1.207	1.65	1.075	2.038	1.003	8.529	5.444	11.2	0.219	0.28	0.733
c208671_g1	0	0	0	0	0	0	0	0	0	4.421	8.851	6.023
c105245_g6	384.61	485.767	511.573	117.413	88.331	123.066	134.24	131.489	104.349	88.098	92.835	108.144
c109462_g1	8.925	9.254	12.264	6.756	5.45	7.396	47.181	47.319	41.192	7.371	8.869	7.462
c73588_g1	0	0	0	0	0	0	0	0	0	3.904	5.997	3.295
c96343_g1	0	0	0	0	0	0	0	0	0	35.744	87.631	83.753
c96910_g3	7.169	5.558	5.436	0.542	1.405	1.16	3.522	1.908	2.784	0	0	2.692
c109071_g8	0	0.056	0	0	0	0	0	0	0	13.034	8.319	20.131
c6419_g1	2.238	1.104	0.62	2.141	22.464	21.989	1.779	0	0.968	73.495	77.642	29.607
c42485_g1	0.253	0.159	0.277	0.957	0.331	0.167	1.814	2.251	1.305	31.929	20.425	18.683
c16783_g1	0	0	0	0	0	0	0	0	0	5.285	10.408	14.015
c86841_g1	0.093	0	0	0	0	0	0	0	0	3.964	11.705	16.901
c80905_g1	0	0	0	0	0	0	0	0	0	6.517	13.346	14.145
c60097_g1	0	0	0	0	0	0	0	0	0	2.941	6.426	5.949
c101878_g1	14.237	12.613	13.447	17.767	14.203	18.082	14.372	14.577	16.779	3.219	3.964	9.587
c106128_g1	107.417	194.9	49.075	51.937	216.772	82.702	194.792	276.055	120.519	12.726	9.373	15.769
c70521_g1	0.186	0	0	0	0.241	0	0	0	0	171.04	75.6	159.775
c80830_g2	410.365	404.893	443.004	245.927	217.213	385.901	104.223	111.9	56.046	516.806	487.687	619.806
c88618_g1	0	0	0	0	0	0	0	0	0	5.941	10.278	16.112
c18314_g1	0	0	0	0	0	0	0	0	0	0.417	11.285	1.81
c98206_g2	1.039	2.293	1.297	32.282	30.063	47.53	6.668	19.157	5.035	24.637	19.809	30.498
c83723_g1	0	0	0	0.063	0.07	0.063	0	0	0	4.371	6.808	7.889
c94309_g2	0	0	0	0	0	0	0	0	0	5.295	11.826	20.957
c98001_g1	9.846	5.474	8.259	0.813	0.562	0.585	5.348	2.633	10.711	0.298	1.632	1.346
c103830_g2	2.187	0.627	0.992	2.267	2.339	0.627	6.786	4.948	14.724	0	0.476	2.84
c81478_g1	0.659	0.449	0	2.114	3.493	1.379	3.546	0.712	1.74	5.504	7.181	4.928
c106837_g6	0.836	1.123	1.039	5.925	19.664	11.585	8.659	7.34	8.776	6.457	7.172	7.555
c94522_g1	6.105	4.903	5.121	0.307	0.632	0.104	1.143	0.789	0.413	0	0	0.167
c167225_g1	0	0	0	0	0	0	0	0	0	28.005	16.974	3.369
c94412_g2	76.326	82.652	87.079	28.47	36.246	39.988	158.696	179.61	138.962	21.319	23.633	23.732
c105418_g3	15.436	12.688	11.654	13.359	8.713	6.738	15.633	12.237	17.17	3.487	2.341	7.573
c322601_g1	0	0	0	0	0	0	0	0	0	16.898	3.852	1.225
c102419_g1	11.737	9.816	14.353	6.232	5.36	4.669	14.172	13.026	13.615	0.099	0.336	2.441
c110469_g21	0	0.056	0.105	0	0.06	0	0	0	0	37.512	99.298	116.878
c60319_g1	0	0	0	0	0	0	0	0	0	15.2	3.591	1.067
c25597_g1	0	0.122	0	0	0	0	0	0	0	5.464	17.748	16.715
c105026_g3	0	0	0	0	0	0	0	0	0	1.54	4.467	7.258
c105035_g5	2.347	10.91	0.925	0	0	0	0	0	0	1.023	0.839	1.782
c62382_g1	26.565	29.952	29.487	5.754	7.488	6.55	19.662	22.451	17.714	9.269	7.023	6.246
c103446_g9	9.179	8.955	7.496	10.062	7.087	9.422	1.367	1.539	1.24	4.838	4.682	8.91
c102444_g1	17.26	15.673	15.144	26.754	23.187	24.319	27.743	28.137	30.524	53.447	53.384	34.424
c51317_g1	0	0	0	0	0	0	0	0	0	36.27	14.726	1.541
c97431_g1	0	0.365	0	0.181	0.954	2.747	0	0	0	1.043	5.437	9.717
c91050_g1	93.037	128.015	101.393	49.471	53.781	80.477	1440.2	1987.73	1117.94	32.694	42.435	33.895
c61333_g1	0.211	0	0	0	0	0	0	0	0	5.881	13.411	10.478
c89265_g1	18.476	21.194	18.549	10.631	12.176	12.264	52.365	68.282	44.356	6.716	7.498	6.553
c106763_g3	22.47	13.821	17.29	2.981	2.66	3.75	3.063	1.908	4.611	0	0	0.223
c102492_g1	44.179	49.574	51.069	14.118	15.839	18.573	67.255	84.793	61.353	8.961	8.207	7.963
c45352_g1	6.51	9.207	8.707	0.145	0	0	0	0	0.196	53.447	19.138	4.492
c76168_g1	1.908	3.312	2.06	30.954	44.396	35.318	28.58	24.143	32.634	36.678	31.99	42.591
c90567_g1	0	0	0	0	0	0	0	0	0	2.384	8.095	8.362
c106705_g6	20.967	22.195	24.709	122.39	188.385	293.337	53.142	65.051	44.845	70.931	54.186	36.8
c77205_g1	0	0	0	0	0	0	0	0	0	8.712	6.286	16.363
c22405_g1	0	0	0	0	0	0	0	0	0	14.961	7.806	1.94
c107955_g2	35.592	67.297	18.635	11.227	39.829	17.1	55.239	89.563	37.462	11.425	9.149	13.588
c79285_g1	0	0	0	0	0	0	0	0	0	3.825	7.666	7.425
c82929_g2	104.073	126.64	134.915	145.432	155.342	178.702	93.879	108.656	108.895	368.367	331.479	247.761
c106748_g5	0.456	0.58	0	17.261	0.301	0.313	1.425	1.399	0	316.171	307.52	324.878
c108222_g4	3.369	2.021	1.669	6.223	3.593	2.434	16.328	13.013	12.201	0.527	0.56	3.768
c92557_g1	0	0	0	0	0	0	0	0	0	1.997	6.202	6.32
c104766_g1	3.293	3.752	4.225	113.367	129.244	111.596	63.933	83.674	16.899	1.331	1.595	1.893
c92167_g1	38.708	35.81	37.975	46.445	40.401	44.824	35.306	44.088	39.354	160.818	157.141	118.01
c8951_g1	0	0	0	0	0	0	0	0	0	17.127	7.209	2.135
c89342_g1	0	0	0	0	0	0	0	0	0	2.613	4.943	9.123
c279270_g1	1.528	0	0	0	2.258	5.411	4.618	0	0	9.08	7.974	3.861
c92171_g2	0.236	0.243	0.143	0.19	0.833	0.303	0.259	0.051	0.174	4.282	9.019	11.017
c103839_g1	28.482	31.215	44.965	52.434	72.863	131.966	1.802	0.445	1.12	18.865	12.712	16.753
c110033_g1	2.339	2.517	2.794	7.714	15.96	17.978	4.347	3.727	6.775	3.795	2.984	7.74
c320335_g1	0	0	0	0	0	0	0	0	0	2.573	8.319	9.346
c108191_g1	10.26	7.046	8.316	0.244	0.12	0	0.389	0.191	0.163	0.139	0.215	0
c108918_g2	0.304	0.374	0.668	1.274	1.184	2.027	40.879	48.986	28.567	0	0.112	0
c64509_g1	0	0	0	0	0	0	0	0	0	6.904	18.774	25.709
c82473_g1	29.816	38.056	34.189	23.331	46.645	44.615	133.886	154.004	115.18	16.68	16.312	28.298
c93276_g1	0	0	0	0	0	0	0	0	0	46.89	16.293	2.933
c73882_g1	0	0	0	0	0	0	0	0	0	16.233	4.626	0.334
c95118_g1	0.38	0.561	0.82	13.287	9.496	38.379	5.278	7.212	7.123	29.972	22.859	32.336
c106973_g1	127.21	139.347	140.465	42.127	35.322	33.386	150.768	128.258	112.32	84.273	77.353	96.988
c81429_g1	3.969	4.127	3.767	4.724	3.523	2.444	12.652	9.591	12.103	0.387	0.485	1.355
c109782_g5	10.032	8.702	8.354	9.231	8.743	8.357	25.175	23.914	19.171	1.45	2.901	5.606
c85818_g1	0	0	0	0	0	0	0	0	0	9.269	17.235	17.764
c109178_g1	13.451	11.154	9.813	6.043	6.906	8.639	5.737	2.875	4.339	10.59	10.502	9.996
c87885_g1	0	0	0.486	0	25.275	5.348	0	0	0	0.626	0	0
c54592_g1	0	0	0	0	0	0	0	0	0	6.447	13.225	12.613
c33081_g1	0	0	0	0	0	0	0	0	0	4.669	13.411	10.618
c101449_g1	0	0.094	0	5.474	15.689	15.471	3.534	4.681	1.435	0	0.047	0.251
c33566_g1	0.422	1.563	0.305	5.284	1.817	0.188	1.425	0.28	0.478	4.401	5.829	1.745
c103586_g3	3.58	2.714	3.042	8.563	9.375	16.954	8.647	9.362	6.329	51.42	42.911	26.21
c107000_g16	0	0	0.038	0	0	0	0	0	0	3.874	12.656	15.425
c92709_g1	0	0	0	0	0	0	0	0	0	3.487	8.282	8.13
c99842_g1	0	0	0	0	0	0	0	0	0	10.54	4.001	1.494
c103170_g4	11.273	8.768	9.212	2.204	2.74	1.097	4.536	4.846	3.61	0.169	0.261	5.587
c105130_g1	20.114	21.896	24.166	11.453	13.179	11.125	45.673	50.372	32.536	10.729	10.53	10.219
c108106_g2	33.489	40.236	43.363	68.421	79.146	73.865	84.019	77.428	65.811	1.739	2.649	15.332
c41872_g1	0	0	0	0	0	0	0	0	0	1.411	4.029	8.037
c28939_g1	0	0	0	0	0	0	0	0	0	26.098	8.496	2.589
c109912_g2	0.127	0.159	0	3.839	0.171	1.201	2.073	0.254	0.217	4.013	4.887	9.522
c60545_g1	0.144	0	0	8.4	0	0.188	1.143	2.213	0	0.596	1.063	2.023
c82289_g1	2.305	1.787	3.309	0	0.693	0	0	0.356	3.958	1.51	0.578	1.847
c115392_g1	0	0	0	0	0	0	0	0	0	3.686	19.697	0.362
c105782_g6	30.736	27.435	29.516	115.3	79.749	86.546	73.311	72.76	100.5	80.16	92.089	74.546
c98469_g1	15.875	16.927	21.686	7.271	8.311	7.291	7.846	11.245	14.3	4.699	7.554	4.26
c93223_g1	0	0	0	0	0	0	0	0	0	10.272	4.141	0.26
c65478_g1	0	0.561	0	0.56	0.291	0	0	1.348	0	1455.45	849.179	1268.75
c230246_g1	0	0	0	0	0	0	0	0	0	34.234	39.255	34.368
c109425_g1	0.65	2.227	1.678	4.128	3.132	14.228	7.257	3.562	13.147	11.663	32.997	55.251
c108050_g5	15.85	18.022	14.286	17.821	20.667	25.645	15.067	17.223	15.724	70.256	69.547	64.161
c98033_g1	14.49	14.588	12.026	9.087	8.632	8.138	19.438	21.014	21.314	5.067	6.482	5.467
c100306_g1	3.969	2.517	3.71	13.784	9.074	15.345	534.261	676.259	428.12	5.891	6.715	1.661
c88672_g3	8.883	4.529	8.659	7.804	3.222	3.426	9.743	11.677	43.454	0.556	7.871	13.912
c97375_g1	15.807	29.073	29.268	6.783	5.671	5.38	11.156	11.537	11.668	13.829	9.364	7.128
c117194_g1	1.368	16.824	0.83	0	0	0	0	0	0.261	0	0	0
c18730_g1	0.084	0	0	0	0	0	0	0	0	0.606	0.187	17.374
c84349_g1	3.074	3.181	5.14	3.505	1.817	2.444	11.663	14.819	13.582	0.378	1.828	0.724
c167773_g1	0	0	0	0	0.11	0	0	0	0	3.159	5.549	12.353
c12517_g1	0	0	0	0	0	0	0	0	0	2.513	7.107	5.355
c103548_g6	12.717	12.052	10.433	14.488	16.502	15.983	10.767	10.799	13.799	40.274	40.775	27.973
c86991_g1	0	0	0	0	0	0	0	0	0	3.07	6.799	13.105
c90862_g1	0	0	0	0	0	0	0	0	0	2.404	7.955	5.578
c101950_g1	49.187	63.31	46.844	15.229	10.118	5.996	17.694	24.715	33.852	0	1.259	5.3
c95371_g1	23.111	26.219	27.227	7.894	12.105	11.522	30.088	38.097	23.999	8.623	9.681	4.446
c78464_g1	1.706	1.394	1.259	1.256	1.305	1.755	31.937	33.963	26.348	0.894	1.446	0.807
c108037_g7	5.734	60.765	20.895	237.915	210.639	128.613	2.05	2.01	0	0	0	1.244
c98400_g1	0	0	0	0	0	0	0	0	0	2.951	9.392	5.476
c104047_g4	4.526	2.227	8.058	44.693	75.382	141.503	74.194	65.649	65.583	6.308	5.801	26.247
c101304_g1	0	0	0	0	0	0	0	0	0	12.617	11.453	6.45
c108250_g2	2.373	1.656	2.67	0.289	2.399	2.215	3.534	2.582	2.523	0.805	0.765	0.863
c104065_g1	3.538	4.295	4.616	60.418	77.089	68.631	26.589	32.309	17.79	4.312	3.012	6.135
c86874_g1	67.975	50.987	65.898	194.984	223.387	184.05	238.663	247.371	176.794	14.176	26.963	56.856
c108501_g1	32.248	55.357	43.449	259.575	202.047	162.249	286.515	284.501	214.832	147.754	180.401	237.691
c106764_g1	0.042	0.253	0.41	0	0.211	0.052	0.33	0.076	0	111.007	89.561	308.877
c105475_g5	17.175	18.714	16.384	7.687	11.503	11.115	13.936	7.696	14.452	18.329	47.313	45.654
c120926_g1	0	0	0	0	0	0	0	0	0	2.027	5.447	4.409
c109780_g5	0.059	0.066	0	0.894	0	0.146	0.436	0	0.283	20.018	14.372	10.543
c78286_g1	0.059	0.552	0.191	17.938	0.151	0.689	4.194	1.336	1.087	3.447	17.077	10.534
c96695_g1	411.682	471.853	537.16	52.65	71.538	87.382	37.168	41.455	38.386	136.32	137.313	135.468
c366997_g1	42.22	46.468	65.526	32.978	173.379	144.752	120.268	62.227	127.881	83.717	262.352	143.431
c103283_g1	13.046	11.266	11.768	12.004	12.075	9.83	77.351	87.159	58.308	3.616	4.458	5.281
c105000_g3	1.241	0.58	0.505	8.373	11.483	16.881	15.868	33.67	16.725	0	0	0
c108012_g10	32.974	36.905	35.095	170.109	184.28	194.925	195.805	205.585	150.141	128.998	131.661	130.001
c340417_g1	0	0	0	0	0	0	0	0	0	8.236	5.913	3.601
c50772_g1	0	0	0.305	0	16.371	4.523	0	0.178	0	0	0	0
c78669_g1	136.988	168.017	169.237	559.49	435.651	460.037	445.047	494.754	342.637	754.466	662.044	725.899
c217788_g1	0	0	0	0	0	0	0	0	0	1.47	8.851	0
c101203_g1	2.719	2.517	2.689	11.507	4.728	4.722	7.575	8.281	6.111	6.348	13.421	13.393
c92127_g1	0	0.094	0.238	4.905	1.435	3.144	9.978	7.161	4.915	0	0	0
c61755_g1	0	0	0	0	0	0	0	0	0	10.272	22.243	25.096
c109478_g1	23.508	33.555	27.694	41.468	51.814	64.735	92.43	111.696	95.748	26.207	24.127	26.535
c104946_g4	1.486	0.168	0.381	1.68	0.09	0.094	3.134	1.501	6.383	0.407	0.159	0.288
c108795_g3	27.384	28.24	45.223	10.803	9.295	11.073	4.524	4.249	3.056	11.524	13.281	28.261
c102116_g1	0.431	0.103	1.02	0.641	0.442	0	5.879	3.829	9.928	0	0	1.234
c107451_g1	23.677	19.762	27.16	12.465	8.08	4.972	38.464	31.037	52.958	0.199	0.457	1.067
c94176_g1	14.887	16.796	22.077	9.294	13.832	19.336	8.953	12.39	21.107	58.146	45.989	37.32
c106428_g1	4.923	3.415	4.196	1.843	2.008	2.392	3.393	3.943	4.263	0.854	0.485	1.058
c108377_g5	1815.86	2597.76	2562.18	97.786	121.134	129.762	140.342	170.299	117.268	103.01	88.274	103.977
c99760_g2	5.472	9.685	7.687	3.279	7.177	5.714	4.265	4.185	3.458	19.839	20.751	24.892
c94703_g1	7.583	5.624	7.82	0.569	0.462	0.136	0.507	0.776	0.609	0.07	0	0.316
c110304_g1	28.229	37.532	26.235	46.454	71.819	73.791	26.883	28.468	29.73	9.428	10.819	11.472
c81999_g2	0	0	2.003	0	45.34	17.79	0	0	0	2.503	0	0
c99321_g1	0	0	0	0	0	0	0	0	0	14.623	6.165	1.689
c95316_g1	116.494	149.668	152.138	496.822	504.268	656.539	173.398	241.227	126.283	257.191	147.945	124.711
c105554_g4	0.448	0	0	0	0	0	0	0	0	9.448	5.764	11.119
c108041_g8	2.162	3.397	15.02	0	0	0	0	0	0	0	0	0
c105990_g1	2.972	2.208	2.165	5.302	1.486	1.024	10.473	14.374	15.322	0	0.121	2.738
c13350_g2	0	0	0	0	0	0.366	0	0	0	31.293	20.322	36.076
c102022_g1	0	0	0	0	0	0	0	0	0	12.239	13.85	16.827
c107945_g1	0	0	0	0	11.905	1.222	0	0	0	20.157	0	0
c108921_g1	12.143	16.637	28.019	6.503	4.597	0.501	6.998	5.864	11.113	2.205	2.024	1.698
c105563_g1	12.827	15.121	12.97	6.783	6.093	7.333	31.56	38.835	24.304	4.401	5.969	4.251
c106955_g8	13.249	8.562	6.876	6.585	0.512	0.355	13.63	16.078	13.234	0.189	0	4.084
c98717_g1	0	0	0	0	0	0	0	0	0	21.945	76.393	122.549
c83814_g1	0	0	0	0	0	0	0	0	0	3.596	7.256	9.922
c110837_g11	0	0	0	0	0	0	0	0	0	3.825	10.324	13.718
c14902_g1	0	0	0	0	0	0	0	0	0	6.179	12.917	16.307
c340538_g1	0	0	0	0	0	0	0	0	0	2.414	5.018	5.494
c95246_g1	0	0	0	0	0	0	0	0	0	10.511	4.234	0.566
c83352_g1	3.496	1.469	3.986	4.543	1.345	0.721	10.12	17.427	33.819	0	0	1.086
c109541_g1	2.711	2.049	2.346	9.583	11.081	15.001	8.553	6.195	7.71	41.953	43.741	39.538
c101394_g1	2633.07	4389.15	3843.14	124.639	121.706	120.193	378.651	414.947	328.794	122.362	124.909	136.749
c260512_g1	0	0	0	0	0	0	0	0	0	8.683	3.553	1.262
c61558_g1	4.906	5.128	5.96	16.791	18.499	19.169	7.304	8.255	7.862	14.892	13.355	14.442
c77834_g1	5.202	5.399	4.272	9.547	7.839	8.263	18.696	18.444	19.421	5.444	7.256	8.604
c106932_g5	79.729	63.675	82.225	55.757	59.292	39.915	77.151	59.467	93.138	0.089	0.849	1.188
c90334_g1	12.109	11.575	13.466	3.703	3.764	3.165	11.592	13.458	9.972	4.043	4.57	4.464
c90904_g1	1.047	0.917	0.715	2.737	1.847	1.964	14.608	18.432	12.212	1.113	1.324	2.033
c106229_g9	13.663	19.734	20.199	83.325	118.614	125.009	30.276	46.34	48.749	19.044	15.51	18.989
c295176_g1	0	0.056	0	0	0	0	0	0	0	4.073	8.301	12.901
c107948_g1	2.119	2.826	2.785	4.643	9.365	11.658	15.173	18.737	10.102	1.917	2.304	1.039
c58672_g1	0	0	0	0	0	0	0	0	0	3.1	6.724	0.464
c88398_g1	6.105	5.38	5.035	3.821	1.787	1.839	4.382	3.46	5.035	0.278	0.429	0.408
c95484_g1	0	0	0	0	0	0	0	0	0	3.845	14.456	6.061
c108050_g3	5.117	4.286	6.142	0.56	0.291	0.303	1.861	0.458	2.305	1.878	1.697	3.74
c25498_g1	11.366	14.288	17.128	1.445	1.235	2.988	107.427	119.189	73.477	1.013	1.492	0.826
c98642_g2	25.56	41.845	29.802	25.002	27.463	28.581	20.84	25.797	34.95	5.653	4.02	7.109
c117461_g1	0	0	0	0	0	0	0	0	0	11.643	3.507	0.687
c66216_g1	2.778	3.509	2.918	1.418	4.938	2.058	0.624	0.598	0.174	1.778	2.145	11.926
c108814_g1	4.602	13.325	14.391	76.189	33.505	24.381	25.411	18.33	17.736	61.543	149.157	90.213
c7882_g1	0	0	0	0	0	0	0	0	0	2.166	5.092	4.641
c100860_g7	100.881	109.535	115.469	62.387	61.811	75.254	55.227	61.121	52.186	29.465	35.45	33.366
c91866_g2	3.884	3.425	3.576	1.825	1.265	1.295	1.732	2.15	3.11	0.169	0.27	0.251
c311266_g1	0	0	0	0	0	0	0	0	0	5.424	13.439	16.038
c74396_g1	0	0	0	0	0	0	0	0	0	1.232	8.748	6.534
c163923_g1	0	0	0	0	0	0	0	0	0	28.214	9.961	3.183
c77632_g1	15.073	16.899	18.167	15.581	17.767	17.215	36.555	36.342	100.076	17.882	16.181	21.356
c87596_g2	116.452	183.728	191.419	52.677	87.447	92.688	101.278	91.013	99.391	58.215	46.548	53.404
c104859_g2	119.543	97.96	103.31	17.324	18.208	19.409	176.402	194.747	140.528	6.269	5.018	11.026
c106373_g4	28.769	21.578	27.923	41.766	38.053	27.055	40.796	50.894	45.77	3.07	5.083	18.497
c104162_g1	4.636	3.434	2.756	7.596	7.779	7.72	6.314	5.699	8.384	13.66	12.274	9.922
c86263_g2	38.775	38.074	32.558	64.356	47.709	80.738	25.305	39.267	41.485	192.866	178.685	176.231
c103416_g3	67.358	86.61	105.618	2.99	0.462	0.313	1.414	0.725	1.392	1.093	1.063	1.754
c104662_g7	0	0	0	1.978	0	0	0.589	1.705	0	9.577	12.982	39.788
c103662_g2	46.662	33.283	37.746	109.708	71.959	77.479	101.407	91.713	118.769	30.528	23.092	38.238
c103482_g1	0.946	1.188	0.744	2.159	0.572	0.376	0.624	0.483	0.794	5.752	7.023	5.29
c99428_g1	43.977	57.827	57.172	18.544	26.298	29.907	77.74	88.482	62.494	20.962	17.45	18.711
c103188_g2	9.753	7.645	8.516	24.297	25.425	40.928	28.356	34.904	27.458	49.523	26.991	85.35
c89165_g1	0.422	0.178	0	3.035	3.322	4.962	2.615	8.752	1.457	0.407	0	0
c261657_g1	0	0	0	0	0	0	0	0	0	8.176	71.328	27.324
c94157_g1	50.943	27.894	31.128	12.7	14.464	13.444	20.086	16.078	20.172	1.54	2.518	4.631
c109515_g1	70.136	73.22	76.76	42.977	31.839	23.326	83.512	61.223	105.372	21.359	24.696	41.208
c90448_g1	0	0	0	0	0	0	0	0	0	3.646	11.145	13.328
c85361_g1	0.692	0.094	0.086	0.479	0.984	1.933	114.495	126.541	105.426	0.109	0.168	0
c24710_g1	1.9	1.778	1.984	10.125	5.812	6.884	11.804	14.794	9.156	4.371	2.975	4.177
c90806_g1	0	0	0	0	0	0	0	0	0	0.407	11.733	24.029
c100853_g1	37.129	37.082	40.264	17.884	21.511	23.055	63.379	77.085	56.698	15.547	17.422	13.337
c108211_g9	18.754	16.88	17.366	6.115	7.769	6.497	4.359	4.579	6.122	5.881	5.484	7.211
c95304_g1	0	0	0	0	0	0	0	0	0	33.797	10.903	2.487
c69445_g1	0	0	0	0	0	0	0	0	0	1.768	7.247	4.863
c77352_g1	0	0	0	0	0	0	0	0	0	1.808	4.132	7.889
c110560_g9	2.204	2.826	2.432	26.465	14.976	19.2	85.374	84.399	93.867	54.579	70.321	96.988
c79718_g1	2.027	0.384	1.287	15.536	11.463	11.219	6.786	7.365	6.568	53.03	51.127	36.28
c108249_g2	17.04	9.03	12.693	153.877	97.957	102.675	257.264	200.356	209.417	0.874	2.444	7.23
c97349_g1	1.393	2.19	2.108	3.297	2.499	4.951	0.365	0.7	1.196	13.372	9.718	18.924
c105805_g2	170.824	226.49	222.89	276.629	221.801	241.117	12.322	5.851	4.143	0.745	0.653	0.91
c106278_g3	2.694	3.097	3.328	1.283	0.883	0.825	2.957	1.628	6.535	1.282	2.108	2.989
[truncated: 8,442 more rows]

## Sheet: Table S5
Supplementary Table S5. Flavonoid biosynthesis genes identified in Anthurium amnicola transcriptome assembly
Abbreviation	Unigene	Rice	blastp e-value
CHS	c108957_g1	LOC_Os11g32650	0
CHI	c108091_g1	LOC_Os03g60509	2e-101
F3H	c104951_g4	LOC_Os04g56700	0
FNSI	c75016_g1	LOC_Os10g39140	2e-136
FNSII	c93786_g1	LOC_Os04g01140	1e-143
F3'H.1	c110285_g5	LOC_Os10g17260	4e-139
F3'H.2	c110539_g2	LOC_Os10g17260	4e-124
F3'H.3	c106699_g1	LOC_Os10g17260	2e-110
DFR.1	c104266_g10	LOC_Os01g44260	2e-117
DFR.2	c104266_g4	LOC_Os01g44260	2e-111
LDOX	c109165_g2	LOC_Os01g27490	5e-146
OMT.1	c108872_g5	LOC_Os08g06100	3e-142
OMT.2	c107915_g1	LOC_Os08g06100	1e-88
LAR	c108688_g1	LOC_Os03g15360	4e-131
ANR	c96572_g1	LOC_Os04g53800	2e-117

## Sheet: Table S6
Supplementary Table S6. qPCR genes and primers
qPCR Target genes
Gene	Unigene	Protein	Metabolic Pathway	Amplicon Length	Primer Left Sequence	Primer Right Sequence
ACLY	c103509_g6	ATP citrate (pro-S)-lyase [EC:2.3.3.8]	TCA	235	GATTGTGCTACTGCTGATCC	TTGCAAATTCCAGTCATCGT
DLAT	c101474_g5	pyruvate dehydrogenase E2 component (dihydrolipoamide acetyltransferase) [EC:2.3.1.12]	TCA/Glycolysis	258	ATGACTGCATTGCTAGCAAA	CCACTCCAAACATACCAAGG
ALDO	c85081_g2	fructose-bisphosphate aldolase, class I [EC:4.1.2.13]	Carbon fixation/Glycolysis	186	AATGAATCAAGCTCCCAACC	GTAGGTGTACCCCTTAACGA
HEMD	c105286_g4	uroporphyrinogen-III synthase [EC:4.2.1.75]	Porphyrin metabolism	109	TGAGATCTTGCTCGTCTTCT	TTGGGTGTGCATAACAAGAG
HST	c105721_g4	shikimate O-hydroxycinnamoyltransferase [EC:2.3.1.133]	Phenylpropanoid biosynthesis	237	TCAACTCCTCTAAAACGGGT	AAGTAAACCCTCCCGTTACA
NCED	c110320_g1	9-cis-epoxycarotenoid dioxygenase [EC:1.13.11.51]	Carotenoid biosynthesis	96	CCCTTTCCTCACCTACTTCC	CTGTATGTCGCAGAAGATGG
CHI	c108091_g1	chalcone isomerase	Flavanoid biosynthesis	146	ACTGCTCTGGTCCTAATCTC	GGCGGTGAACTTTATGAACT
qPCR Control genes
Gene	Unigene	Protein		Amplicon Length	Primer Left Sequence	Primer Right Sequence
ACT	c105747_g2	Actin		93	ATTTGCTGGAGATGATGCTC	AATACCACGCTTTGATTGGG
IF3B	c99948_g2	Eukaryotic translation initiation factor 3 subunit B		123	GTCAGCCTGTTCAGTGATTT	AAACCTCAGTCTCTTGACCA

## Sheet: Table S7
Supplementary Table S7. Transcription factors sharing co-expression with multiple Anthurium amnicola flavonoid biosynthesis genes
Unigene	TF Class	PFAM Domain	Co-Expressed Flavonoid Genes
c96436_g1	AP2	PF00847	CHS, F3H, DFR.2, LAR, ANR
c76871_g1	GATA	PF00320	CHS, F3H, DFR.2, LAR, ANR
c108310_g4	ZF-HD	PF04770	CHS, F3H, DFR.2, LAR, ANR
c102434_g2	SBP	PF03110	CHS, F3H, LDOX, ANR
c107480_g7	AP2	PF00847	CHS, F3H, LDOX
c104297_g1	bHLH	PF00010	CHI, DFR.1, OMT.1
c100610_g1	bZIP	PF00170	CHI, OMT.1, OMT.2
c157641_g2	GATA	PF00320	F3H, LAR, ANR
c81709_g2	MYB	PF00249	DFR.2, LAR, ANR
c94682_g1	MYB	PF00249	F3H, DFR.2, ANR
c97096_g1	MYB	PF00249	CHI, OMT.1, OMT.2
c107874_g4	NAC	PF02365	CHI, DFR.1, OMT.1
c100273_g2	TCP	PF03634	CHI, OMT.1, OMT.2
c106410_g2	AP2	PF00847	OMT.1, OMT.2
c104297_g2	bHLH	PF00010	CHI, OMT.2
c105566_g4	bHLH	PF00010	F3'H.1, DFR.1
c93861_g1	bHLH	PF00010	CHI, DFR.1
c105839_g2	bZIP	PF00170	CHS, LDOX
c105640_g3	DBB	PF00643	CHS, LDOX
c105378_g8	DOF	PF02701	F3'H.1, DFR.1
c109735_g2	HB	PF00046	DFR.1, OMT.1
c105716_g4	MYB	PF00249	OMT.1, OMT.2
c108006_g1	MYB	PF00249	DFR.2, ANR
c108222_g4	MYB	PF00249	F3H, DFR.2
c98230_g4	MYB	PF00249	LAR, ANR
c100273_g1	TCP	PF03634	CHI, OMT.2
c103076_g1	TCP	PF03634	OMT.1, OMT.2
c110299_g5	TCP	PF03634	CHS, LDOX
c326906_g1	YABBY	PF04690	CHS, LDOX
c65723_g1	YABBY	PF04690	F3H, ANR

## Sheet: Table S8
Supplementary Table S8. Annotation table of all transcripts. Accessible online at:
https://figshare.com/articles/Annotation_Table_for_Transcriptome_Assembly/3493505

## Sheet: Table 9A
Supplementary Table S9A. Raw read counts matrix
	Spadix_1	Spadix_2	Spadix_3	Spathe_1	Spathe_2	Spathe_3	Leaf_1	Leaf_2	Leaf_3	Root_1	Root_2	Root_3
c98981_g1	425	352	398	147	192	175	116	108	159	51	105	54
c86005_g2	688	666	739	550	683	693	362	371	336	481	690	290
c86601_g1	0	0	1	0	0	0	1	0	0	1088	654	483
c61875_g1	173	131	165	157	105	194	53	58	71	579	619	249
c97519_g1	57	36	52	92	50	57	44	31	40	37	68	53
c96819_g2	292	303	315	35	36	57	67	71	47	26	35	35
c106999_g2	10	23	17	145	52	23	9	7	63	26	12	14
c103349_g1	2086	2230	2466	321	434	490	653	712	504	315	351	166
c104799_g2	0	0	0	0	0	0	0	0	0	68	190	3
c100373_g1	8	7	7	9	14	16	1	4	5	3	5	3
c87961_g1	272	298	306	71	109	123	226	236	226	57	60	29
c71128_g1	1144	1023	1031	939	962	1084	580	622	569	1436	1799	779
c98895_g1	614	605	653	209	256	292	796	902	632	121	192	82
c89450_g1	0	0	0	1	0	0	0	0	0	213	765	345
c63171_g1	0	0	0	0	0	0	0	0	0	8	63	50
c91413_g2	15	7	9	5	3	8	8	3	2	8	3	3
c79005_g1	92	55	52	97	47	46	89	98	138	0	3	13
c21135_g1	153	152	160	84	84	87	45	43	59	91	109	60
c108412_g1	0	2	3	2	6	8	4	4	1	102	216	43
c107952_g1	421	400	422	330	343	395	186	224	234	332	484	247
c109754_g13	139	93	123	97	82	124	82	74	138	100	174	64
c105978_g19	1617	1902	1820	470	548	469	510	622	483	413	543	345
c83258_g1	10	10	13	25	24	16	15	20	10	0	0	1
c104333_g1	57	39	52	37	27	25	35	26	26	3	10	8
c84402_g2	319	297	336	436	487	501	229	272	224	787	986	424
c108091_g1	2393	2364	2588	6826	8471	9150	4492	4419	3776	443	957	1902
c100387_g1	627	589	608	364	482	522	259	239	276	347	486	270
c87029_g1	113	95	122	158	115	103	60	83	77	203	219	133
c94605_g1	0	0	0	0	0	0	0	0	0	228	794	398
c92067_g1	617	714	740	506	485	573	313	330	348	1501	1547	484
c100905_g1	6	0	1	1	9	15	1	0	0	6	21	2
c105877_g5	264	308	240	278	196	183	211	180	339	144	226	111
c103219_g1	288	265	254	316	428	376	195	234	178	263	374	206
c86401_g1	163	122	136	137	137	106	70	82	86	109	152	101
c82036_g1	1	0	0	0	90	16	0	0	0	0	0	0
c94723_g1	95	79	105	174	164	173	117	106	103	107	167	78
c76768_g1	0	0	10	0	272	93	0	0	0	6	0	0
c107289_g1	396	665	671	180	100	133	131	143	111	255	299	116
c89017_g1	264	223	209	267	296	298	242	237	246	176	274	138
c62203_g1	8	13	12	20	18	12	17	15	43	4	3	3
c109401_g2	517	443	617	231	199	193	64	103	51	1013	1506	1217
c108538_g8	654	663	648	631	706	572	419	450	527	295	485	330
c90961_g1	0	0	0	0	0	0	0	0	0	10	92	107
c100235_g1	3	8	6	101	74	409	43	28	31	1261	1518	909
c88563_g2	48	44	45	50	67	47	35	28	45	16	37	11
c100674_g1	553	776	760	410	29	28	28	22	15	3716	1924	430
c76798_g1	421	416	388	346	295	248	174	162	205	382	531	262
c220142_g1	0	0	0	0	0	0	0	0	0	6	10	50
c104806_g3	438	452	504	1019	994	1011	400	458	384	615	902	479
c99614_g2	270	212	227	240	236	236	138	152	193	406	356	222
c63123_g2	88	78	99	127	172	246	73	62	91	4	6	24
c109547_g1	3796	3073	3180	3171	3374	2939	1661	1804	1989	2453	3024	1611
c102573_g1	3383	3066	4387	4161	5643	4904	2025	2269	2298	1241	1990	871
c94600_g2	2077	1507	1866	1810	1306	1595	1086	1254	1238	665	813	607
c100857_g1	480	487	496	352	401	361	339	349	318	230	355	273
c106280_g2	645	638	572	1185	1397	1344	601	711	718	279	455	321
c85225_g1	0	0	0	0	0	1	0	0	0	112	323	207
c102435_g2	18	7	17	29	32	26	72	37	59	70	235	137
c100826_g1	278	215	227	283	223	212	162	137	188	179	314	153
c79867_g1	1	0	1	1	2	1	1	1	2	18	28	4
c42659_g1	268	204	235	177	196	184	111	114	121	118	176	81
c97524_g1	173	207	287	159	14	14	29	27	71	16	26	76
c99954_g1	2824	2478	2734	3206	2932	3159	1744	1877	2189	4227	5361	3005
c2466_g1	0	0	0	0	0	0	0	0	0	68	44	4
c100252_g2	376	345	423	255	194	197	264	192	400	546	893	320
c105755_g3	347	414	421	392	384	386	244	226	274	190	253	211
c92105_g1	37	37	31	196	99	79	101	95	91	1073	1272	544
c107307_g3	551	397	311	543	479	387	394	417	446	1110	1391	439
c91854_g1	87	72	74	162	205	165	90	76	118	34	47	40
c33562_g1	0	0	0	0	0	0	1	0	0	29	58	50
c105206_g8	501	409	462	498	566	603	290	322	288	571	706	388
c107521_g4	139	91	104	219	238	239	191	215	289	15	24	72
c107151_g19	211	209	208	156	203	188	143	150	154	86	114	76
c86698_g1	1657	1109	1313	1	1	0	0	0	0	0	0	3
c78726_g1	1489	1240	1595	269	77	128	302	303	385	799	2053	472
c110947_g1	1337	2080	987	1583	3387	1641	1147	1527	849	1450	1549	1235
c106283_g2	28	34	34	44	141	123	326	444	217	2	3	4
c64042_g1	9	6	11	6	4	2	27	11	33	0	0	2
c103656_g1	619	584	578	260	221	313	230	215	256	772	1005	405
c251543_g1	42	36	37	37	59	37	11	14	14	30	57	19
c93407_g1	174	121	149	159	148	151	97	77	100	135	169	108
c95215_g1	1317	1390	1159	867	755	737	915	817	859	786	1179	350
c109211_g3	347	334	388	291	280	335	143	140	146	250	324	156
c106657_g2	78	77	69	152	69	50	122	107	174	88	166	156
c64479_g1	195	220	217	156	195	205	185	250	165	50	91	84
c92991_g1	0	0	0	0	0	0	0	1	0	35	141	47
c88009_g1	7	6	3	12	4	5	16	14	18	0	0	0
c45173_g1	0	0	0	0	0	0	0	0	0	48	123	24
c92982_g1	0	0	0	0	0	0	0	0	0	88	286	129
c79932_g2	390	274	272	377	292	227	356	387	555	122	156	152
c81289_g1	0	0	4	0	283	97	0	0	0	18	0	0
c94794_g2	152	170	177	246	253	340	295	354	289	151	258	119
c20380_g1	788	770	896	485	454	533	216	273	262	459	566	416
c97622_g1	645	571	738	229	222	250	215	239	302	178	283	146
c110122_g2	418	379	450	449	476	443	258	257	335	387	534	284
c82032_g1	29	31	23	5	5	5	9	8	4	152	138	79
c76177_g1	0	0	0	0	0	0	0	0	0	291	137	18
c62943_g1	547	431	505	349	352	451	181	165	185	284	294	165
c92136_g1	8	11	4	12	20	16	11	8	12	3	2	1
c105862_g1	639	674	758	781	681	506	402	368	434	169	210	251
c33190_g1	54	50	43	1	0	2	8	9	8	0	0	0
c101464_g1	122	87	223	326	161	276	174	168	859	19	39	11
c84891_g1	132	134	144	104	100	117	73	76	81	243	296	139
c106022_g2	662	620	528	273	238	356	83	88	103	302	414	150
c89332_g1	36	43	55	13	18	16	27	19	39	18	19	7
c106486_g4	278	213	189	288	259	199	272	256	289	268	322	175
c104936_g2	1416	1254	1338	1367	1391	1489	753	824	777	961	1398	765
c104936_g9	216	191	212	221	215	279	137	178	242	340	358	203
c105198_g1	484	400	441	399	457	460	241	255	246	251	397	219
c100227_g3	224	241	279	148	139	134	69	81	77	91	163	101
c96086_g2	71	59	60	51	60	51	57	75	126	11	15	59
c108243_g5	1034	1111	1299	1194	1225	1108	903	1110	972	514	729	548
c347716_g1	2	0	0	0	1	1	2	0	0	3	4	5
c76621_g1	182	154	167	525	555	566	194	272	167	663	796	379
c59392_g1	3	4	0	2	6	1	8	5	11	0	0	1
c109626_g8	272	229	280	197	168	152	85	89	102	151	235	109
c91893_g1	885	784	896	231	286	314	657	790	674	342	402	194
c103061_g2	5	4	7	9	18	25	0	0	2	42	111	18
c97651_g1	0	0	0	9	1	1	1	1	1	275	354	108
c80035_g1	265	12	13	0	2	0	0	0	0	0	0	0
c106672_g2	628	515	671	629	506	490	255	275	386	681	802	432
c105165_g14	0	0	0	0	0	0	0	0	0	25	52	23
c102791_g1	852	719	751	539	568	591	370	410	412	298	392	233
c109413_g2	48	42	27	76	67	56	19	42	33	0	0	1
c100768_g1	256	227	185	125	125	98	49	58	64	118	185	86
c110086_g2	228	192	200	518	655	605	177	254	369	194	419	361
c110281_g21	1144	897	930	642	648	624	437	441	489	966	1289	475
c109720_g2	34	22	21	100	132	116	30	22	33	80	58	71
c108846_g3	980	910	1053	745	813	858	587	641	593	447	558	457
c94943_g1	575	643	671	566	620	638	406	391	373	1071	1139	526
c104070_g6	134	119	130	175	150	158	107	90	107	68	87	49
c108587_g1	194	144	139	280	236	189	165	134	200	171	254	153
c81576_g1	2881	2901	3620	1301	1487	1468	870	986	845	1195	1597	649
c62125_g1	174	133	163	10	2	3	22	47	50	9	20	33
c89174_g1	3030	2864	2754	2634	2367	3628	1011	1187	1284	10223	11476	3928
c68193_g1	0	0	0	0	0	0	0	0	0	54	132	92
c107954_g4	619	671	605	664	1062	909	394	364	356	229	300	169
c92657_g1	123	127	147	234	197	215	58	81	84	346	358	156
c95552_g1	306	314	291	329	287	252	203	222	243	297	522	267
c105215_g2	0	0	1	0	0	1	0	0	0	118	404	287
c100429_g1	451	415	484	682	945	1098	454	635	423	143	203	123
c104177_g1	326	359	361	246	419	372	404	340	297	63	122	79
c94037_g1	354	380	483	463	617	695	314	355	428	482	509	324
c109330_g5	2	2	7	4	6	6	2	3	15	0	8	0
c102741_g3	967	811	895	821	962	913	541	667	803	414	561	546
c79351_g1	0	0	0	0	0	0	0	0	0	28	98	117
c95186_g1	633	639	672	365	328	320	317	359	354	754	745	320
c21407_g1	0	0	0	0	0	0	0	0	0	88	139	131
c96918_g1	69	53	55	67	68	53	59	42	45	44	72	25
c158027_g1	0	0	0	0	0	0	0	0	0	37	16	1
c94702_g3	41	20	31	16	1	10	5	2	3	0	0	0
c109554_g2	279	256	280	255	240	324	124	112	113	381	517	150
c87299_g1	4	3	3	15	11	23	3	3	3	52	91	48
c103829_g6	90	71	69	386	58	54	366	367	501	0	14	14
c93129_g1	1	1	1	1	2	0	5	1	1	0	0	6
c101194_g1	222	125	238	326	465	431	332	303	451	11	39	40
c93933_g2	116	100	111	47	25	32	49	23	62	15	23	11
c105443_g2	107	101	96	244	321	323	118	151	142	68	127	97
c94328_g2	468	389	424	292	256	298	242	288	268	404	524	201
c63388_g1	19	26	24	139	149	132	141	100	100	131	181	73
c25431_g4	0	0	0	0	0	0	0	1	0	195	376	356
c6622_g1	0	0	0	0	4	4	16	21	20	0	0	0
c91970_g1	14	1	9	1	4	2	1	2	2	2	5	1
c91662_g1	50	21	16	16	13	14	154	154	124	1	8	1
c110141_g4	58	44	73	27	20	38	46	76	47	32	27	14
c95169_g2	3060	2916	3388	1312	1536	1750	813	980	967	954	1315	779
c103288_g1	510	531	572	754	1012	1329	1287	1320	1680	51	39	43
c61517_g1	0	0	0	0	0	0	0	0	0	247	98	15
c104527_g2	773	619	680	532	494	508	259	270	296	748	983	464
c106273_g1	1	4	1	1	0	2	1	1	2	4414	3640	3612
c79438_g1	0	0	0	0	0	0	0	0	0	89	275	194
c103318_g2	328	270	296	278	281	303	195	189	220	151	219	118
c53148_g1	0	0	0	0	0	0	0	0	0	11	42	30
c99929_g1	867	814	1000	454	426	479	632	666	626	431	544	245
c96348_g2	19	6	25	16	0	4	79	96	120	0	0	74
c93137_g1	10	6	2	8	6	5	1	3	5	4	11	2
c91751_g1	986	901	1008	786	830	858	479	557	449	291	349	276
c85851_g1	368	328	327	294	278	315	214	166	219	392	611	264
c106443_g1	245	252	224	484	583	445	276	256	238	246	365	215
c301842_g1	19	10	20	17	15	13	3	3	1	25	33	13
c94843_g1	12	11	17	12	2	7	26	22	38	13	17	5
c110017_g3	178	73	122	209	89	86	89	117	108	326	369	140
c76720_g1	0	0	0	0	0	0	0	0	0	70	61	10
c104806_g2	47	51	36	298	248	175	99	64	79	182	210	91
c105895_g5	109	108	100	126	113	97	68	66	98	158	176	92
c103307_g1	15	9	29	61	36	45	36	35	36	1	27	13
c103723_g1	0	0	0	1	0	0	0	0	0	9	42	53
c98437_g1	51	69	58	104	342	258	19	53	20	514	571	178
c106797_g13	1084	1024	1083	617	669	698	395	409	363	369	541	366
c97647_g1	211	142	176	104	96	113	45	39	67	152	162	72
c92500_g1	189	187	210	109	125	127	97	88	94	187	214	116
c98948_g2	125	109	134	139	122	126	64	74	73	153	147	75
c102453_g1	255	233	248	214	195	216	124	127	152	222	310	161
c99079_g2	122	98	129	103	75	90	87	74	68	52	52	53
c109974_g1	39	33	26	37	33	32	19	9	19	23	34	13
c93309_g2	60	38	58	188	86	79	108	112	109	37	58	82
c110341_g5	0	0	0	0	0	0	0	0	0	24	67	1
c103599_g1	481	445	526	430	455	460	177	228	226	1115	1381	518
c91882_g1	622	587	654	169	274	267	264	320	268	417	560	247
c105583_g2	228	236	263	4	5	9	4	3	2	4	0	0
c106954_g2	826	605	852	160	184	153	1009	942	946	87	103	45
c93779_g1	379	360	432	1997	1765	1794	154	252	110	297	327	274
c106739_g2	68	57	43	18	18	21	12	19	16	29	18	6
c107967_g7	14	7	9	12	21	19	20	24	10	23	26	2
c103154_g1	549	519	603	583	645	626	404	477	456	366	499	317
c20237_g1	461	429	518	220	295	258	245	188	188	135	181	119
c82522_g1	337	327	390	352	261	316	252	275	296	217	257	210
c108691_g5	360	313	376	369	344	331	427	349	461	281	361	255
c104577_g1	297	252	300	239	215	204	192	212	245	310	385	198
c103847_g2	321	197	229	256	137	195	86	121	72	27	38	36
c105187_g6	242	307	292	47	141	122	58	65	47	21	51	19
c86004_g1	414	362	406	335	322	320	238	226	253	263	332	195
c119642_g1	820	624	797	453	434	417	412	390	495	201	241	129
c107140_g6	1091	1368	1121	1179	3698	2905	1112	1486	1449	1110	2070	667
c110817_g3	459	310	358	304	297	329	275	226	215	346	506	256
c101787_g3	2	2	3	0	0	0	1	4	9	0	1	0
c108953_g4	82	29	53	31	75	148	27	8	90	58	48	31
c81581_g1	469	405	372	415	399	433	189	214	248	491	654	323
c98567_g1	0	0	0	0	120	33	0	0	0	0	0	0
c86435_g1	87	67	80	71	45	84	23	15	29	60	83	21
c97546_g1	1197	956	951	1033	1103	996	645	583	629	892	1583	732
c88624_g1	0	0	0	0	0	0	0	0	0	17	76	34
c107057_g4	0	0	0	0	0	0	0	0	0	30	119	46
c96937_g2	102	104	91	201	188	175	131	190	345	118	180	117
c108884_g12	262	240	245	250	261	374	159	181	146	303	429	181
c100578_g1	1197	1145	1243	998	923	1129	669	747	689	1239	1319	809
c111019_g2	36	34	37	144	100	83	71	95	102	52	70	25
c110100_g5	53	182	116	595	688	432	31	34	12	10500	9938	2768
c110340_g2	1383	1086	1117	1166	1320	1200	897	945	950	602	801	408
c106105_g10	829	647	701	844	666	740	355	332	474	1358	1939	722
c99634_g4	145	106	137	118	329	479	37	42	62	241	430	186
c104558_g1	288	111	114	239	50	37	209	83	673	1	19	44
c76594_g1	1344	1186	1581	1039	1543	2263	1006	1083	939	1175	1176	377
c77919_g1	70	11	26	0	1	0	0	0	0	0	0	0
c107552_g1	528	502	601	678	856	816	388	368	359	962	1378	638
c102407_g1	1320	1359	1338	781	785	868	472	493	500	824	767	518
c103548_g3	1215	1157	1395	698	782	728	527	543	605	731	1303	504
c26559_g1	13	5	8	6	0	4	0	1	1	0	0	0
c106254_g12	387	373	452	491	528	461	372	405	472	288	388	246
c94678_g1	257	207	177	259	251	193	118	109	165	137	262	103
c90212_g2	0	0	0	0	0	0	0	0	0	38	21	4
c85518_g1	555	365	365	344	356	422	149	96	126	687	1405	715
c104867_g1	12	7	0	0	0	0	21	21	55	0	0	9
c100424_g1	3519	3411	3614	4331	4124	4402	1694	2125	1775	5068	6182	3461
c103884_g7	275	270	282	222	246	286	114	137	134	297	454	192
c102534_g1	59	27	56	60	61	44	30	35	41	47	46	26
c97181_g1	94	69	97	63	77	81	106	164	93	46	60	34
c102339_g2	313	295	324	667	702	592	322	407	419	409	580	505
c106744_g2	661	619	609	619	667	743	328	350	360	242	427	234
c117085_g1	0	0	0	0	87	37	0	0	0	3	0	0
c110803_g8	4	1	2	69	130	193	11	10	17	33	40	18
c109674_g1	228	249	153	3917	3768	2909	2630	3457	2555	978	885	946
c109231_g6	258	254	325	100	116	113	706	917	667	49	70	48
c49683_g1	2	7	7	18	7	2	3	3	10	2	6	5
c89800_g1	149	166	148	61	44	151	8	9	4	458	556	303
c110135_g3	0	0	0	0	0	0	0	0	0	1	16	7
c92801_g1	1005	873	966	1218	1059	1301	610	762	776	620	673	557
c108455_g1	1305	835	1140	1314	371	342	781	809	1119	626	1107	485
c102483_g1	145	181	184	152	149	141	81	97	100	70	96	68
c107369_g1	15	15	11	16	8	13	16	11	11	9	3	3
c102434_g1	116	89	119	102	48	55	67	63	129	23	35	21
c15397_g1	422	333	453	155	202	197	173	140	156	136	171	105
c109397_g1	26	20	14	29	59	38	7	8	16	8	20	12
c108967_g6	631	404	467	400	380	344	281	215	369	517	732	247
c102114_g2	2236	2123	2356	1158	1267	1458	1357	1609	1212	1339	1749	653
c97451_g1	83	48	85	7	3	2	3	3	19	0	1	1
c106375_g1	93	81	128	157	141	116	50	90	100	136	189	111
c89811_g1	87	50	71	25	3	2	151	134	122	1	1	84
c103199_g1	0	0	0	0	0	0	0	0	0	60	210	98
c66201_g1	110	136	145	130	162	178	102	131	105	105	150	57
c87828_g1	135	86	93	47	39	43	72	75	70	63	134	55
c109559_g5	895	1049	946	554	679	698	437	473	427	749	941	529
c79282_g1	39	63	45	151	56	77	9	23	22	129	179	130
c102207_g1	409	292	423	114	132	154	175	141	285	15	43	27
c235970_g1	0	0	0	0	0	0	0	0	0	18	5	0
c93667_g2	273	318	298	128	161	180	73	84	117	60	144	76
c106403_g1	45	56	64	18	27	7	2	0	2	439	402	113
c38875_g1	290	244	304	72	118	83	739	822	722	51	84	27
c103326_g1	268	185	272	299	366	417	175	221	261	237	356	175
c71292_g1	31	10	18	21	23	20	11	12	14	59	53	10
c110479_g2	4134	4485	5555	4165	7257	5882	721	1251	1037	4	18	13
c93910_g1	254	226	260	148	157	204	259	309	273	66	131	80
c13557_g1	22	18	24	26	36	15	112	77	196	0	0	6
c104439_g3	151	106	132	168	148	196	140	133	217	122	129	89
c80305_g1	2547	2386	2772	2207	2031	2140	1248	1345	1359	1218	1697	1192
c104613_g2	78	79	38	792	559	106	251	184	369	0	0	1
c12309_g1	0	0	0	0	0	0	0	0	0	27	73	73
c71321_g1	8	17	91	5	19120	5902	42	17	2	914	43	32
c103297_g1	124	66	77	121	21	11	72	27	250	0	16	12
c26869_g1	132	138	142	66	80	110	41	38	35	303	324	146
c103719_g1	710	660	726	550	482	422	341	395	383	266	381	229
c33466_g1	2	3	4	1	2	1	1	0	2	0	0	0
c106681_g5	33	67	37	186	351	128	227	175	559	1030	1448	858
c107480_g5	223	156	171	129	163	168	73	78	92	92	120	74
c99872_g1	115	86	104	81	115	107	58	53	60	87	145	77
c82899_g1	197	149	173	125	94	129	42	72	46	81	102	72
c79305_g1	147	121	92	121	140	143	106	127	144	487	563	228
c101796_g1	522	504	527	468	387	385	339	350	368	479	599	283
c107231_g4	952	890	1155	821	844	819	544	592	589	748	1013	478
c104692_g4	12	12	19	80	157	158	14	17	24	129	162	69
c87947_g1	68	42	45	59	64	73	16	14	24	143	148	52
c83142_g1	108	55	81	126	135	118	45	42	68	71	86	48
c109161_g3	872	610	923	3997	3639	4382	1850	2391	1288	125	310	88
c88883_g1	1	1	0	0	0	0	1	0	1	1159	1325	601
c98871_g1	1477	1279	1196	1116	1115	1259	648	787	670	1942	2453	1090
c106655_g1	252	223	262	146	145	130	77	65	87	102	108	71
c89658_g1	6	15	16	0	6	3	4	1	1	6	9	11
c156899_g1	1	1	7	34	32	15	25	31	78	3	6	3
c110412_g5	1627	1773	2066	3153	3961	3055	2953	3625	4028	4	17	34
c107538_g5	2548	2480	2828	2488	2438	2976	1858	1844	1637	2464	2942	1537
c76030_g1	0	0	0	0	0	0	0	0	0	770	375	52
c92565_g1	688	656	673	653	623	659	394	436	426	443	667	385
c89991_g1	0	0	0	0	0	0	0	0	0	25	131	54
c108333_g7	693	814	853	1738	1391	1136	772	849	1469	1050	950	703
c87453_g1	0	0	0	0	0	0	0	0	0	225	56	14
c109630_g2	764	861	1081	117	104	97	62	71	96	130	144	76
c111005_g4	1068	1251	1442	1357	1502	2141	2243	4184	1122	307	306	80
c105019_g2	12	4	12	15	8	6	4	7	14	1	3	0
c79079_g1	0	0	10	0	193	89	0	0	0	9	0	0
c108685_g2	119	304	160	186	261	66	222	206	286	31	111	86
c106794_g2	219	177	134	73	28	28	72	46	79	35	52	35
c94020_g1	352	301	302	67	84	109	233	217	160	29	46	19
c109763_g1	586	585	612	1992	3684	2636	2165	1783	1759	251	352	715
c84070_g3	720	745	795	498	506	603	353	310	348	634	657	317
c90396_g1	0	0	0	0	0	0	0	0	0	270	83	9
c99253_g2	167	136	122	89	100	97	81	56	66	76	128	54
c107900_g4	5	0	5	23	16	13	4	3	6	170	267	93
c106732_g3	1475	1506	1389	2706	3847	4250	1393	1700	1252	1059	1421	881
c95603_g1	929	901	1054	1632	1739	1452	1119	1105	1375	1612	2012	1111
c100783_g1	41	42	38	18	52	25	36	20	32	20	36	10
c104104_g1	79	57	78	29	21	13	31	35	64	11	30	20
c98397_g1	91	73	75	144	117	73	106	86	143	155	179	81
c100840_g2	0	0	0	0	0	0	0	0	0	48	105	103
c72650_g1	5	3	4	3	2	1	1	3	5	125	225	14
c103257_g1	46	37	34	19	41	43	11	4	13	51	43	40
c97513_g1	26	41	37	51	86	96	16	21	9	512	570	269
c102654_g1	67	40	38	40	42	53	19	21	31	74	86	28
c99190_g1	0	10	0	5	3	3	1	1	0	79	57	59
c105892_g1	1448	1355	1628	3621	4261	3756	2149	2198	2225	587	1018	1592
c102832_g1	17	11	20	4	2	6	0	3	1	224	170	129
c101834_g1	144	105	159	91	67	66	129	130	148	2	13	10
c99561_g1	549	416	515	478	410	455	297	243	262	347	512	279
c65653_g1	0	0	0	1	0	0	0	0	0	6	17	1
c100709_g1	111	89	108	98	98	98	61	82	84	122	134	47
c80213_g1	3	0	1	362	1	5	51	21	10	6	16	189
c171450_g1	286	257	288	219	199	176	111	127	118	212	308	192
c99103_g1	40	32	31	31	22	31	13	26	16	28	38	25
c107186_g2	8010	7839	8607	6842	6939	8701	2262	2369	2063	22260	23456	6889
c103689_g1	775	601	614	1918	2011	1703	964	1081	1022	175	417	1022
c97595_g1	280	243	224	184	188	214	176	149	180	110	190	87
c90782_g1	0	0	0	1	1	0	0	0	0	688	467	343
c105768_g7	2226	1625	1612	1850	1842	1689	1241	1271	1290	1713	2266	941
c108463_g3	1307	1234	1370	1113	1308	1278	684	791	779	1480	1738	976
c106837_g4	4	7	2	9	1	2	6	2	7	9	17	8
c105554_g1	1117	1396	1548	150	238	181	53	53	72	0	1	3
c107011_g5	2222	2144	2573	818	948	859	1227	1332	1205	677	1012	405
c91660_g1	348	346	342	375	370	451	281	313	348	611	809	327
c99937_g1	439	323	328	204	154	169	234	205	314	79	181	104
c102184_g1	541	539	634	492	489	521	329	308	323	334	375	222
c88518_g1	368	423	349	351	337	399	229	232	223	550	843	331
c85839_g1	0	0	0	0	0	0	0	0	0	607	362	34
c100396_g2	318	310	327	344	355	351	230	225	197	216	232	173
c99408_g1	498	530	608	629	597	593	444	489	521	447	562	354
c90198_g1	292	232	237	291	196	197	404	386	305	58	135	57
c101735_g1	0	1	1	6	4	8	0	0	0	33	51	8
c106223_g6	116	91	97	70	60	64	423	625	369	11	16	14
c69178_g1	249	203	232	342	348	400	356	411	461	181	255	184
c310502_g1	44	33	64	45	41	51	30	51	44	54	67	33
c92586_g1	86	92	104	2	1	0	1	0	0	0	0	0
c92401_g1	75	111	143	114	186	224	427	463	370	5	11	6
c105500_g1	873	1140	1531	145	87	89	63	71	113	2323	2276	2919
c115682_g1	2	0	0	0	0	0	1	0	1	904	529	438
c104542_g13	161	104	122	223	141	149	169	179	193	157	219	143
c105034_g1	305	329	343	220	233	272	124	133	113	258	282	164
c106990_g1	81	61	54	41	29	45	7	10	16	55	55	26
c72842_g1	187	132	169	382	351	327	337	397	397	55	85	77
c109530_g7	789	669	685	678	713	638	407	439	564	630	880	364
c90131_g1	24	8	12	35	20	26	39	36	28	0	1	3
c110888_g5	1725	1544	1696	1022	952	827	650	667	895	238	277	157
c110501_g3	0	0	1	0	0	0	1	1	0	11	6	6
c104929_g2	4	0	0	27	4	11	3	4	8	22	67	96
c26203_g1	1	3	4	0	0	0	16	0	16	0	0	0
c85301_g2	807	851	957	526	658	667	481	515	443	569	694	327
c111188_g2	84	88	44	112	97	90	46	61	87	60	75	46
c109294_g2	337	321	375	614	371	413	211	246	268	687	1002	612
c43749_g1	0	0	0	0	0	0	0	0	0	19	52	52
c103170_g2	46	45	34	27	24	20	33	34	38	2	1	14
c96885_g1	389	415	383	222	211	267	116	123	139	412	458	207
c105315_g4	85	92	88	267	135	171	104	163	236	128	174	115
c106897_g3	812	760	770	4023	4661	4434	2392	2557	2087	952	903	485
c89909_g1	158	118	139	176	215	242	78	90	124	313	395	133
c58588_g1	1558	1454	1696	319	342	326	984	1072	950	302	417	202
c100385_g1	745	641	571	459	468	400	289	323	334	361	551	272
c109071_g1	0	1	2	2	3	2	1	0	0	0	2	0
c105253_g6	406	271	363	363	311	364	247	308	260	240	317	143
c106074_g10	134	99	112	1286	1496	1186	1295	1414	1024	28	61	116
c88507_g1	130	98	123	141	160	186	94	111	103	136	149	88
c104910_g1	0	0	0	3	0	0	2	1	0	1417	1375	1187
c96137_g1	15	22	21	26	32	27	13	31	13	18	23	16
c107350_g4	70	42	64	6	2	2	61	69	115	0	0	13
c294330_g1	0	0	0	0	0	0	0	0	0	15	51	60
c105387_g1	0	0	0	6	0	0	2	2	0	83	36	49
c107070_g1	301	327	258	288	264	260	116	93	127	195	309	155
c109489_g1	1243	1189	1325	1085	1166	1239	573	694	685	1315	1559	871
c90461_g1	239	134	134	343	258	198	293	209	283	5	17	67
c85133_g1	0	0	0	1	10	24	13	7	2	0	1	50
c60276_g1	368	305	427	466	360	438	302	302	370	524	688	330
c92867_g2	241	334	281	206	230	339	177	186	232	163	158	112
c86407_g1	248	233	367	1350	918	1299	2	4	4	7	1	9
c109357_g6	4060	3302	3689	3339	3451	3557	2380	2572	3357	4256	5920	2054
c105414_g3	249	217	239	179	193	210	85	117	105	218	270	171
c107598_g1	575	698	817	675	498	599	357	294	496	758	1023	674
c98837_g2	41	35	35	42	50	38	180	116	271	0	1	47
c105685_g6	212	244	268	274	220	245	126	161	182	289	424	231
c93017_g1	364	289	333	178	228	223	88	129	138	185	207	98
c96966_g4	871	751	749	666	634	650	378	456	476	770	1145	501
c26331_g1	44	52	40	33	48	30	16	22	24	89	122	66
c106170_g4	2047	1847	2075	1639	1548	1572	836	868	1303	1571	2269	1064
c109880_g14	26	33	26	37	26	27	23	29	26	24	42	27
c83698_g1	63	89	88	172	192	284	74	95	53	9	34	60
c109285_g2	183	146	80	215	224	134	39	46	70	56	97	92
c91576_g1	196	174	235	1086	1111	783	5	17	6	0	0	0
c188882_g1	0	0	0	0	0	0	0	0	0	5	0	0
c89753_g1	207	139	235	45	50	45	261	326	252	16	44	22
c101401_g1	109	142	126	105	105	117	43	63	69	85	154	72
c107539_g3	332	398	540	304	325	338	124	165	157	227	293	197
c90960_g1	41	50	58	76	86	106	36	30	16	48	87	32
c88858_g1	38	52	34	112	109	77	50	54	47	59	96	27
c103828_g1	559	484	563	393	421	622	183	200	217	1480	1625	521
c104053_g1	1172	1176	1371	910	1145	1300	621	709	745	879	1052	620
c68578_g1	0	0	0	0	0	0	0	0	0	35	63	40
c99560_g2	0	0	0	0	0	0	0	0	0	51	123	108
c107156_g3	92	71	83	55	164	579	134	169	12	195	501	1039
c100551_g1	193	198	167	1929	515	440	429	477	497	8905	7405	4472
c91903_g1	0	0	0	0	0	0	0	0	0	133	37	6
c107179_g12	2213	1850	2274	1749	1500	1730	1066	1155	1047	1800	2293	1130
c105233_g1	793	723	691	718	711	562	608	633	728	287	403	274
c106382_g3	89	76	87	110	120	114	72	95	91	117	130	72
c78560_g1	0	0	0	0	0	0	0	0	0	10	51	36
c105002_g7	6	2	3	0	0	2	1	0	0	2	0	1
c82489_g1	9	11	18	7	2	12	2	5	9	14	16	5
c78867_g1	3	2	1	6	1	11	0	1	6	23	21	9
c109446_g9	391	316	426	291	302	407	250	263	246	525	603	279
c93576_g1	30	17	36	12	16	14	24	22	38	15	25	20
c77582_g1	11	24	20	52	92	89	52	60	47	0	0	0
c92380_g1	8	0	0	0	0	0	0	0	1	123	161	110
c20939_g1	804	715	922	755	708	866	598	585	675	1133	1430	661
c107115_g3	104	97	59	102	74	69	45	35	59	83	134	66
c105057_g2	187	211	226	77	62	39	51	69	62	10	37	18
c103596_g3	3030	2684	3046	2143	2196	2224	1531	1589	1946	2435	3154	1463
c78049_g1	0	0	3	0	167	52	0	1	0	8	0	0
c91963_g1	225	283	267	153	140	149	107	135	120	185	233	82
c100749_g1	43	58	51	29	43	51	27	24	21	58	63	26
c102452_g1	1345	1285	1309	2183	2489	2051	489	555	404	2520	3448	1011
c105417_g1	19	18	25	28	4	1	77	32	159	0	1	16
c102274_g3	50	25	37	21	28	31	60	46	87	9	3	10
c86472_g1	499	351	399	397	439	398	272	265	260	501	675	287
c224788_g1	1	1	1	1	4	0	2	1	1	2	0	1
c43229_g1	0	0	0	0	0	0	0	0	0	25	100	38
c103732_g2	0	0	1	0	1	0	0	0	0	104	305	165
c103530_g1	700	892	858	1697	1650	1837	1944	2498	1762	427	625	393
c12621_g1	1	0	0	1	1	0	0	0	0	57	88	85
c68717_g1	115	132	131	76	126	46	99	68	164	300	412	243
c108360_g7	38	15	23	8	3	14	10	13	21	10	15	3
c103754_g2	0	0	0	0	0	0	0	0	3	478	212	42
c107640_g1	682	631	680	525	501	641	305	343	285	500	646	349
c60381_g1	77	82	110	323	514	601	427	455	278	116	115	47
c25933_g1	0	0	0	0	0	0	0	0	0	13	54	22
c101254_g1	516	468	478	321	275	320	880	1097	973	360	461	182
c76575_g1	0	0	0	0	0	0	0	0	0	38	104	50
c85416_g1	0	0	0	0	0	0	0	0	0	45	61	21
c107350_g12	51	167	87	687	1047	518	21	20	18	1243	1437	339
c92051_g1	2	3	7	10	17	10	8	1	0	375	382	115
c109530_g2	2	1	2	288	8	9	16	22	9	390	428	180
c77602_g1	338	285	214	512	684	530	272	401	292	75	75	61
c2849_g1	507	475	609	803	898	812	640	626	686	349	418	197
c103881_g1	9	7	12	3	2	1	0	3	2	460	440	273
c109145_g6	7	7	19	34	24	11	163	156	118	11	28	6
c104861_g2	19	32	30	188	271	271	71	86	27	63	58	9
c105517_g1	20	9	21	115	115	123	62	105	79	19	34	6
c98466_g2	984	1150	1334	36	16	6	9	13	23	24	29	32
c108145_g1	1409	1268	1075	632	668	650	583	710	500	1008	1246	678
c107401_g15	602	655	692	456	527	499	315	361	377	372	465	292
c106392_g1	1801	1563	2007	893	1046	1055	280	354	432	1048	1558	822
c101690_g2	132	78	65	101	57	49	73	63	143	88	126	56
c98004_g2	158	110	138	286	283	159	107	102	80	50	86	73
c109601_g1	590	457	396	678	712	579	325	347	426	627	807	452
c110262_g3	0	2	2	14	1	3	5	3	1	429	358	198
c82088_g2	13	11	16	13	9	12	12	16	23	2	3	20
c99554_g1	190	153	162	232	233	238	141	168	120	106	132	98
c93574_g1	396	346	367	680	738	586	518	448	540	37	81	160
c104321_g1	174	100	191	167	160	169	106	69	164	176	158	62
c93085_g1	65	57	54	66	63	53	63	42	55	7	14	18
c101764_g2	1227	1203	1291	1106	1134	1078	582	640	606	868	1066	592
c99222_g2	427	386	406	328	410	374	302	328	254	136	171	111
c45354_g1	0	0	0	0	0	0	0	0	0	40	116	69
c106023_g5	70	84	75	141	64	56	65	56	47	124	120	87
c107057_g14	0	0	0	0	0	0	0	0	0	12	70	27
c79710_g1	345	377	391	375	424	454	210	265	241	170	208	163
c101109_g1	673	627	706	226	223	261	490	583	565	363	441	160
c84761_g1	183	169	175	89	110	90	96	96	93	74	120	50
c94271_g1	109	127	101	172	253	165	103	60	368	39	94	86
c101279_g3	348	309	333	385	424	431	205	179	222	800	873	294
c143886_g1	0	0	0	0	0	0	0	0	0	5	4	0
c98512_g1	738	655	660	507	477	553	237	295	284	538	652	350
c87863_g1	30	15	13	7	2	9	2	4	4	271	242	28
c106528_g1	2277	2075	2152	2463	2408	2427	1441	1400	1677	1780	2587	1316
c108346_g12	63	67	72	166	222	323	158	232	181	492	496	166
c89073_g1	0	0	0	0	0	0	0	0	0	25	80	52
c106192_g5	0	1	5	8	2	4	0	0	3	21	39	13
c109715_g9	217	168	201	177	191	273	128	132	143	141	221	96
c63233_g1	676	592	763	610	552	455	393	433	513	833	812	377
c48996_g1	0	0	0	0	0	0	0	0	0	28	35	2
c102948_g1	2	0	5	24	223	73	54	30	331	4	3	2
c100673_g1	204	219	311	827	1289	1618	724	564	571	506	353	362
c104992_g1	105	79	152	23	13	20	7	9	17	2	12	10
c15151_g1	3265	3147	3807	1245	1365	1377	798	783	807	1011	1287	657
c107181_g1	271	264	239	148	170	148	84	109	92	96	181	71
c66703_g1	16	54	19	531	387	232	289	247	397	175	237	169
c110061_g6	64	74	70	87	69	35	127	107	190	0	3	4
c105059_g1	356	338	382	239	221	232	155	197	261	228	252	164
c99926_g1	88	99	103	83	97	115	196	261	147	64	95	48
c73880_g1	564	611	536	455	485	495	1702	2134	1554	433	700	234
c98532_g2	298	188	230	829	869	719	537	645	509	124	150	260
c92251_g1	31	18	26	28	9	19	16	19	22	51	68	21
c111014_g2	258	241	198	220	249	204	138	148	147	115	179	100
c107002_g4	381	403	425	157	179	149	366	400	327	153	216	70
c98599_g1	870	1511	375	297	1054	418	978	1568	756	203	211	103
c101789_g1	198	135	167	76	75	80	93	130	131	57	48	38
c100092_g1	2	2	1	1	0	0	1	0	2	296	272	255
c103446_g2	2840	2262	2707	2672	3056	3253	1745	1890	2510	4301	6021	1993
c94141_g2	61	76	102	144	326	311	296	377	393	13	26	12
c77167_g1	6	2	3	5	4	9	22	14	32	0	2	4
c109641_g9	403	344	377	379	365	435	177	185	227	921	890	438
c109636_g4	248	367	485	5	1	2	11	4	14	5	4	11
c12912_g1	0	0	0	0	0	0	0	0	0	36	162	66
c185139_g1	0	0	0	0	0	0	0	0	0	6	21	6
c106769_g1	485	500	557	597	582	554	391	408	452	705	959	422
c105565_g1	1746	1886	1924	921	994	1106	523	605	495	733	932	504
c105261_g15	212	143	167	268	262	245	149	146	164	216	297	194
c68230_g1	365	336	340	313	398	367	225	251	255	295	455	195
c383575_g1	36	12	11	14	4	2	9	7	35	0	0	4
c95775_g1	259	205	235	183	156	149	113	103	128	173	235	130
c78500_g1	112	61	29	0	0	0	0	0	0	0	0	0
c100902_g1	0	0	0	0	0	0	0	0	0	22	98	51
c102068_g1	686	571	652	498	482	565	240	222	271	309	351	371
c80430_g1	11	8	5	117	101	119	119	186	95	6	21	1
c58274_g1	397	410	465	567	648	622	337	366	338	237	277	216
c109637_g1	37	22	19	33	37	51	9	19	17	83	103	54
c77669_g2	102	154	151	74	94	73	74	74	79	54	85	65
c105028_g2	349	359	309	181	188	160	114	88	107	123	191	72
c96458_g2	0	0	0	0	0	0	0	0	0	16	61	27
c80728_g1	371	425	395	58	57	50	147	203	107	72	120	48
c97748_g2	204	243	238	56	52	49	124	125	103	19	20	15
c1037_g1	18	19	19	19	26	14	5	12	11	11	17	4
c98829_g2	0	0	0	0	0	0	0	0	0	16	52	17
c91588_g1	163	101	89	112	114	88	49	40	106	107	147	90
c105201_g1	150	120	108	186	182	136	116	119	121	315	383	181
c103568_g1	0	0	0	0	0	0	0	0	0	54	206	88
c97930_g1	1078	1009	1110	1138	1146	1475	942	1249	1079	2003	2435	1033
c110275_g3	21	42	52	63	60	28	2	10	5	59	52	35
c106697_g1	28	65	75	227	178	493	74	36	32	1334	1831	643
c2429_g1	0	0	0	0	0	0	0	0	0	24	63	30
c33707_g1	0	0	0	0	0	0	0	0	0	23	92	43
c105196_g1	273	196	241	1091	1689	2071	485	519	577	144	270	1058
c104714_g2	639	670	642	797	778	711	380	395	371	636	943	588
c105432_g1	1023	951	1106	1402	1480	1555	779	870	928	1308	1766	807
c103944_g2	718	631	788	458	599	561	246	268	301	385	463	357
c98486_g2	173	151	231	61	98	111	122	140	118	70	76	39
c89530_g1	529	491	578	920	742	903	403	417	416	553	645	460
c110219_g2	540	489	557	437	419	500	249	281	290	1021	1227	601
c93686_g2	34	25	30	51	33	52	6	20	10	17	52	50
c257607_g1	0	0	0	0	0	0	0	0	0	50	4	0
c2408_g1	173	190	225	147	140	76	77	110	110	2	5	4
c93228_g1	716	630	736	663	540	573	467	467	447	520	599	405
c99385_g1	24	11	18	16	16	8	108	85	228	14	22	21
c108822_g1	0	0	0	0	0	0	0	0	0	85	29	3
c103630_g9	26	31	39	59	45	34	19	23	25	1	11	11
c108981_g3	858	808	898	784	836	858	439	529	569	1184	1643	676
c104992_g8	24	28	33	23	19	27	15	17	10	53	47	17
c13673_g1	0	0	0	0	0	0	0	0	0	15	52	55
c94837_g2	298	344	277	379	1221	875	1247	1053	1318	43	70	50
c25768_g1	0	0	0	0	0	0	0	0	0	8	63	41
c108845_g1	115	106	90	190	151	123	156	157	171	36	58	64
c96198_g1	0	0	0	0	0	0	0	0	0	16	53	28
c104113_g7	21	27	34	94	115	114	9	18	26	53	61	33
c78090_g1	5	4	4	6	4	7	5	0	18	2	1	1
c106566_g1	3	3	2	4	74	5	3	3	9	319	312	2364
c82529_g2	263	234	239	117	168	133	103	99	114	80	84	49
c87614_g1	0	0	0	0	0	0	0	0	1	544	192	20
c110806_g3	176	193	208	62	25	34	3	3	3	3	3	2
c97722_g2	291	184	185	235	218	197	180	165	238	308	468	137
c95912_g1	29	41	43	18	19	10	12	15	29	5	11	10
c14700_g1	92	90	105	63	82	63	43	55	48	74	97	59
c79276_g1	5	4	1	16	4	3	13	10	14	0	0	9
c342011_g1	0	0	0	0	0	0	0	0	0	8	31	8
c108525_g5	1009	823	1063	459	383	413	395	384	447	289	385	243
c107892_g3	4097	4160	4417	1262	1404	1418	1572	1811	1692	1126	1618	814
c95226_g1	5352	5668	6676	555	462	459	356	312	379	496	733	359
c94680_g3	1366	1002	920	613	297	164	716	736	995	116	252	780
c45194_g1	202	151	192	133	172	173	116	98	131	147	229	93
c99715_g1	313	253	274	343	307	340	227	216	220	417	581	231
c105511_g11	526	525	660	2	0	0	4	2	5	0	0	1
c106947_g1	1842	1522	1421	1151	1103	1079	727	882	930	1664	2088	1005
c103270_g1	271	202	263	111	110	118	61	62	73	104	117	89
c73552_g1	101	99	90	105	105	128	105	97	142	90	127	68
c84879_g1	132	152	131	1	0	0	0	0	0	3	0	1
c107558_g9	1388	1365	1448	565	825	875	466	585	519	763	974	472
c103634_g1	1190	1036	1018	1076	1129	1099	541	601	618	2214	2592	1104
c95530_g1	106	92	93	147	123	122	58	87	61	71	123	67
c65498_g1	0	0	0	0	0	0	0	0	0	13	37	21
c90819_g1	21	13	14	124	203	230	28	25	14	3	14	24
c106135_g6	181	165	148	134	158	147	88	83	98	179	232	88
c101836_g2	86	89	109	73	76	80	38	44	60	92	98	43
c104647_g1	701	700	761	515	496	582	402	435	417	329	518	315
c48639_g1	0	0	0	0	0	0	0	0	0	165	38	8
c106990_g8	11	7	12	55	76	167	1	1	2	2	9	22
c106701_g7	170	169	135	120	139	127	66	84	97	78	124	92
c108333_g5	109	99	115	171	64	156	128	135	141	919	997	522
c107173_g4	0	0	0	0	0	0	0	0	0	38	218	101
c90166_g1	46	65	72	62	57	59	33	27	24	28	27	23
c13816_g1	215	175	182	158	124	131	108	145	136	220	262	139
c101876_g1	939	890	998	665	604	627	380	311	553	480	634	374
c100861_g2	1014	652	770	355	373	388	249	317	211	385	493	312
c106250_g2	232	172	171	349	406	453	217	274	263	375	516	380
c106068_g1	1484	1245	1303	1015	1080	1193	592	629	657	1148	1503	786
c106560_g1	1553	2018	2073	1677	1603	1518	523	576	676	1060	1260	720
c109882_g1	61	50	44	50	51	64	36	36	45	68	66	35
c94998_g1	265	244	213	260	180	233	96	91	103	286	441	193
c107480_g7	103	78	79	108	96	65	122	141	160	11	29	34
c105765_g2	169	166	180	156	150	172	94	103	90	93	111	64
c83966_g1	402	402	266	447	346	262	187	209	161	843	960	361
c60783_g1	0	0	0	0	0	0	0	0	0	128	68	14
c103357_g1	442	389	477	126	143	133	784	878	584	80	83	48
c86776_g1	0	0	0	0	0	0	0	2	0	309	537	741
c105072_g1	199	123	172	93	117	98	83	66	99	40	59	38
c100272_g12	2214	1382	1937	2049	1721	1995	1564	1416	3023	415	515	431
c69525_g1	0	0	0	0	0	0	0	0	0	22	82	38
c316798_g1	0	0	0	0	1	3	0	0	0	0	0	0
c104132_g2	869	84	119	0	0	1	0	0	0	0	0	0
c108885_g3	332	361	443	187	152	170	146	169	144	12	32	35
c97398_g2	365	279	295	249	226	216	119	134	172	189	248	115
c96956_g1	655	598	596	487	556	512	382	398	406	420	597	332
c43299_g1	0	0	0	0	0	0	0	0	0	12	134	84
c101049_g1	37	44	41	10	0	5	91	92	86	43	35	138
c94690_g1	5	12	19	57	26	16	12	12	21	92	112	43
c110614_g6	668	653	788	470	511	511	326	362	444	954	1117	468
c104864_g2	11	7	14	13	39	22	5	4	4	3	1	17
c25788_g1	0	0	0	0	0	0	0	0	0	51	30	6
c105126_g1	53	54	76	107	69	131	32	23	103	34	129	146
c91920_g1	36	37	29	71	29	23	38	40	39	56	48	44
c105237_g1	1902	2332	2246	2076	2436	3404	719	748	691	1814	2122	1594
c76517_g1	564	584	554	439	457	487	223	207	240	783	1083	553
c98974_g1	171	115	136	173	172	165	173	159	162	91	114	73
c79216_g1	3	1	1	29	31	14	8	5	5	57	38	26
c106980_g1	883	985	1069	85	101	103	204	255	211	72	56	30
c68120_g1	318	306	258	299	261	311	230	240	241	475	561	200
c102310_g1	659	484	577	215	195	251	495	476	461	256	354	172
c90536_g1	69	69	66	69	60	57	47	33	70	57	73	29
c357086_g1	55	67	80	52	60	75	40	64	37	100	120	73
c24603_g1	9	6	9	2	13	27	6	14	46	34	26	11
c76689_g1	614	567	569	174	2	6	4	13	1	41	73	137
c104809_g3	541	447	666	1182	813	669	1453	1588	1210	12	34	47
c107565_g6	26	11	16	24	24	14	51	39	37	7	10	1
c90850_g1	542	466	496	286	305	356	308	285	337	352	478	184
c94879_g4	163	145	179	138	138	144	115	133	125	134	166	103
c96947_g1	999	933	955	332	362	392	507	575	646	265	400	134
c108926_g13	851	708	846	1083	898	1037	490	520	736	488	652	373
c82885_g1	77	58	59	59	36	23	80	108	165	1	10	7
c96565_g2	123	113	164	136	139	130	88	80	73	57	89	70
c69778_g1	0	0	0	0	0	0	0	0	0	21	124	75
c104813_g1	610	534	596	305	314	362	241	282	222	137	233	223
c106771_g1	65	56	56	79	58	63	36	37	48	63	111	43
c106126_g1	788	615	752	850	748	758	521	528	525	328	514	396
c61952_g1	73	50	75	64	83	80	27	40	28	26	35	27
c33141_g1	0	0	0	0	0	0	0	1	0	70	186	93
c107054_g4	536	568	451	523	644	968	421	323	569	660	1244	647
c223106_g1	0	1	0	0	14	2	0	0	0	0	0	0
c107181_g2	937	993	1065	469	471	561	238	291	286	381	539	411
c100228_g1	547	482	564	268	292	323	424	545	522	196	323	155
c99209_g1	849	917	863	631	690	775	4062	5981	3158	35	85	20
c86229_g2	130	61	118	116	122	131	56	43	97	202	294	81
c109917_g3	279	233	265	17	1	11	22	28	34	70	106	59
c104997_g4	2413	2221	2445	1757	1875	2132	762	1044	902	1295	1834	1103
c108064_g4	154	117	132	175	112	96	268	234	367	36	60	46
c92716_g1	62	38	71	48	44	40	36	35	28	30	26	14
c107584_g2	60	35	52	27	36	31	21	37	27	25	33	24
c106416_g7	342	230	245	247	212	177	127	179	157	289	430	217
c94787_g1	61	44	42	23	41	24	21	18	33	30	49	32
c107163_g4	131	108	121	179	167	156	165	125	338	40	99	119
c17699_g1	0	0	0	0	0	0	0	0	0	28	67	48
c92662_g1	1178	1210	1272	781	931	1031	442	426	400	1603	1679	619
c255908_g1	1530	1678	1816	1505	1502	1892	856	888	874	2079	2333	1112
c102048_g1	686	499	618	577	608	666	294	270	300	276	444	207
c100683_g4	69	13	25	513	57	83	2182	2673	1076	1	0	5
c95526_g1	775	779	804	685	601	729	477	478	461	578	763	410
c23029_g1	0	0	0	0	0	0	0	0	0	79	50	7
c109453_g5	207	450	315	1123	2582	2421	199	195	222	1862	2107	874
c102371_g1	969	673	882	487	454	359	410	327	423	522	546	240
c88474_g2	0	0	0	0	0	0	0	0	0	107	367	149
c107106_g3	155	107	91	72	55	53	45	14	162	22	32	20
c80339_g1	2997	4419	4065	831	845	1169	2981	4219	2489	51	82	13
c98393_g1	975	743	821	774	732	732	507	513	647	1078	1283	525
c96557_g2	2073	1928	2115	810	983	1152	687	755	830	1462	1607	1066
c91117_g1	669	598	786	475	397	410	344	389	507	168	184	140
c81944_g1	4639	6236	6434	808	1015	1119	1519	2106	1354	1086	1421	695
c93286_g1	1680	1398	1619	1381	1247	1423	714	795	892	1511	1887	964
c382649_g1	20	13	15	18	17	12	5	9	7	5	4	4
c99773_g1	0	0	0	1	0	0	0	0	1	369	330	163
c295165_g1	0	0	0	0	0	0	0	0	0	0	4	0
c93602_g1	258	220	240	164	174	166	79	81	99	198	228	119
c105292_g2	28	0	510	0	0	1	1	1	2	0	1	0
c105942_g2	17	10	14	15	10	8	2	2	5	22	24	9
c96777_g1	896	766	758	712	746	778	395	483	456	1032	1216	510
c70326_g1	0	0	0	0	0	0	0	0	0	145	52	2
c108456_g1	1232	1115	1264	1050	1204	1456	598	657	816	967	1302	782
c105940_g3	187	177	181	550	694	597	337	427	302	211	353	134
c109699_g2	168	171	178	193	152	184	105	103	216	226	358	152
c128380_g1	7	12	10	16	28	29	13	14	19	17	41	22
c108490_g1	6639	5265	5747	5754	5551	6019	3880	3804	4899	4639	6705	2896
c107075_g1	248	156	141	340	332	240	379	410	440	97	143	220
c105155_g2	976	1489	1702	266	301	590	86	133	142	7436	5720	3326
c105004_g6	18	15	19	113	82	79	21	29	47	14	23	19
c102269_g1	750	691	729	986	809	885	383	427	385	715	891	492
c106391_g9	343	285	289	364	446	454	154	163	205	1385	1996	792
c101664_g1	166	144	159	131	112	94	56	66	65	170	215	113
c102823_g1	0	0	0	0	0	0	0	0	0	12	34	17
c277709_g1	2	0	1	4	0	0	0	0	0	1	1	1
c109065_g4	38	26	31	35	20	21	16	14	11	35	80	31
c104047_g2	82	78	83	62	83	90	24	33	33	70	55	41
c93595_g1	447	452	481	537	423	458	367	395	444	537	688	337
c105425_g3	489	462	499	331	311	347	202	234	295	266	328	162
c103020_g1	107	87	111	112	137	116	70	57	92	160	246	67
c109959_g8	49	15	18	396	171	176	14	27	40	314	346	178
c106326_g1	1531	1602	1914	1	0	0	1	2	0	0	0	1
c104327_g9	0	0	0	0	1	0	0	0	0	139	465	450
c100856_g1	683	639	731	300	345	281	184	143	188	77	136	136
c106962_g3	223	185	194	183	146	145	240	262	264	20	47	48
c102465_g1	581	571	689	631	463	621	390	436	430	558	641	419
c92269_g1	414	366	318	118	160	138	92	104	102	153	206	101
c109349_g1	1855	1457	1867	2969	3070	3549	1526	1762	1617	139	226	398
c103110_g1	323	278	240	181	137	97	167	156	200	339	406	229
c105940_g7	22	9	17	3	3	4	8	7	18	24	20	23
c103139_g7	880	832	1028	870	894	956	506	574	550	365	505	282
c97556_g1	1117	1038	979	325	336	317	712	788	700	536	768	256
c108784_g1	255	269	356	729	923	948	974	1070	532	70	127	408
c75963_g1	57	44	53	44	58	43	23	26	27	24	40	21
c108372_g2	2136	2738	2699	1449	2220	2343	974	1211	772	1281	1477	803
c102749_g1	892	835	927	842	635	652	581	559	618	910	1062	707
c98734_g1	31	19	42	0	0	1	0	0	0	2	5	2
c107444_g14	1089	981	961	767	832	717	582	551	670	615	816	364
c103969_g1	156	96	126	88	65	66	50	40	89	118	171	68
c76971_g1	0	0	0	0	0	0	0	0	0	42	139	51
c60206_g1	73	72	72	83	75	74	38	42	63	59	73	46
c93566_g1	11	128	156	22	29	184	7	9	7	0	0	8
c81789_g1	0	0	0	0	0	0	0	0	0	54	5	98
c76327_g1	0	1	0	0	0	0	0	0	0	25	80	44
c252998_g1	0	0	0	0	0	0	0	0	0	27	88	80
c208073_g1	33	11	21	54	2	4	19	5	52	1	2	2
c103912_g1	606	527	600	201	292	241	763	995	682	41	75	13
c91489_g1	335	248	234	250	244	218	189	190	175	134	224	141
c108926_g6	3	5	13	7	2	6	2	2	1	0	6	1
c110852_g8	252	219	206	542	772	616	458	641	549	651	795	341
c85826_g1	405	345	361	298	291	301	253	224	265	250	319	173
c109234_g1	353	336	327	183	150	174	95	85	127	271	294	136
c107706_g2	826	666	632	676	659	617	290	310	413	1237	1614	760
c104930_g1	325	205	188	647	620	478	816	666	958	368	822	1152
c101607_g2	286	281	302	213	210	220	134	122	164	276	383	187
c90858_g1	118	65	80	104	51	48	81	54	126	111	118	68
c85810_g1	0	0	0	0	0	0	0	0	0	88	377	175
c110106_g1	50	47	31	219	187	209	279	242	417	40	46	33
c110978_g3	634	545	744	375	350	328	203	264	273	417	643	333
c101348_g1	1815	1735	2024	1561	1482	1425	905	1000	1021	1996	2782	1074
c107478_g2	617	665	682	405	373	421	373	448	432	394	494	232
c101813_g1	555	652	736	480	622	603	271	325	299	360	363	176
c103248_g4	219	182	190	407	297	298	165	208	141	376	395	229
c87351_g2	25	18	30	8	17	16	15	15	19	19	19	6
c88080_g1	48	31	51	1665	1230	1442	184	211	286	0	40	14
c69605_g1	0	0	0	0	0	0	0	0	0	179	444	336
c102466_g1	309	228	261	209	197	225	151	133	195	307	498	148
c85034_g1	6019	4837	5270	4559	4918	5618	3550	3367	4368	7326	10017	3208
c158241_g1	0	0	0	0	0	0	0	0	1	196	518	293
c100728_g6	981	842	1039	874	934	936	602	678	673	631	853	503
c81731_g1	300	300	341	231	271	276	136	151	149	190	246	120
c99227_g1	577	718	753	997	855	1021	239	305	389	4624	3529	1357
c102056_g7	141	221	180	284	463	631	65	64	106	548	569	263
c109890_g3	2421	2568	3206	1454	1500	1542	1364	1288	1153	1116	1333	931
c103416_g5	137	105	107	401	399	427	316	384	508	312	536	200
c108584_g4	150	137	148	153	148	159	117	113	157	140	200	102
c110216_g3	113	103	100	75	72	72	55	35	55	128	169	77
c105817_g2	1596	1802	2040	443	469	573	388	406	378	533	711	318
c96913_g2	213	185	205	92	145	151	150	168	103	75	96	41
c72043_g1	9	7	9	5	0	2	4	1	11	1	6	0
c99150_g1	383	343	426	461	294	297	264	293	289	308	232	209
c110614_g3	505	543	658	420	384	521	263	330	371	1461	1817	531
c102848_g1	445	419	483	125	115	144	320	414	333	102	115	50
c91786_g1	32	33	39	134	272	277	404	270	953	13	52	40
c104000_g1	1879	1783	1933	1924	1886	2566	979	1107	1219	1779	2052	1102
c106299_g3	107	53	93	0	0	0	2	2	7	0	1	4
c108618_g5	14	194	28	345	419	131	76	82	94	201	273	131
c99467_g2	222	178	210	283	321	327	179	136	166	140	163	138
c98611_g1	140	84	105	60	2	1	16	8	49	31	100	98
c110824_g7	348	284	320	264	276	278	187	160	165	144	168	129
c95021_g1	915	738	868	965	1034	920	566	678	708	376	542	439
c73836_g1	543	498	578	431	487	496	346	378	352	211	295	162
c79887_g1	491	375	475	359	361	413	164	224	207	443	721	292
c27244_g1	152	154	141	121	93	134	114	149	153	107	119	53
c95344_g1	234	249	273	198	204	187	238	247	238	157	195	83
c92134_g1	0	1	0	0	0	0	0	0	0	264	84	8
c75358_g1	1104	978	1117	683	796	916	523	563	598	610	703	379
c95663_g1	148	87	112	96	83	64	56	37	72	102	170	47
c96677_g2	5	0	0	119	0	2	2	2	0	5	4	23
c41928_g1	1439	1179	1244	963	1006	1008	555	573	637	1189	1701	779
c104145_g5	2169	1891	2119	1583	1576	1614	925	993	962	1239	1714	1051
c87488_g1	227	171	199	329	370	356	214	205	220	331	377	173
c16032_g1	0	0	0	0	0	0	0	0	0	4	55	16
c65137_g1	1363	1070	1316	702	740	734	673	663	678	355	529	229
c14541_g1	424	398	476	401	492	484	868	1082	765	169	240	127
c104400_g1	50	16	21	50	14	15	30	13	127	1	13	8
c267455_g1	43	36	60	52	20	31	9	4	17	31	71	59
c104143_g2	39	61	61	56	55	121	32	32	36	27	36	23
c80171_g1	5	2	2	40	32	34	46	39	38	0	1	0
c102462_g1	0	0	1	0	0	0	0	0	0	50	141	150
c94069_g1	1944	909	1365	1335	845	553	759	719	1384	3	13	85
c107097_g11	64	76	64	153	78	59	43	24	44	48	139	101
c86803_g2	66	60	69	37	59	39	27	41	27	53	46	37
c86560_g1	278	302	309	325	477	448	220	231	211	528	561	329
c67074_g1	0	0	0	0	0	0	0	0	0	12	88	68
c16001_g1	46	34	41	181	294	295	159	127	179	7	17	62
c108437_g7	503	409	469	235	254	315	160	176	194	303	404	183
c94320_g1	940	754	882	1310	1463	1409	603	651	732	960	1219	694
c63713_g1	151	116	113	187	238	196	95	98	99	83	99	101
c107505_g1	996	840	1082	823	918	1012	468	551	527	1692	2055	769
c109580_g6	1200	1053	1167	1617	1664	1688	1087	1173	1005	2088	2408	1163
c108801_g1	349	290	332	343	365	350	239	302	285	208	300	181
c102717_g1	463	539	405	485	490	391	156	169	144	735	883	407
c87244_g2	53	47	59	31	41	52	44	38	47	24	29	13
c96820_g2	10	10	8	66	45	118	1	0	0	181	163	54
c108370_g4	190	184	144	122	123	141	101	95	113	450	563	199
c107950_g2	361	330	317	281	325	295	161	179	215	248	330	194
c110596_g3	59	47	35	32	37	36	13	14	25	21	33	21
c77245_g1	97	109	108	144	177	178	68	87	99	60	83	67
c100468_g3	207	192	210	147	141	134	65	100	82	201	245	103
c165823_g1	64	45	53	50	54	52	28	27	42	59	78	34
c109518_g11	9	6	6	35	14	15	7	5	2	72	140	56
c101801_g1	283	451	525	6	8	12	8	10	3	14	53	19
c214992_g1	0	0	1	0	110	32	0	0	0	6	0	0
c109616_g2	35	48	48	51	55	41	39	25	32	37	35	31
c108531_g1	113	88	101	105	112	77	64	64	78	63	114	40
c102500_g1	1299	1194	1179	1166	1145	1023	705	831	687	482	696	482
c108152_g17	159	143	147	127	120	156	74	52	66	101	186	81
c81400_g1	33	22	26	9	11	8	29	27	33	33	41	16
c103572_g4	16	14	19	17	19	12	25	32	41	21	38	42
c76876_g2	66	62	91	316	335	356	148	188	288	73	97	54
c88065_g1	74	64	69	64	63	50	45	26	43	39	55	34
c88655_g1	543	463	541	388	380	447	250	259	272	354	452	256
c93059_g1	10	17	8	39	11	15	17	16	49	4	9	24
c101393_g3	61	40	45	109	60	26	157	186	534	25	50	258
c92154_g1	2184	2229	2465	1629	1596	1719	1037	1268	1387	1297	1643	906
c109378_g1	260	220	169	166	172	133	87	72	110	143	267	126
c108265_g1	259	208	270	215	157	175	114	96	165	234	387	142
c95548_g1	0	0	0	0	0	0	0	0	0	48	156	71
c109407_g5	6	12	13	60	16	10	6	2	11	18	74	20
c104875_g2	85	97	133	40	35	66	33	38	38	65	121	78
c100160_g1	824	687	670	663	583	628	479	464	484	430	643	332
c11138_g1	313	291	337	332	331	358	190	172	258	281	301	142
c106520_g9	443	440	530	391	470	468	276	239	329	363	519	292
c98627_g4	30	26	14	14	2	10	3	4	27	2	9	5
c94293_g1	313	307	328	227	196	257	371	422	363	187	211	107
c104667_g1	196	167	144	157	183	177	72	118	144	247	376	132
c103381_g1	622	639	603	290	303	302	232	264	228	368	553	258
c102857_g1	0	0	0	0	0	0	0	0	0	603	283	30
c96909_g1	13	15	13	261	508	887	383	248	41	303	373	3090
c58238_g1	0	0	0	0	1	0	0	0	0	77	269	184
c105238_g1	7	7	10	50	46	32	90	111	84	62	71	19
c106208_g4	825	512	669	483	595	432	385	305	458	31	63	147
c85056_g1	174	170	202	154	107	135	47	69	72	194	251	115
c97276_g1	917	835	951	528	414	498	308	337	334	236	317	228
c95163_g1	415	361	399	263	269	276	158	161	187	274	335	194
c82498_g1	0	0	0	0	0	1	0	0	0	15	64	42
c93146_g1	12208	15410	15542	4	3	4	4	2	0	1	1	16
c79717_g1	446	514	570	208	181	263	304	333	359	273	442	158
c98578_g1	32	280	63	304	1844	97	75	52	291	488	544	1150
c105017_g1	145	89	98	122	113	98	41	51	42	133	148	88
c93162_g2	17	11	17	10	3	6	9	8	11	26	38	37
c71312_g2	0	0	0	2	1	0	0	0	5	23	6	11
c102486_g1	60	48	55	111	177	156	119	92	85	54	83	36
c88085_g1	25	8	12	33	17	45	9	8	20	60	249	101
c95314_g1	80	54	83	35	50	36	38	34	34	50	39	18
c104901_g5	1655	1691	1798	145	139	90	14	8	39	10	22	22
c63276_g1	0	0	0	0	0	0	0	0	0	3	41	16
c101054_g1	809	688	823	1575	1546	1704	1033	1194	1067	909	1206	957
c77099_g1	0	0	0	0	0	0	0	0	0	85	259	211
c99349_g1	2960	2654	2712	2626	1657	1735	1631	1532	1764	1522	1969	1211
c80653_g1	0	0	0	0	60	21	0	0	0	0	0	0
c25880_g1	0	0	0	0	0	0	0	0	0	51	164	124
c108280_g1	418	387	370	364	354	409	209	194	165	463	588	310
c205875_g1	0	0	1	9	11	3	0	0	6	3	4	3
c94688_g1	22	23	17	59	40	37	56	59	50	18	35	38
c109806_g13	4	2	1	4	4	6	11	13	19	3	4	18
c106611_g3	420	455	532	313	301	367	178	215	214	205	283	160
c109903_g4	107	121	91	240	320	288	181	206	162	739	728	313
c25255_g1	108	51	95	203	168	82	83	80	146	87	150	103
c107157_g1	1	5	0	29	50	32	26	33	32	22	5	1
c87228_g1	182	118	144	110	76	90	198	209	267	172	179	89
c108722_g1	3	1	7	21	6	6	5	1	4	162	205	89
c104817_g4	316	243	289	146	160	180	132	126	103	148	176	118
c103570_g2	8	7	15	11	8	11	5	7	1	7	9	2
c102282_g1	588	528	530	151	191	209	613	689	609	146	210	86
c91986_g2	442	384	453	240	186	207	106	109	170	257	376	188
c104378_g2	65	93	89	115	211	199	32	52	30	150	168	83
c72133_g1	141	143	119	201	206	156	116	151	132	45	69	49
c94815_g1	273	229	245	311	373	307	150	116	108	368	450	216
c87358_g1	69	37	15	20	0	1	13	5	4	1	2	3
c42785_g1	0	0	0	0	0	0	0	0	0	35	122	108
c104345_g2	175	111	163	109	103	84	44	51	65	98	120	55
c104946_g3	12	13	16	22	14	19	14	18	16	18	32	24
c123451_g1	18	12	16	39	53	50	24	24	18	9	34	39
c105304_g1	508	498	530	377	524	576	110	146	136	495	576	366
c24927_g1	0	0	0	0	0	0	0	0	0	22	82	38
c100242_g1	282	271	299	159	135	119	120	123	132	288	439	173
c100512_g2	0	0	0	0	0	0	0	0	0	38	113	25
c97041_g1	18	12	16	17	19	17	13	9	12	20	30	13
c107335_g2	461	494	523	274	270	250	220	237	230	147	209	117
c106050_g13	140	122	114	126	135	121	115	114	134	17	38	52
c100905_g2	1628	1416	1478	939	961	1027	783	847	671	904	1139	642
c82114_g2	457	345	508	142	211	177	176	186	207	175	207	64
c56616_g1	619	689	658	996	1406	1254	514	586	551	1407	1710	625
c107191_g2	421	396	463	319	326	293	210	219	227	277	371	215
c104863_g1	545	433	443	436	470	493	226	241	276	557	618	450
c42556_g1	281	286	241	230	250	273	128	162	135	322	423	239
c107050_g5	9	12	8	19	13	12	5	5	4	7	9	2
c101196_g1	292	345	344	940	1277	1970	378	406	283	344	419	387
c90702_g1	1134	1018	1237	996	1102	1076	846	812	964	194	252	209
c108980_g3	0	0	0	0	0	0	0	0	0	36	208	76
c36514_g1	0	0	0	0	0	0	0	1	0	48	138	88
c100395_g3	133	98	151	126	104	112	71	59	80	169	193	109
c63748_g1	0	0	0	0	0	0	0	0	0	20	65	28
c102301_g1	57	29	66	3	0	1	1	1	1	0	0	0
c96230_g1	45	42	68	47	57	66	43	34	38	81	275	71
c103870_g2	477	421	432	362	418	463	236	273	275	307	429	235
c78722_g1	1825	1846	2069	1049	1003	1311	1145	1353	1281	1097	1513	666
c101792_g1	3185	3394	3291	1830	1821	1868	3734	5029	2717	627	932	709
c77953_g1	143	125	137	135	164	203	65	92	91	122	182	129
c109141_g2	19	24	44	110	62	18	11	11	3	456	2314	333
c99857_g1	48	85	61	75	200	100	175	167	321	46	109	110
c100771_g1	978	1062	1095	364	444	293	233	324	346	325	490	392
c76475_g1	4	2	5	13	8	6	1	1	1	7	16	5
c100698_g2	105	160	117	7837	13271	13615	4583	5785	2539	15	40	1802
c91386_g1	266	137	89	82	33	154	9389	13537	9820	317	391	133
c80060_g2	0	0	0	0	0	0	0	0	0	25	116	61
c253000_g1	0	0	0	0	0	0	0	0	0	54	144	72
c94657_g1	1895	2140	2594	206	143	260	164	142	166	37	74	51
c97813_g1	220	261	343	205	312	244	260	275	291	171	263	221
c110991_g1	11	15	24	146	380	353	93	82	90	78	83	37
c102272_g2	683	613	619	865	910	1041	466	470	458	587	717	500
c26085_g1	0	0	0	0	0	0	0	0	0	24	53	27
c109923_g3	156	151	185	473	515	628	224	233	277	154	231	160
c104600_g1	670	692	751	370	359	453	274	274	262	604	679	337
c122994_g1	0	1	0	40	0	0	0	2	0	14	13	22
c110786_g3	561	504	686	628	581	678	303	326	406	886	890	473
c107148_g1	451	418	396	244	307	281	129	182	183	392	545	263
c93583_g1	484	531	625	339	2753	1046	328	343	397	28	22	101
c100385_g2	654	566	539	506	664	650	368	396	382	351	535	234
c101137_g1	812	779	892	556	590	608	334	400	335	555	669	406
c97692_g2	0	0	0	0	0	0	0	0	1	64	101	105
c78902_g1	47	20	35	30	33	39	11	10	17	35	34	14
c80443_g1	0	0	0	0	0	0	0	0	0	71	254	139
c100830_g2	46	35	39	17	4	5	64	45	120	17	40	41
c26922_g1	0	0	0	0	0	0	0	0	0	10	94	69
c104629_g1	111	107	127	105	98	120	48	69	48	60	68	56
c104211_g1	383	622	713	721	1398	1264	1084	1216	584	3	4	6
c98244_g1	126	111	126	49	39	42	40	34	32	111	133	95
c108379_g2	1541	1699	1559	1824	2054	1996	1044	1138	1186	1580	2165	1187
c98693_g2	26	25	24	38	54	56	16	18	33	45	43	19
c85785_g1	0	0	0	0	1	0	0	0	0	194	808	440
c110401_g10	1817	1542	1849	1452	1369	1511	882	963	1039	1692	2216	1240
c94295_g2	59	62	49	40	422	68	43	52	126	12	21	20
c92119_g1	0	0	0	0	1	0	0	0	0	58	112	145
c33287_g1	0	0	0	0	0	0	0	0	0	20	55	58
c99635_g1	236	131	112	17	10	6	21	14	29	0	1	2
c106154_g2	1348	1371	1183	1346	1684	1554	803	1020	834	1799	2535	1351
c110460_g1	224	248	247	165	124	135	142	180	160	160	202	142
c101588_g1	587	382	408	523	449	595	14877	21549	14516	804	1137	620
c192195_g1	0	0	0	0	12	0	0	0	0	1	0	0
c104686_g2	192	155	175	144	139	184	111	111	129	158	234	112
c105818_g4	1240	848	1424	165	74	113	177	203	256	29	60	60
c103967_g1	4	6	2	2	8	7	1	3	0	1	5	2
c105259_g1	182	164	170	97	92	106	72	61	75	45	55	42
c99199_g7	392	344	446	477	506	510	370	468	465	259	424	257
c57183_g1	0	0	0	0	0	0	0	0	0	98	42	6
c99471_g1	160	151	162	162	154	154	119	116	123	175	218	139
c110792_g1	8	7	1	5	5	4	1	5	8	72	73	33
c108093_g2	42	28	59	32	16	27	5	14	12	25	37	25
c106209_g2	117	138	144	106	119	139	35	48	40	92	130	70
c85213_g2	470	387	322	1245	1857	1660	737	1027	595	447	630	346
c96651_g1	136	102	145	117	87	100	145	190	144	343	415	139
c101703_g1	0	0	0	0	0	0	0	0	1	387	712	824
c103458_g13	906	712	684	670	687	676	566	581	669	409	633	346
c104537_g6	0	0	0	0	0	1	0	0	1	359	1730	599
c110059_g1	1965	1499	1503	1457	1433	1599	784	869	977	3131	4057	1303
c104126_g2	72	43	57	44	41	44	18	22	38	51	94	42
c103342_g13	333	332	368	450	363	412	172	166	239	564	664	341
c97665_g1	280	292	280	200	218	261	136	193	151	325	318	233
c100113_g1	57	56	52	98	149	103	117	132	107	23	44	37
c41252_g1	0	0	0	0	0	0	0	0	0	66	13	3
c93724_g2	331	295	358	172	171	221	125	140	127	220	241	107
c107166_g2	278	281	247	526	522	466	268	302	443	351	340	239
c88459_g1	119	76	113	1278	513	489	1205	1175	804	0	1	1
c107752_g4	535	499	528	253	262	305	207	230	206	318	422	185
c106051_g2	5406	7915	7840	946	1106	1060	1173	1529	935	409	487	275
c104529_g1	1493	1499	1637	682	717	754	561	750	579	317	392	310
c62582_g1	0	1	0	0	0	1	4320	1	0	0	0	1
c107350_g8	537	368	392	3410	3048	2542	2845	3102	2259	58	195	3073
c71316_g1	0	0	0	0	0	0	0	0	0	76	53	8
c106034_g1	120	88	95	65	67	92	54	50	51	120	149	52
c104566_g4	710	655	815	595	666	775	445	547	549	515	697	368
c103557_g1	134	125	133	908	1454	2281	232	268	238	121	183	166
c110890_g2	322	284	267	192	206	189	139	179	151	179	205	159
c108684_g4	169	144	202	460	662	613	427	369	657	38	57	220
c42544_g1	243	214	285	226	166	149	111	94	175	105	116	69
c107609_g5	666	864	1003	1191	1366	1375	954	1019	1408	1310	1396	894
c98541_g1	86	72	86	49	31	49	997	1259	870	7	17	6
c106045_g1	2010	1963	2033	330	370	396	102	104	137	253	304	230
c85602_g1	0	0	0	0	0	0	0	0	0	78	173	100
c12597_g1	203	173	252	204	227	298	101	134	146	1079	1179	307
c105653_g1	454	412	501	125	98	159	255	331	282	139	189	95
c101736_g1	5	0	6	19	4	4	34	45	29	0	2	260
c98991_g1	283	237	205	219	210	214	116	92	161	303	402	146
c107683_g19	47	34	42	32	22	27	26	33	39	54	65	25
c33688_g1	0	0	0	0	0	0	0	0	0	5	40	15
c102155_g2	80	78	87	40	4	4	18	8	26	107	75	164
c103016_g1	508	412	500	157	215	211	253	360	267	154	246	130
c75021_g1	539	466	471	412	379	443	320	355	377	475	648	276
c107765_g1	2562	2374	2537	2600	2586	2445	1091	1289	1088	1928	2577	1628
c58761_g2	0	0	0	0	0	0	0	0	0	54	29	2
c101519_g2	48	19	48	59	55	51	15	14	29	103	91	26
c89474_g1	299	263	325	204	229	238	226	338	216	142	148	83
c105181_g1	97	82	94	45	71	72	40	39	38	28	37	18
c91045_g1	0	0	0	0	0	0	0	0	0	15	55	20
c67758_g1	0	0	0	0	0	0	0	0	0	27	106	59
c103747_g2	1746	1536	1762	473	751	722	912	1311	931	413	703	243
c72772_g1	44	41	50	84	82	90	52	60	56	72	151	65
c102758_g1	818	672	713	510	509	525	660	775	679	534	735	419
c102331_g1	0	0	0	0	0	0	0	0	0	521	277	24
c95783_g1	131	114	122	104	100	90	81	87	90	71	80	47
c110909_g4	8	12	12	26	37	23	10	11	18	5	4	6
c19485_g1	0	0	0	0	0	0	0	0	0	286	146	18
c108436_g3	60	36	25	247	208	97	48	55	72	12	14	8
c100520_g2	1531	1317	1443	1550	1559	1511	855	797	1023	798	1022	725
c86785_g1	176	147	144	55	46	41	46	62	76	84	79	60
c102190_g1	170	160	147	442	389	393	240	329	222	169	227	131
c106599_g2	59	37	30	54	20	19	31	17	63	30	33	14
c102362_g1	70	57	73	21	22	24	29	15	20	16	23	26
c106214_g2	595	586	600	1809	1813	1539	1110	1238	1007	89	157	549
c91521_g1	569	447	563	345	221	169	263	256	319	198	289	295
c84502_g1	7	4	14	9	7	9	6	5	11	15	9	4
c74480_g1	109	57	69	68	80	66	49	29	57	50	93	45
c104227_g4	1689	1218	1445	6198	6412	5372	4564	5262	5008	313	588	4849
c295655_g1	0	0	0	0	0	0	0	0	0	705	275	37
c64918_g1	0	0	0	0	0	0	0	0	0	69	201	95
c86675_g1	85	84	86	51	26	55	45	67	73	76	107	60
c103934_g1	487	751	451	558	1364	743	203	237	208	334	340	373
c85081_g2	5510	7468	7997	1352	1285	1093	1063	1185	1027	1301	1352	967
c101567_g3	0	0	0	0	0	0	0	0	0	199	491	3
c102445_g1	13	4	7	5	12	10	4	0	4	9	12	7
c109880_g5	433	387	397	351	366	370	271	282	251	395	524	257
c91574_g1	682	650	639	431	467	417	293	264	254	446	560	289
c105152_g2	73	53	61	84	97	107	67	50	66	86	94	56
c107519_g2	140	123	159	190	363	484	145	148	164	154	162	85
c105728_g4	32	40	53	302	2	7	12	16	14	1243	1455	648
c103235_g1	2446	2013	2417	1461	1447	1399	973	1270	1154	1665	2277	1279
c109930_g7	105	75	100	145	111	137	44	47	57	29	34	46
c105178_g2	21	21	25	19	19	18	10	4	11	22	36	7
c101119_g2	32	24	26	55	35	44	53	45	64	19	60	38
c106933_g4	3177	3015	3203	3230	2779	2986	1781	1962	2265	2125	3060	2303
c161381_g1	0	2	0	4	1	0	0	0	0	38	46	22
c7962_g1	425	401	518	353	367	416	341	307	332	200	229	142
c107532_g1	2014	1575	1738	3488	4671	4231	1946	2708	2005	734	1180	1738
c105630_g2	385	315	385	563	480	432	305	330	398	1291	1672	700
c111076_g2	23	21	9	53	104	48	13	22	15	52	48	50
c98546_g1	126	98	118	242	254	259	103	98	128	262	544	354
c98014_g2	19	17	23	13	9	13	5	8	5	19	15	12
c3639_g1	3	0	3	43	37	13	32	48	46	0	3	0
c72716_g1	1	2	4	26	34	34	1	6	4	19	20	23
c91200_g1	345	321	353	343	395	375	499	456	486	220	337	157
c40355_g1	90	97	97	47	40	37	184	224	129	51	28	14
c105011_g9	5399	4879	5638	3518	4024	3418	1500	1873	1078	2845	3872	2019
c91588_g2	49	34	36	32	43	32	26	30	51	41	48	20
c76247_g1	0	0	0	0	0	0	0	0	0	109	79	14
c103562_g2	657	602	749	589	668	668	426	501	412	179	203	451
c67542_g1	45	40	45	31	33	28	33	42	43	42	29	15
c58259_g1	58	78	144	585	226	439	395	170	497	78	146	72
c107618_g3	496	363	348	310	263	309	180	200	256	399	575	193
c95597_g2	28	15	22	62	3	0	0	0	1	29	32	8
c107180_g6	66	38	28	67	53	44	10	20	21	20	55	19
c97630_g1	12	7	13	0	0	0	73	66	187	0	0	0
c27215_g1	2192	1462	1678	2128	2100	2327	1351	1137	1536	1971	2245	1112
c64355_g1	3	6	3	53	8	8	8	9	0	155	162	86
c101269_g1	262	238	270	166	191	197	174	209	191	117	169	115
c110391_g3	695	629	629	250	376	439	3234	4845	2895	128	154	79
c91657_g1	2187	2194	2822	1268	1642	2159	1163	1320	1434	677	726	465
c91505_g1	62	45	53	36	17	16	29	20	24	25	26	18
c108307_g2	5	11	1	411	266	289	100	119	80	1543	1638	1308
c92910_g3	37	38	33	23	23	30	7	14	16	49	49	24
c102627_g2	123	106	127	73	68	77	102	108	104	129	196	77
c87305_g1	899	961	922	645	754	829	499	626	530	1868	2325	871
c109954_g2	71	303	127	40	125	77	27	23	27	4	2	14
c103012_g2	112	63	119	32	10	2	78	72	145	2	4	31
c93315_g2	4	29	9	79	80	14	4	9	17	109	135	32
c104835_g1	76	75	93	283	244	273	90	90	124	357	506	232
c79031_g1	0	0	0	0	0	0	0	0	0	8	29	32
c93070_g1	0	0	0	0	0	0	0	0	0	159	86	14
c100946_g3	0	0	17	0	445	136	0	1	0	5	0	0
c108541_g4	125	93	102	230	205	204	57	60	101	185	199	122
c12357_g1	516	612	700	183	207	197	819	1161	680	68	122	57
c110484_g1	2828	2132	2114	1963	2205	2229	1258	1364	1437	2180	3126	1315
c105288_g1	179	158	180	173	172	182	137	106	150	133	154	84
c87904_g1	34	30	25	6	7	9	72	67	44	0	9	2
c91216_g1	265	226	255	294	283	298	193	202	220	175	200	101
c104082_g1	315	343	276	219	288	211	110	126	150	228	317	118
c106773_g3	714	763	943	1024	1142	989	775	613	582	342	443	329
c105639_g3	257	260	290	375	382	430	228	276	202	650	964	326
c90012_g1	5	1	1	236	10	16	9	3	11	974	1312	2338
c96256_g1	32	38	34	205	181	214	290	327	271	34	39	50
c56488_g1	0	0	0	0	0	0	0	0	0	61	56	7
c110709_g4	102	96	94	104	105	100	42	65	57	40	74	69
c109524_g3	729	419	635	479	161	187	908	729	1285	812	1146	454
c105301_g1	1087	1055	1082	1091	1509	1302	849	1057	805	164	197	162
c89708_g1	1	4	11	68	81	151	5	15	1	23	40	47
c109504_g5	550	366	571	1723	428	360	1639	1482	1388	5	128	643
c105450_g2	1140	1206	1194	777	817	949	561	566	664	1697	2323	724
c308291_g1	0	0	0	0	0	0	0	0	0	63	29	3
c109018_g17	1363	1136	1256	1132	972	889	613	616	652	566	777	628
c107631_g1	25	15	26	29	27	31	16	22	24	30	28	12
c107360_g13	12	4	8	16	13	21	9	5	6	18	48	30
c99884_g2	203	161	231	145	129	131	95	137	109	45	71	77
c87833_g1	4	3	5	46	50	15	18	14	18	21	34	7
c104894_g1	105	82	78	91	36	63	66	67	82	12	26	36
c108563_g5	899	1025	1167	1641	2049	2991	963	847	1092	5177	4731	2721
c96976_g1	60	25	75	73	31	43	48	71	81	50	54	49
c102751_g1	126	138	167	96	91	97	77	92	79	57	111	46
c109375_g1	781	804	830	402	539	587	260	329	313	738	1073	412
c106125_g2	768	740	786	475	494	564	331	325	349	365	496	301
[truncated: 18,276 more rows]

[truncated: 1 more sheets: Table 9B]
